# Supplementary material for: Protein cleavage influences surface protein presentation in Mycoplasma pneumoniae
Source: Sci Rep. 2021 Mar 24;11:6743. doi: 10.1038/s41598-021-86217-y (PMC7990945; doi:10.1038/s41598-021-86217-y)
Supplement: Supplementary file 1 — Supplementary Table S1. [file 41598_2021_86217_MOESM1_ESM.xlsx]

## Sheet: Title Page
Protein cleavage influences surface protein presentation in Mycoplasma pneumoniae
Iain J. Berry, Michael Widjaja, Veronica M. Jarocki, Joel R. Steele, Matthew P. Padula and Steven P. Djordjevic
Supplementary Table S1: Dimethyl-labelled peptides identified in M. pneumoniae

## Sheet:  N-terminal peptides (all)
Protein Group	Protein ID	Protein Accession	Gene_loci	Protein Accession	Peptide	Unique	Score (%)	-10lgP	Signficance	Mass	Length	ppm	m/z	z	RT	Fraction	Scan	Source File	#Spec	Start	End	PTM	AScore
147	571	P78009	MPN_631	EFTS_MYCPN	R.K(+28.03)TTQASMMD.C	Y	99.4	39.12	7.58578e-40	1039.47	9	0.4	520.741	2	42.67	17	11120	20150616_QE_IainMpn2.mgf	2	13	21	Dimethylation (K/N-term)	K1:Dimethylation (K/N-term):1000.00
147	571	P78009	MPN_631	EFTS_MYCPN	R.L(+28.03)MVFESKTNHIFSYLHANK(+28.03)R.I	Y	99.3	38.49	3.23594e-39	2490.32	20	0.4	499.072	5	135.21	16	41444	20150616_QE_IainMpn1.mgf	1	143	162	Dimethylation (K/N-term)	L1:Dimethylation (K/N-term):4.12;K19:Dimethylation (K/N-term):51.99
147	571	P78009	MPN_631	EFTS_MYCPN	F.K(+28.03)K(+28.03)ATPTTTIEEVTQYELQGK(+28.03)EK(+28.03)VAER.L	Y	99.5	37.31	4.89779e-38	3088.7	26	-6.7	618.744	5	84.25	5	149711	20140318 Mpn Labeled Complex.MGF	2	101	126	Dimethylation (K/N-term)	K1:Dimethylation (K/N-term):1000.00;K2:Dimethylation (K/N-term):1000.00;K20:Dimethylation (K/N-term):1000.00;K22:Dimethylation (K/N-term):1000.00
147	571	P78009	MPN_631	EFTS_MYCPN	N.S(+28.03)KVIHFVR.F	Y	88.7	34.26	5.49541e-35	1012.62	8	0	507.316	2	47.91	28	11150	20170619 QEPlus MPN M2.mgf	1	267	274	Dimethylation (K/N-term)	S1:Dimethylation (K/N-term):0.00
147	571	P78009	MPN_631	EFTS_MYCPN	H.F(+28.03)VRFEVGEGIVKEAVDFASEVSAQMK(+28.03)K(+28.03)	Y	97.4	32.26	5.49541e-33	3083.64	27	-0.7	1028.89	3	241.13	14	78088	20150616_QE_ElsaMpn1.mgf	1	272	298	Dimethylation (K/N-term)	F1:Dimethylation (K/N-term):0.00;K26:Dimethylation (K/N-term):92.48;K27:Dimethylation (K/N-term):88.89
147	571	P78009	MPN_631	EFTS_MYCPN	K.TDEK(+28.03)IVLRR.L	Y	77.4	30.62	2.39883e-31	1156.69	9	0.3	386.572	3	46.18	28	10098	20170619 QEPlus MPN M2.mgf	1	134	142	Dimethylation (K/N-term)	K4:Dimethylation (K/N-term):40.63
246	1312	P75237	MPN_541	RS20_MYCPN	R.NLNNK(+28.03)GQK(+28.03)TK(+28.03)LK(+28.03)TNVK(+28.03)NFHK(+28.03)EINLDNLGNVYSQADR.L	N	99.9	90.66	2.18776e-91	4323.38	36	-0.6	721.57	6	112.85	12	357345	20150611_Iain_Mpn1.mgf	12	18	53	Dimethylation (K/N-term)	K5:Dimethylation (K/N-term):8.26;K8:Dimethylation (K/N-term):18.48;K10:Dimethylation (K/N-term):22.90;K12:Dimethylation (K/N-term):35.11;K16:Dimethylation (K/N-term):43.92;K20:Dimethylation (K/N-term):50.71
246	1312	P75237	MPN_541	RS20_MYCPN	R.N(+28.03)LNNKGQK(+28.03)TK(+28.03)LK(+28.03)TNVK(+28.03)NFHK(+28.03)EINLDNLGNVYSQADR.L	N	99.9	81.17	6.76083e-82	4323.38	36	-8.1	865.677	5	120.96	15	36196	20150616_QE_ElsaMpn2.mgf	24	18	53	Dimethylation (K/N-term)	N1:Dimethylation (K/N-term):16.51;K8:Dimethylation (K/N-term):4.05;K10:Dimethylation (K/N-term):2.47;K12:Dimethylation (K/N-term):1.61;K16:Dimethylation (K/N-term):0.75;K20:Dimethylation (K/N-term):9.19
246	1312	P75237	MPN_541	RS20_MYCPN	R.N(+28.03)LNNK(+28.03)GQK(+28.03)TKLK(+28.03)TNVK(+28.03)NFHK(+28.03)EINLDNLGNVYSQADR.L	N	99.9	78.38	4.16869e-79	4323.38	36	-3.5	1081.85	4	122.31	14	35253	20150616_QE_ElsaMpn1.mgf	5	18	53	Dimethylation (K/N-term)	N1:Dimethylation (K/N-term):0.00;K5:Dimethylation (K/N-term):0.00;K8:Dimethylation (K/N-term):0.00;K12:Dimethylation (K/N-term):0.00;K16:Dimethylation (K/N-term):0.00;K20:Dimethylation (K/N-term):0.00
246	1312	P75237	MPN_541	RS20_MYCPN	R.N(+28.03)LNNK(+28.03)GQKTK(+28.03)LK(+28.03)TNVK(+28.03)NFHK(+28.03)EINLDNLGNVYSQADR.L	N	99.9	76	1e-76	4323.38	36	-2.1	1081.85	4	121.5	14	34958	20150616_QE_ElsaMpn1.mgf	4	18	53	Dimethylation (K/N-term)	N1:Dimethylation (K/N-term):0.00;K5:Dimethylation (K/N-term):0.00;K10:Dimethylation (K/N-term):0.00;K12:Dimethylation (K/N-term):8.26;K16:Dimethylation (K/N-term):5.59;K20:Dimethylation (K/N-term):10.83
246	1312	P75237	MPN_541	RS20_MYCPN	R.NVAVLNK(+28.03)TQVTAVEGK(+28.03)	Y	99.9	72.55	2.81838e-73	1726	16	-6.8	864.001	2	87.61	10	312854	20150611_Elsa_Mpn1.mgf	9	72	87	Dimethylation (K/N-term)	K7:Dimethylation (K/N-term):113.99;K16:Dimethylation (K/N-term):308.52
246	1312	P75237	MPN_541	RS20_MYCPN	R.NLNNK(+28.03)GQK(+28.03)TK(+28.03)LK(+28.03)TNVK(+28.03)NFHK(+28.03)EINLDNLGNVYSQADRLAR.K	N	99.9	69.47	3.38844e-70	4663.6	39	2.2	1166.91	4	129.31	16	39073	20150616_QE_IainMpn1.mgf	6	18	56	Dimethylation (K/N-term)	K5:Dimethylation (K/N-term):3.56;K8:Dimethylation (K/N-term):11.90;K10:Dimethylation (K/N-term):9.99;K12:Dimethylation (K/N-term):15.66;K16:Dimethylation (K/N-term):36.33;K20:Dimethylation (K/N-term):48.25
246	1312	P75237	MPN_541	RS20_MYCPN	R.N(+28.03)LNNK(+28.03)GQK(+28.03)TK(+28.03)LK(+28.03)TNVKNFHK(+28.03)EINLDNLGNVYSQADR.L	N	99.9	66.61	2.45471e-67	4323.38	36	-8.1	865.677	5	119.45	15	35664	20150616_QE_ElsaMpn2.mgf	3	18	53	Dimethylation (K/N-term)	N1:Dimethylation (K/N-term):3.42;K5:Dimethylation (K/N-term):4.45;K8:Dimethylation (K/N-term):5.59;K10:Dimethylation (K/N-term):6.67;K12:Dimethylation (K/N-term):8.26;K20:Dimethylation (K/N-term):0.00
246	1312	P75237	MPN_541	RS20_MYCPN	K.TNVK(+28.03)NFHK(+28.03)EINLDNLGNVYSQADR.L	N	99.9	64.31	4.89779e-65	2844.45	24	3.7	949.161	3	126.72	15	38050	20150616_QE_ElsaMpn2.mgf	4	30	53	Dimethylation (K/N-term)	K4:Dimethylation (K/N-term):16.66;K8:Dimethylation (K/N-term):83.89
246	1312	P75237	MPN_541	RS20_MYCPN	R.N(+28.03)LNNK(+28.03)GQK(+28.03)TK(+28.03)LK(+28.03)TNVK(+28.03)NFHKEINLDNLGNVYSQADR.L	N	99.9	62.36	4.36516e-63	4323.38	36	-3.6	865.68	5	122.56	16	36641	20150616_QE_IainMpn1.mgf	10	18	53	Dimethylation (K/N-term)	N1:Dimethylation (K/N-term):0.00;K5:Dimethylation (K/N-term):0.00;K8:Dimethylation (K/N-term):0.00;K10:Dimethylation (K/N-term):0.00;K12:Dimethylation (K/N-term):0.00;K16:Dimethylation (K/N-term):0.00
246	1312	P75237	MPN_541	RS20_MYCPN	R.N(+28.03)LNNK(+28.03)GQK(+28.03)TK(+28.03)LK(+28.03)TNVK(+28.03)NFHK(+28.03)EINLDNLGNVYSQADR.L	N	99.9	60.29	5.12861e-61	4351.41	36	-4.4	871.286	5	118.76	16	35243	20150616_QE_IainMpn1.mgf	4	18	53	Dimethylation (K/N-term)	N1:Dimethylation (K/N-term):1000.00;K5:Dimethylation (K/N-term):1000.00;K8:Dimethylation (K/N-term):1000.00;K10:Dimethylation (K/N-term):1000.00;K12:Dimethylation (K/N-term):1000.00;K16:Dimethylation (K/N-term):1000.00;K20:Dimethylation (K/N-term):1000.00
246	1312	P75237	MPN_541	RS20_MYCPN	N.V(+28.03)KNFHK(+28.03)EINLDNLGNVYSQADR.L	N	99.9	58.29	5.12861e-59	2629.36	22	-5.6	658.344	4	72.65	7	157468	20140804 Mpn label rep2.MGF	2	32	53	Dimethylation (K/N-term)	V1:Dimethylation (K/N-term):0.00;K6:Dimethylation (K/N-term):6.65
246	1312	P75237	MPN_541	RS20_MYCPN	R.N(+28.03)LNNK(+28.03)GQKTK(+28.03)LK(+28.03)TNVK(+28.03)NFHK(+28.03)EINLDNLGNVYSQADRLAR.K	N	99.9	58.18	6.60693e-59	4663.6	39	1.4	778.276	6	129.14	16	38999	20150616_QE_IainMpn1.mgf	2	18	56	Dimethylation (K/N-term)	N1:Dimethylation (K/N-term):0.00;K5:Dimethylation (K/N-term):0.00;K10:Dimethylation (K/N-term):18.53;K12:Dimethylation (K/N-term):12.42;K16:Dimethylation (K/N-term):13.67;K20:Dimethylation (K/N-term):9.36
319	1169	P75483	MPN_294	Y294_MYCPN	R.K(+28.03)TANLVDHIYK(+28.03)G	Y	99.9	60.25	5.62341e-61	1413.8	12	0.1	472.273	3	84.61	12	355020	20150611_Iain_Mpn1.mgf	30	195	206	Dimethylation (K/N-term)	K1:Dimethylation (K/N-term):1000.00;K11:Dimethylation (K/N-term):1000.00
319	1169	P75483	MPN_294	Y294_MYCPN	R.K(+28.03)DLEK(+28.03)FVYK(+28.03)PK(+28.03)GPMR.W	Y	99.9	57.19	6.45654e-58	1947.14	15	-0.8	390.435	5	88.05	12	355147	20150611_Iain_Mpn1.mgf	11	102	116	Dimethylation (K/N-term)	K1:Dimethylation (K/N-term):1000.00;K5:Dimethylation (K/N-term):1000.00;K9:Dimethylation (K/N-term):1000.00;K11:Dimethylation (K/N-term):1000.00
319	1169	P75483	MPN_294	Y294_MYCPN	M(+28.03)DLLTTANK(+28.03)TPR.I	Y	99.9	55.11	7.76247e-56	1415.78	12	0.4	472.934	3	94.58	12	355494	20150611_Iain_Mpn1.mgf	24	1	12	Dimethylation (K/N-term)	M1:Dimethylation (K/N-term):1000.00;K9:Dimethylation (K/N-term):1000.00
319	1169	P75483	MPN_294	Y294_MYCPN	R.LVEIDK(+28.03)LRK(+28.03)DLEK(+28.03)FVYK(+28.03)PK(+28.03)GPMR.W	Y	99.9	49.7	1.99526e-50	2941.76	23	-2.7	981.59	3	162.79	16	52616	20150616_QE_IainMpn1.mgf	10	94	116	Dimethylation (K/N-term)	K6:Dimethylation (K/N-term):33.54;K9:Dimethylation (K/N-term):46.32;K13:Dimethylation (K/N-term):91.71;K17:Dimethylation (K/N-term):170.40;K19:Dimethylation (K/N-term):176.65
319	1169	P75483	MPN_294	Y294_MYCPN	M(+28.03)(+15.99)DLLTTANK(+28.03)TPR.I	Y	99.4	46.23	5.88844e-47	1431.78	12	-1.8	478.265	3	58.16	27	17949	20170619 QEPlus MPN M1.mgf	10	1	12	Dimethylation (K/N-term); Oxidation (M)	M1:Dimethylation (K/N-term):1000.00;M1:Oxidation (M):1000.00;K9:Dimethylation (K/N-term):1000.00
319	1169	P75483	MPN_294	Y294_MYCPN	R.YAVDLISAEAK(+28.03)A.S	Y	98.1	44.91	1.23027e-45	1277.69	12	0.5	639.851	2	91.48	24	36045	20170619 QEPlus MPN F1.mgf	2	46	57	Dimethylation (K/N-term)	K11:Dimethylation (K/N-term):133.99
319	1169	P75483	MPN_294	Y294_MYCPN	L.VDHIYK(+28.03)G	Y	99.3	39.03	9.33254e-40	858.46	7	-0.5	430.237	2	84.66	12	355022	20150611_Iain_Mpn1.mgf	1	200	206	Dimethylation (K/N-term)	K6:Dimethylation (K/N-term):87.95
319	1169	P75483	MPN_294	Y294_MYCPN	R.LVEIDK(+28.03)LR.K	Y	93.4	38.08	8.31764e-39	1012.63	8	-0.9	507.321	2	76.35	26	30104	20170619 QEPlus MPN F3.mgf	5	94	101	Dimethylation (K/N-term)	K6:Dimethylation (K/N-term):98.37
319	1169	P75483	MPN_294	Y294_MYCPN	R.LVEIDK(+28.03)LRK(+28.03)DLEK(+28.03)FVYK(+28.03)PK(+28.03)GPM(+15.99)R.W	Y	97	32.04	9.12011e-33	2957.75	23	-1.4	740.444	4	160.37	16	51564	20150616_QE_IainMpn1.mgf	1	94	116	Dimethylation (K/N-term); Oxidation (M)	K6:Dimethylation (K/N-term):68.60;K9:Dimethylation (K/N-term):66.64;K13:Dimethylation (K/N-term):83.24;K17:Dimethylation (K/N-term):87.91;K19:Dimethylation (K/N-term):87.12;M22:Oxidation (M):1000.00
771	1030	P75335	MPN_443	Y443_MYCPN	R.Q(+28.03)KQQIAELFAK(+28.03)R.K	Y	99.9	71.55	2.81838e-72	1514.89	12	-1	505.971	3	100.96	12	356004	20150611_Iain_Mpn1.mgf	6	389	400	Dimethylation (K/N-term)	Q1:Dimethylation (K/N-term):0.00;K11:Dimethylation (K/N-term):176.79
818	1652	P75531	MPN_240	TRXB_MYCPN	M(+28.03)(+15.99)LK(+28.03)VK(+28.03)SDFLTK(+28.03)DQVIYDVAIVGAGPAGIAAGIYGK(+28.03)R.A	Y	99.9	68.17	6.76083e-69	3920.22	36	-2.2	785.05	5	193.86	16	66215	20150616_QE_IainMpn1.mgf	8	1	36	Dimethylation (K/N-term); Oxidation (M)	M1:Dimethylation (K/N-term):1000.00;M1:Oxidation (M):1000.00;K3:Dimethylation (K/N-term):1000.00;K5:Dimethylation (K/N-term):1000.00;K11:Dimethylation (K/N-term):1000.00;K35:Dimethylation (K/N-term):1000.00
818	1652	P75531	MPN_240	TRXB_MYCPN	M(+28.03)LK(+28.03)VK(+28.03)SDFLTK(+28.03)DQVIYDVAIVGAGPAGIAAGIYGK(+28.03)R.A	Y	99.9	64.06	8.70964e-65	3904.23	36	1.9	1302.42	3	198.67	14	62569	20150616_QE_ElsaMpn1.mgf	2	1	36	Dimethylation (K/N-term)	M1:Dimethylation (K/N-term):1000.00;K3:Dimethylation (K/N-term):1000.00;K5:Dimethylation (K/N-term):1000.00;K11:Dimethylation (K/N-term):1000.00;K35:Dimethylation (K/N-term):1000.00
818	1652	P75531	MPN_240	TRXB_MYCPN	A.GPAGIAAGIYGK(+28.03)R.A	Y	99.9	58.19	6.45654e-59	1257.72	13	-1.2	420.247	3	65.7	27	22539	20170619 QEPlus MPN M1.mgf	1	24	36	Dimethylation (K/N-term)	K12:Dimethylation (K/N-term):79.94
818	1652	P75531	MPN_240	TRXB_MYCPN	R.ADETALNK(+28.03)LR.N	Y	99.8	54.64	2.29087e-55	1157.64	10	-2.2	386.887	3	59.98	26	19740	20170619 QEPlus MPN F3.mgf	7	192	201	Dimethylation (K/N-term)	K8:Dimethylation (K/N-term):104.80
818	1652	P75531	MPN_240	TRXB_MYCPN	R.SK(+28.03)HFRQIGTAINDGIIAVLTIRDVL	Y	99.9	50.82	1.51356e-51	2777.59	25	-4.7	695.402	4	213.97	16	75053	20150616_QE_IainMpn1.mgf	1	291	315	Dimethylation (K/N-term)	K2:Dimethylation (K/N-term):0.00
818	1652	P75531	MPN_240	TRXB_MYCPN	R.S(+28.03)KHFRQIGTAINDGIIAVLTIRDVL	Y	99.9	49.55	2.81838e-50	2777.59	25	-2.5	695.403	4	207.26	15	68620	20150616_QE_ElsaMpn2.mgf	1	291	315	Dimethylation (K/N-term)	S1:Dimethylation (K/N-term):0.00
540	1870	P75507	MPN_268	Y268_MYCPN	R.FVLGNFVNQLK(+28.03)QQIENER	Y	99.9	78.74	1.8197e-79	2203.17	18	-6.5	735.394	3	193.35	10	325518	20150611_Elsa_Mpn1.mgf	22	100	117	Dimethylation (K/N-term)	K11:Dimethylation (K/N-term):128.04
540	1870	P75507	MPN_268	Y268_MYCPN	R.TSPTQLIVSFAK(+28.03)PELVQIAALQK(+28.03)LGIK(+28.03)GINK(+28.03)SQNQYR.F	Y	99.9	67.57	2.69153e-68	4193.43	37	-4.2	839.69	5	190.08	13	389864	20150611_Iain_Mpn2.mgf	17	63	99	Dimethylation (K/N-term)	K12:Dimethylation (K/N-term):56.41;K23:Dimethylation (K/N-term):98.34;K27:Dimethylation (K/N-term):142.82;K31:Dimethylation (K/N-term):148.36
540	1870	P75507	MPN_268	Y268_MYCPN	G.IK(+28.03)GINK(+28.03)SQNQYR.F	Y	99.8	46.07	8.51138e-47	1503.85	12	-3.1	502.29	3	47.58	15	12263	20150616_QE_ElsaMpn2.mgf	4	88	99	Dimethylation (K/N-term)	K2:Dimethylation (K/N-term):12.28;K6:Dimethylation (K/N-term):38.33
253	772	Q50306	MPN_177	RL5_MYCPN	R.IRGFDVTLVTSTNK(+28.03)DSEALALLR.A	N	99.9	90.8	1.58489e-91	2546.41	23	4.9	849.814	3	157.33	12	363640	20150611_Iain_Mpn1.mgf	15	149	171	Dimethylation (K/N-term)	K14:Dimethylation (K/N-term):232.04
253	772	Q50306	MPN_177	RL5_MYCPN	M(+28.03)NNLK(+28.03)AHYQK(+28.03)TIAK(+28.03)ELQK(+28.03)SFAFSSIMQVPR.L	N	99.9	77.41	3.89045e-78	3648	30	1.9	1217.01	3	156.83	15	49087	20150616_QE_ElsaMpn2.mgf	13	1	30	Dimethylation (K/N-term)	M1:Dimethylation (K/N-term):1000.00;K5:Dimethylation (K/N-term):1000.00;K10:Dimethylation (K/N-term):1000.00;K14:Dimethylation (K/N-term):1000.00;K18:Dimethylation (K/N-term):1000.00
253	772	Q50306	MPN_177	RL5_MYCPN	R.GFDVTLVTSTNK(+28.03)DSEALALLR.A	N	99.9	77.02	9.54993e-78	2277.22	21	-4	760.078	3	164.3	10	321301	20150611_Elsa_Mpn1.mgf	14	151	171	Dimethylation (K/N-term)	K12:Dimethylation (K/N-term):155.74
253	772	Q50306	MPN_177	RL5_MYCPN	R.GNYTIGIK(+28.03)EQIIFPEIVYDDIK(+28.03)R.I	N	99.9	72.66	2.18776e-73	2779.52	23	-6.1	927.507	3	172.9	11	344051	20150611_Elsa_Mpn2.mgf	15	126	148	Dimethylation (K/N-term)	K8:Dimethylation (K/N-term):23.22;K22:Dimethylation (K/N-term):158.87
253	772	Q50306	MPN_177	RL5_MYCPN	R.GLSLK(+28.03)SFDGR.G	N	99.9	56.93	1.1749e-57	1106.61	10	-7.4	554.307	2	97.96	11	334564	20150611_Elsa_Mpn2.mgf	11	116	125	Dimethylation (K/N-term)	K5:Dimethylation (K/N-term):55.36
253	772	Q50306	MPN_177	RL5_MYCPN	R.ALNLPLVK(+28.03)G	N	99.5	52.88	1.31826e-53	951.612	9	0.6	476.813	2	99.41	24	40824	20170619 QEPlus MPN F1.mgf	24	172	180	Dimethylation (K/N-term)	K8:Dimethylation (K/N-term):104.64
253	772	Q50306	MPN_177	RL5_MYCPN	M(+28.03)(+15.99)NNLK(+28.03)AHYQK(+28.03)TIAK(+28.03)ELQK(+28.03)SFAFSSIMQVPR.L	N	99.9	52.49	3.23594e-53	3664	30	9.7	1222.35	3	159.27	14	48881	20150616_QE_ElsaMpn1.mgf	8	1	30	Dimethylation (K/N-term); Oxidation (M)	M1:Dimethylation (K/N-term):1000.00;M1:Oxidation (M):94.07;K5:Dimethylation (K/N-term):1000.00;K10:Dimethylation (K/N-term):1000.00;K14:Dimethylation (K/N-term):1000.00;K18:Dimethylation (K/N-term):1000.00
253	772	Q50306	MPN_177	RL5_MYCPN	R.VRDFRGLSLK(+28.03)SFDGR.G	N	99.9	52.15	7.07946e-53	1779.97	15	-0.8	357.002	5	117.89	16	34947	20150616_QE_IainMpn1.mgf	6	111	125	Dimethylation (K/N-term)	K10:Dimethylation (K/N-term):50.04
253	772	Q50306	MPN_177	RL5_MYCPN	R.DFRGLSLK(+28.03)SFDGR.G	N	99.9	50.27	5.37032e-51	1524.8	13	-3.4	382.207	4	131.34	14	38274	20150616_QE_ElsaMpn1.mgf	5	113	125	Dimethylation (K/N-term)	K8:Dimethylation (K/N-term):67.12
253	772	Q50306	MPN_177	RL5_MYCPN	R.LEK(+28.03)IVINMGVGDAIR.D	Y	99.9	49.91	1.23027e-50	1654.94	15	-11.3	552.649	3	89.35	5	149934	20140318 Mpn Labeled Complex.MGF	1	31	45	Dimethylation (K/N-term)	K3:Dimethylation (K/N-term):6.59
253	772	Q50306	MPN_177	RL5_MYCPN	R.D(+28.03)SKFLESALNELHLISGQK(+28.03)PVATK(+28.03)AK(+28.03)NAISTYK(+28.03)LR.A	N	99.9	49.76	1.7378e-50	4010.29	35	-0.8	669.389	6	178.39	16	59504	20150616_QE_IainMpn1.mgf	1	46	80	Dimethylation (K/N-term)	D1:Dimethylation (K/N-term):0.00;K19:Dimethylation (K/N-term):64.34;K24:Dimethylation (K/N-term):65.00;K26:Dimethylation (K/N-term):61.38;K33:Dimethylation (K/N-term):63.56
253	772	Q50306	MPN_177	RL5_MYCPN	R.GLSLK(+28.03)SFDGRGNYTIGIK(+28.03)EQIIFPEIVYDDIK(+28.03)R.I	N	99.9	49.29	5.12861e-50	3868.11	33	4.1	645.696	6	174.76	12	366145	20150611_Iain_Mpn1.mgf	3	116	148	Dimethylation (K/N-term)	K5:Dimethylation (K/N-term):0.00;K18:Dimethylation (K/N-term):25.53;K32:Dimethylation (K/N-term):93.45
253	772	Q50306	MPN_177	RL5_MYCPN	R.LEK(+28.03)IVINM(+15.99)GVGDAIR.D	Y	99.8	48.84	1.44544e-49	1670.94	15	-9.2	557.982	3	57.08	4	144165	20140226_Mpn_Label_Te1.MGF	2	31	45	Dimethylation (K/N-term); Oxidation (M)	K3:Dimethylation (K/N-term):5.47;M8:Oxidation (M):1000.00
253	772	Q50306	MPN_177	RL5_MYCPN	K.T(+28.03)IAK(+28.03)ELQK(+28.03)SFAFSSIMQVPR.L	N	99.9	48.28	5.24807e-49	2364.32	20	-1.5	592.087	4	162.46	16	52473	20150616_QE_IainMpn1.mgf	2	11	30	Dimethylation (K/N-term)	T1:Dimethylation (K/N-term):1000.00;K4:Dimethylation (K/N-term):1000.00;K8:Dimethylation (K/N-term):1000.00
253	772	Q50306	MPN_177	RL5_MYCPN	R.DSK(+28.03)FLESALNELHLISGQK(+28.03)PVATK(+28.03)AK(+28.03)NAISTYK(+28.03)LR.A	N	99.9	47.19	6.45654e-48	4010.29	35	0	803.066	5	174.58	17	57533	20150616_QE_IainMpn2.mgf	1	46	80	Dimethylation (K/N-term)	K3:Dimethylation (K/N-term):0.00;K19:Dimethylation (K/N-term):63.57;K24:Dimethylation (K/N-term):51.46;K26:Dimethylation (K/N-term):56.95;K33:Dimethylation (K/N-term):46.20
253	772	Q50306	MPN_177	RL5_MYCPN	R.G(+28.03)LSLKSFDGRGNYTIGIK(+28.03)EQIIFPEIVYDDIK(+28.03)R.I	N	99.9	46.72	1.90546e-47	3868.11	33	1.8	968.038	4	187.76	15	60671	20150616_QE_ElsaMpn2.mgf	2	116	148	Dimethylation (K/N-term)	G1:Dimethylation (K/N-term):0.00;K18:Dimethylation (K/N-term):26.60;K32:Dimethylation (K/N-term):105.39
253	772	Q50306	MPN_177	RL5_MYCPN	R.DFRGLSLK(+28.03)SFDGRGNYTIGIK(+28.03)EQIIFPEIVYDDIK(+28.03)R.I	N	99.7	42.53	2.95121e-43	4286.31	36	-14.6	715.382	6	196.01	16	67182	20150616_QE_IainMpn1.mgf	1	113	148	Dimethylation (K/N-term)	K8:Dimethylation (K/N-term):0.00;K21:Dimethylation (K/N-term):13.40;K35:Dimethylation (K/N-term):59.48
253	772	Q50306	MPN_177	RL5_MYCPN	M(+28.03)NNLK(+28.03)AHYQK(+28.03)TIAK(+28.03)ELQK(+28.03)SFAFSSIM(+15.99)QVPR.L	N	99.7	41.97	1.07152e-42	3664	30	1.4	733.808	5	144.49	17	46475	20150616_QE_IainMpn2.mgf	2	1	30	Dimethylation (K/N-term); Oxidation (M)	M1:Dimethylation (K/N-term):1000.00;K5:Dimethylation (K/N-term):1000.00;K10:Dimethylation (K/N-term):1000.00;K14:Dimethylation (K/N-term):1000.00;K18:Dimethylation (K/N-term):1000.00;M26:Oxidation (M):1000.00
253	772	Q50306	MPN_177	RL5_MYCPN	I.FPEIVYDDIK(+28.03)R.I	N	99.5	38.11	7.76247e-39	1421.76	11	-4.1	474.924	3	74.38	7	157649	20140804 Mpn label rep2.MGF	1	138	148	Dimethylation (K/N-term)	K10:Dimethylation (K/N-term):103.09
253	772	Q50306	MPN_177	RL5_MYCPN	R.D(+28.03)FRGLSLKSFDGRGNYTIGIK(+28.03)EQIIFPEIVYDDIK(+28.03)R.I	N	98.4	34.61	2.45471e-35	4286.31	36	-2.4	715.391	6	198.26	14	62415	20150616_QE_ElsaMpn1.mgf	1	113	148	Dimethylation (K/N-term)	D1:Dimethylation (K/N-term):0.00;K21:Dimethylation (K/N-term):7.25;K35:Dimethylation (K/N-term):53.85
253	772	Q50306	MPN_177	RL5_MYCPN	K.S(+28.03)FAFSSIMQVPR.L	N	98.3	34.42	3.80189e-35	1396.72	12	-1.3	699.365	2	166.4	16	54186	20150616_QE_IainMpn1.mgf	1	19	30	Dimethylation (K/N-term)	S1:Dimethylation (K/N-term):1000.00
253	772	Q50306	MPN_177	RL5_MYCPN	R.DSK(+28.03)FLESALNELHLISGQK(+28.03)PVATK(+28.03)AK(+28.03).N	N	98.2	30.63	2.34423e-31	2935.67	26	-0.2	588.142	5	96.86	6	152530	20140401 Mpn 27_3 lbl.MGF	1	46	71	Dimethylation (K/N-term)	K3:Dimethylation (K/N-term):0.00;K19:Dimethylation (K/N-term):74.24;K24:Dimethylation (K/N-term):67.62;K26:Dimethylation (K/N-term):72.96
316	392	P75564	MPN_105	SYFA_MYCPN	R.WK(+28.03)TTFETAQNPTELLAFK(+28.03)NSFR.N	Y	99.9	90.01	9.77237e-91	2684.4	22	5.7	895.811	3	154.06	12	363172	20150611_Iain_Mpn1.mgf	6	11	32	Dimethylation (K/N-term)	K2:Dimethylation (K/N-term):0.00;K18:Dimethylation (K/N-term):190.95
316	392	P75564	MPN_105	SYFA_MYCPN	R.W(+28.03)KTTFETAQNPTELLAFK(+28.03)NSFR.N	Y	99.9	86.33	4.67735e-87	2684.4	22	-5.6	672.103	4	157.86	10	320361	20150611_Elsa_Mpn1.mgf	11	11	32	Dimethylation (K/N-term)	W1:Dimethylation (K/N-term):0.00;K18:Dimethylation (K/N-term):179.30
316	392	P75564	MPN_105	SYFA_MYCPN	R.NLTDTFYLDK(+28.03)NR.L	Y	99.9	69.92	1.20226e-70	1526.77	12	-4.2	764.39	2	105.05	13	377944	20150611_Iain_Mpn2.mgf	14	150	161	Dimethylation (K/N-term)	K10:Dimethylation (K/N-term):105.42
316	392	P75564	MPN_105	SYFA_MYCPN	M(+28.03)IDQSK(+28.03)LIERWK(+28.03)TTFETAQNPTELLAFK(+28.03)NSFR.N	Y	99.9	63.67	2.13796e-64	3954.11	32	6.5	791.834	5	185.8	12	367717	20150611_Iain_Mpn1.mgf	7	1	32	Dimethylation (K/N-term)	M1:Dimethylation (K/N-term):1000.00;K6:Dimethylation (K/N-term):1000.00;K12:Dimethylation (K/N-term):1000.00;K28:Dimethylation (K/N-term):1000.00
316	392	P75564	MPN_105	SYFA_MYCPN	R.NADLK(+28.03)PLLSQIK(+28.03)ETTDIETK(+28.03)R.H	Y	99.9	59.74	1.8197e-60	2496.42	21	2.6	625.113	4	149.19	15	46329	20150616_QE_ElsaMpn2.mgf	9	33	53	Dimethylation (K/N-term)	K5:Dimethylation (K/N-term):8.26;K12:Dimethylation (K/N-term):81.27;K20:Dimethylation (K/N-term):146.36
316	392	P75564	MPN_105	SYFA_MYCPN	R.LVMLK(+28.03)HGISDIRDLYDNNFK(+28.03)FLAQFTD	Y	99.9	57.71	1.94984e-58	3268.7	27	-9.2	1090.56	3	197.1	11	347554	20150611_Elsa_Mpn2.mgf	13	315	341	Dimethylation (K/N-term)	K5:Dimethylation (K/N-term):18.33;K20:Dimethylation (K/N-term):83.80
316	392	P75564	MPN_105	SYFA_MYCPN	M(+28.03)(+15.99)IDQSK(+28.03)LIER.W	Y	99.7	52.8	1.58489e-53	1303.72	10	-1.7	435.579	3	63.6	26	22013	20170619 QEPlus MPN F3.mgf	12	1	10	Dimethylation (K/N-term); Oxidation (M)	M1:Dimethylation (K/N-term):1000.00;M1:Oxidation (M):1000.00;K6:Dimethylation (K/N-term):1000.00
316	392	P75564	MPN_105	SYFA_MYCPN	M(+28.03)(+15.99)IDQSK(+28.03)LIERWK(+28.03)TTFETAQNPTELLAFK(+28.03)NSFR.N	Y	99.9	50.79	1.62181e-51	3970.1	32	-2.5	795.026	5	200.79	14	63313	20150616_QE_ElsaMpn1.mgf	2	1	32	Dimethylation (K/N-term); Oxidation (M)	M1:Dimethylation (K/N-term):1000.00;M1:Oxidation (M):1000.00;K6:Dimethylation (K/N-term):1000.00;K12:Dimethylation (K/N-term):1000.00;K28:Dimethylation (K/N-term):1000.00
316	392	P75564	MPN_105	SYFA_MYCPN	R.AVK(+28.03)ETK(+28.03)K(+28.03)SNNPDIR.I	Y	99.9	49.21	6.16595e-50	1682.97	14	0.8	561.997	3	33.01	17	8220	20150616_QE_IainMpn2.mgf	4	174	187	Dimethylation (K/N-term)	K3:Dimethylation (K/N-term):18.53;K6:Dimethylation (K/N-term):41.96;K7:Dimethylation (K/N-term):63.05
316	392	P75564	MPN_105	SYFA_MYCPN	Q.NPTELLAFK(+28.03)NSFR.N	Y	99.9	48.37	4.2658e-49	1563.84	13	-6.8	522.284	3	82.26	7	158485	20140804 Mpn label rep2.MGF	1	20	32	Dimethylation (K/N-term)	K9:Dimethylation (K/N-term):81.34
316	392	P75564	MPN_105	SYFA_MYCPN	T.DTFYLDK(+28.03)NR.L	Y	99.8	45.12	7.58578e-46	1198.6	9	4.8	600.309	2	51.81	7	155296	20140804 Mpn label rep2.MGF	1	153	161	Dimethylation (K/N-term)	K7:Dimethylation (K/N-term):113.99
316	392	P75564	MPN_105	SYFA_MYCPN	M(+28.03)IDQSK(+28.03)LIER.W	Y	99.8	45.08	8.31764e-46	1287.72	10	0	430.248	3	86.43	16	24386	20150616_QE_IainMpn1.mgf	7	1	10	Dimethylation (K/N-term)	M1:Dimethylation (K/N-term):1000.00;K6:Dimethylation (K/N-term):1000.00
316	392	P75564	MPN_105	SYFA_MYCPN	R.A(+28.03)VKETK(+28.03)K(+28.03)SNNPDIR.I	Y	99.4	39.01	9.77237e-40	1682.97	14	0.9	842.492	2	33.04	17	8229	20150616_QE_IainMpn2.mgf	2	174	187	Dimethylation (K/N-term)	A1:Dimethylation (K/N-term):0.00;K6:Dimethylation (K/N-term):62.26;K7:Dimethylation (K/N-term):69.71
316	392	P75564	MPN_105	SYFA_MYCPN	R.NLTDTFYLDK(+28.03)NRLLR.T	Y	97.2	31.92	1.20226e-32	1909.04	15	-2.1	637.353	3	145.94	14	43667	20150616_QE_ElsaMpn1.mgf	1	150	164	Dimethylation (K/N-term)	K10:Dimethylation (K/N-term):74.48
143	937	P78033	MPN_250	G6PI_MYCPN	R.AIK(+28.03)GK(+28.03)SWALVVTSK(+28.03)SGR.T	N	99.9	86.35	4.46684e-87	1871.14	17	-3.2	468.79	4	90.06	10	312959	20150611_Elsa_Mpn1.mgf	35	125	141	Dimethylation (K/N-term)	K3:Dimethylation (K/N-term):22.85;K5:Dimethylation (K/N-term):52.86;K14:Dimethylation (K/N-term):251.71
143	937	P78033	MPN_250	G6PI_MYCPN	R.AILDFLK(+28.03)PEQK(+28.03)ANIK(+28.03)VHFVPDISAFNIAAVAR.A	Y	99.9	80.6	2.51189e-81	3619.07	32	8	905.781	4	183.93	12	367453	20150611_Iain_Mpn1.mgf	22	93	124	Dimethylation (K/N-term)	K7:Dimethylation (K/N-term):35.17;K11:Dimethylation (K/N-term):49.88;K15:Dimethylation (K/N-term):69.92
143	937	P78033	MPN_250	G6PI_MYCPN	R.TVVITDAVK(+28.03)GLLVGMSNQYGYAHLTIPSNIGGR.F	N	99.9	78.39	4.0738e-79	3471.85	33	-3.8	868.968	4	194.73	13	390537	20150611_Iain_Mpn2.mgf	29	168	200	Dimethylation (K/N-term)	K9:Dimethylation (K/N-term):53.45
143	937	P78033	MPN_250	G6PI_MYCPN	R.TVVITDAVK(+28.03)GLLVGM(+15.99).S	N	99.9	74.25	5.62341e-75	1558.9	15	-2.3	780.456	2	128.33	24	58187	20170619 QEPlus MPN F1.mgf	2	168	182	Dimethylation (K/N-term); Oxidation (M)	K9:Dimethylation (K/N-term):132.11;M15:Oxidation (M):1000.00
143	937	P78033	MPN_250	G6PI_MYCPN	R.YFRNLLHK(+28.03)QYK(+28.03)QK(+28.03)HALR.T	N	99.9	74.13	7.4131e-75	2326.35	17	-3.3	466.276	5	76.66	13	375958	20150611_Iain_Mpn2.mgf	33	151	167	Dimethylation (K/N-term)	K8:Dimethylation (K/N-term):119.46;K11:Dimethylation (K/N-term):110.23;K13:Dimethylation (K/N-term):117.62
143	937	P78033	MPN_250	G6PI_MYCPN	R.TVVITDAVK(+28.03)GLLVGM(+15.99)SNQYGYAHLTIPSNIGGR.F	N	99.9	67.57	2.69153e-68	3487.85	33	4.7	1163.63	3	189.75	17	63537	20150616_QE_IainMpn2.mgf	4	168	200	Dimethylation (K/N-term); Oxidation (M)	K9:Dimethylation (K/N-term):29.57;M15:Oxidation (M):1000.00
143	937	P78033	MPN_250	G6PI_MYCPN	R.NLLHK(+28.03)QYK(+28.03)QK(+28.03)HALR.T	N	99.9	61.65	2.23872e-62	1860.12	14	0.2	621.048	3	50.47	17	13514	20150616_QE_IainMpn2.mgf	39	154	167	Dimethylation (K/N-term)	K5:Dimethylation (K/N-term):109.97;K8:Dimethylation (K/N-term):161.52;K10:Dimethylation (K/N-term):199.69
143	937	P78033	MPN_250	G6PI_MYCPN	R.AIKGK(+28.03)SWALVVTSK(+28.03)SGR.T	N	99.9	58.43	3.71535e-59	1843.1	17	-0.6	461.783	4	93.1	15	26435	20150616_QE_ElsaMpn2.mgf	4	125	141	Dimethylation (K/N-term)	K5:Dimethylation (K/N-term):22.85;K14:Dimethylation (K/N-term):100.67
143	937	P78033	MPN_250	G6PI_MYCPN	R.A(+28.03)IK(+28.03)GKSWALVVTSK(+28.03)SGR.T	N	99.9	52.04	9.12011e-53	1871.14	17	2.6	375.235	5	95.66	14	26522	20150616_QE_ElsaMpn1.mgf	1	125	141	Dimethylation (K/N-term)	A1:Dimethylation (K/N-term):0.00;K3:Dimethylation (K/N-term):0.00;K14:Dimethylation (K/N-term):74.48
143	937	P78033	MPN_250	G6PI_MYCPN	R.YFRNLLHK(+28.03)QYKQK(+28.03)HALR.T	N	99.9	50.98	1.04713e-51	2298.32	17	-0.1	460.672	5	75.24	15	20676	20150616_QE_ElsaMpn2.mgf	1	151	167	Dimethylation (K/N-term)	K8:Dimethylation (K/N-term):0.00;K13:Dimethylation (K/N-term):0.00
143	937	P78033	MPN_250	G6PI_MYCPN	R.A(+28.03)IK(+28.03)GK(+28.03)SWALVVTSK(+28.03)SGR.T	N	99.9	50.04	9.12011e-51	1899.17	17	0	475.799	4	99.91	14	27891	20150616_QE_ElsaMpn1.mgf	3	125	141	Dimethylation (K/N-term)	A1:Dimethylation (K/N-term):1000.00;K3:Dimethylation (K/N-term):1000.00;K5:Dimethylation (K/N-term):1000.00;K14:Dimethylation (K/N-term):1000.00
143	937	P78033	MPN_250	G6PI_MYCPN	R.TLEPAVTFRYFRNLLHK(+28.03)QYK(+28.03)QK(+28.03)HALR.T	N	99.9	47.17	6.76083e-48	3340.9	26	-2.1	557.823	6	153.14	14	46370	20150616_QE_ElsaMpn1.mgf	3	142	167	Dimethylation (K/N-term)	K17:Dimethylation (K/N-term):9.89;K20:Dimethylation (K/N-term):26.67;K22:Dimethylation (K/N-term):50.81
143	937	P78033	MPN_250	G6PI_MYCPN	R.NLLHKQYK(+28.03)QK(+28.03)HALR.T	N	99.9	46.89	1.28825e-47	1832.09	14	0.2	459.03	4	48.93	15	12660	20150616_QE_ElsaMpn2.mgf	4	154	167	Dimethylation (K/N-term)	K8:Dimethylation (K/N-term):32.97;K10:Dimethylation (K/N-term):38.32
143	937	P78033	MPN_250	G6PI_MYCPN	R.YFRNLLHKQYK(+28.03)QK(+28.03)HALR.T	N	99.8	44.56	2.75423e-45	2298.32	17	-0.8	460.671	5	76.13	14	20453	20150616_QE_ElsaMpn1.mgf	2	151	167	Dimethylation (K/N-term)	K11:Dimethylation (K/N-term):22.45;K13:Dimethylation (K/N-term):22.07
143	937	P78033	MPN_250	G6PI_MYCPN	R.T(+28.03)VVITDAVKGLLVGMSNQYGYAHLTIPSNIGGR.F	N	99.8	44.3	5.01187e-45	3471.85	33	2.9	868.973	4	211.97	17	72569	20150616_QE_IainMpn2.mgf	1	168	200	Dimethylation (K/N-term)	T1:Dimethylation (K/N-term):0.00
143	937	P78033	MPN_250	G6PI_MYCPN	R.T(+28.03)VVITDAVK(+28.03)GLLVGM(+15.99)SNQYGYAHLTIPSNIGGR.F	N	99.2	37.1	7.94328e-38	3515.88	33	6.4	879.983	4	220.98	14	70455	20150616_QE_ElsaMpn1.mgf	1	168	200	Dimethylation (K/N-term); Oxidation (M)	T1:Dimethylation (K/N-term):1000.00;K9:Dimethylation (K/N-term):1000.00;M15:Oxidation (M):1000.00
143	937	P78033	MPN_250	G6PI_MYCPN	K.GK(+28.03)SWALVVTSK(+28.03)SGR.T	N	98.5	34.9	1.25893e-35	1530.89	14	-14.3	511.296	3	95.06	14	26332	20150616_QE_ElsaMpn1.mgf	1	128	141	Dimethylation (K/N-term)	K2:Dimethylation (K/N-term):0.00;K11:Dimethylation (K/N-term):116.35
174	916	P78023	MPN_117	RL20_MYCPN	R.HASYK(+28.03)VAK(+28.03)QTVIQAAK(+28.03)YAYR.D	Y	99.9	84.61	2.45471e-85	2379.34	20	0.7	476.876	5	106.4	12	356554	20150611_Iain_Mpn1.mgf	29	28	47	Dimethylation (K/N-term)	K5:Dimethylation (K/N-term):22.99;K8:Dimethylation (K/N-term):36.40;K16:Dimethylation (K/N-term):149.42
174	916	P78023	MPN_117	RL20_MYCPN	R.R(+28.03)K(+28.03)KWLK(+28.03)QASGSFGTR.H	Y	99.9	83.92	1.20226e-84	1833.07	15	0.1	459.276	4	77.88	12	354799	20150611_Iain_Mpn1.mgf	9	13	27	Dimethylation (K/N-term)	R1:Dimethylation (K/N-term):5.47;K2:Dimethylation (K/N-term):0.00;K6:Dimethylation (K/N-term):32.69
174	916	P78023	MPN_117	RL20_MYCPN	R.K(+28.03)K(+28.03)WLK(+28.03)QASGSFGTR.H	Y	99.9	80.05	8.91251e-81	1676.97	14	0.2	420.25	4	77.11	12	354781	20150611_Iain_Mpn1.mgf	54	14	27	Dimethylation (K/N-term)	K1:Dimethylation (K/N-term):1000.00;K2:Dimethylation (K/N-term):1000.00;K5:Dimethylation (K/N-term):1000.00
174	916	P78023	MPN_117	RL20_MYCPN	R.K(+28.03)VLSELAIK(+28.03)EPSK(+28.03)FNLIVQK(+28.03)VK(+28.03)SEQPK(+28.03)AAK(+28.03)PAALGN	Y	99.9	74.2	6.30957e-75	4069.46	36	3.8	1018.38	4	153	14	46328	20150616_QE_ElsaMpn1.mgf	12	92	127	Dimethylation (K/N-term)	K1:Dimethylation (K/N-term):1000.00;K9:Dimethylation (K/N-term):1000.00;K13:Dimethylation (K/N-term):1000.00;K20:Dimethylation (K/N-term):1000.00;K22:Dimethylation (K/N-term):1000.00;K27:Dimethylation (K/N-term):1000.00;K30:Dimethylation (K/N-term):1000.00
174	916	P78023	MPN_117	RL20_MYCPN	R.LNAALREQGMTYSVFINLLK(+28.03)K(+28.03)HNIEINR.K	Y	99.9	66.94	1.14815e-67	3340.84	28	3.2	836.221	4	176.77	17	58415	20150616_QE_IainMpn2.mgf	1	64	91	Dimethylation (K/N-term)	K20:Dimethylation (K/N-term):77.60;K21:Dimethylation (K/N-term):94.14
174	916	P78023	MPN_117	RL20_MYCPN	R.KK(+28.03)WLK(+28.03)QASGSFGTR.H	Y	99.9	59.02	9.54993e-60	1648.94	14	1.4	550.655	3	66.77	14	17643	20150616_QE_ElsaMpn1.mgf	2	14	27	Dimethylation (K/N-term)	K2:Dimethylation (K/N-term):27.96;K5:Dimethylation (K/N-term):52.86
174	916	P78023	MPN_117	RL20_MYCPN	R.RK(+28.03)K(+28.03)WLK(+28.03)QASGSFGTR.H	Y	99.9	58.49	3.23594e-59	1833.07	15	0	459.276	4	64.86	17	17977	20150616_QE_IainMpn2.mgf	15	13	27	Dimethylation (K/N-term)	K2:Dimethylation (K/N-term):9.34;K3:Dimethylation (K/N-term):6.59;K6:Dimethylation (K/N-term):3.36
174	916	P78023	MPN_117	RL20_MYCPN	R.EQGMTYSVFINLLK(+28.03)K(+28.03)HNIEINR.K	Y	99.9	56.95	1.12202e-57	2702.46	22	2.4	541.5	5	175.08	17	57737	20150616_QE_IainMpn2.mgf	1	70	91	Dimethylation (K/N-term)	K14:Dimethylation (K/N-term):49.75;K15:Dimethylation (K/N-term):58.78
174	916	P78023	MPN_117	RL20_MYCPN	R.K(+28.03)KWLK(+28.03)QASGSFGTR.H	Y	99.9	56	1e-56	1648.94	14	0.4	550.655	3	68.25	15	18494	20150616_QE_ElsaMpn2.mgf	8	14	27	Dimethylation (K/N-term)	K1:Dimethylation (K/N-term):20.00;K5:Dimethylation (K/N-term):50.22
174	916	P78023	MPN_117	RL20_MYCPN	K.VAK(+28.03)QTVIQAAK(+28.03)YAYR.D	Y	99.9	55.92	1.20226e-56	1765.03	15	-0.5	589.349	3	96.65	14	26828	20150616_QE_ElsaMpn1.mgf	2	33	47	Dimethylation (K/N-term)	K3:Dimethylation (K/N-term):13.67;K11:Dimethylation (K/N-term):172.15
174	916	P78023	MPN_117	RL20_MYCPN	R.RK(+28.03)K(+28.03)WLKQASGSFGTR.H	Y	99.9	50.9	1.25893e-51	1805.04	15	-1.1	452.267	4	64.69	14	17032	20150616_QE_ElsaMpn1.mgf	1	13	27	Dimethylation (K/N-term)	K2:Dimethylation (K/N-term):8.69;K3:Dimethylation (K/N-term):5.99
174	916	P78023	MPN_117	RL20_MYCPN	R.H(+28.03)ASYK(+28.03)VAK(+28.03)QTVIQAAK(+28.03)YAYR.D	Y	99.9	50.21	6.16595e-51	2407.37	20	6.8	602.855	4	107.22	17	31988	20150616_QE_IainMpn2.mgf	2	28	47	Dimethylation (K/N-term)	H1:Dimethylation (K/N-term):1000.00;K5:Dimethylation (K/N-term):1000.00;K8:Dimethylation (K/N-term):1000.00;K16:Dimethylation (K/N-term):1000.00
174	916	P78023	MPN_117	RL20_MYCPN	K.WLK(+28.03)QASGSFGTR.H	Y	99.9	49.46	3.46737e-50	1364.72	12	0.6	455.914	3	83.3	14	22660	20150616_QE_ElsaMpn1.mgf	4	16	27	Dimethylation (K/N-term)	K3:Dimethylation (K/N-term):12.81
174	916	P78023	MPN_117	RL20_MYCPN	K.VK(+28.03)SEQPK(+28.03)AAK(+28.03)PAALGN	Y	99.9	48.42	3.80189e-49	1691.99	16	-14.1	564.997	3	42.26	7	154170	20140804 Mpn label rep2.MGF	1	112	127	Dimethylation (K/N-term)	K2:Dimethylation (K/N-term):0.00;K7:Dimethylation (K/N-term):47.92;K10:Dimethylation (K/N-term):74.73
174	916	P78023	MPN_117	RL20_MYCPN	R.R(+28.03)KK(+28.03)WLK(+28.03)QASGSFGTR.H	Y	99.9	48.09	8.12831e-49	1833.07	15	-0.1	367.622	5	64.99	15	17497	20150616_QE_ElsaMpn2.mgf	2	13	27	Dimethylation (K/N-term)	R1:Dimethylation (K/N-term):11.06;K3:Dimethylation (K/N-term):0.00;K6:Dimethylation (K/N-term):0.00
174	916	P78023	MPN_117	RL20_MYCPN	E.LAIK(+28.03)EPSK(+28.03)FNLIVQK(+28.03)VK(+28.03)SEQPK(+28.03)AAK(+28.03)PAALGN	Y	99.7	43.16	6.91831e-44	3485.11	31	12.2	698.038	5	55.35	31	975637	20140423 Mpn GluC Soluble.MGF	1	97	127	Dimethylation (K/N-term)	K4:Dimethylation (K/N-term):5.77;K8:Dimethylation (K/N-term):15.21;K15:Dimethylation (K/N-term):37.72;K17:Dimethylation (K/N-term):35.41;K22:Dimethylation (K/N-term):30.83;K25:Dimethylation (K/N-term):28.63
174	916	P78023	MPN_117	RL20_MYCPN	R.K(+28.03)VLSELAIK(+28.03)EPSK(+28.03)FNLIVQK(+28.03).V	Y	99.8	40.25	5.62341e-41	2395.48	20	-6	599.874	4	89.66	5	149951	20140318 Mpn Labeled Complex.MGF	1	92	111	Dimethylation (K/N-term)	K1:Dimethylation (K/N-term):1000.00;K9:Dimethylation (K/N-term):1000.00;K13:Dimethylation (K/N-term):1000.00;K20:Dimethylation (K/N-term):1000.00
174	916	P78023	MPN_117	RL20_MYCPN	K.W(+28.03)LK(+28.03)QASGSFGTR.H	Y	99.5	39.42	3.80189e-40	1392.75	12	0.5	465.258	3	80.17	17	22857	20150616_QE_IainMpn2.mgf	5	16	27	Dimethylation (K/N-term)	W1:Dimethylation (K/N-term):1000.00;K3:Dimethylation (K/N-term):1000.00
174	916	P78023	MPN_117	RL20_MYCPN	R.VRRK(+28.03)K(+28.03)WLK(+28.03)QASGSFGTR.H	Y	99.2	37.53	2.95121e-38	2088.24	17	-1.1	523.067	4	64.59	17	17896	20150616_QE_IainMpn2.mgf	1	11	27	Dimethylation (K/N-term)	K4:Dimethylation (K/N-term):0.00;K5:Dimethylation (K/N-term):0.00;K8:Dimethylation (K/N-term):0.00
174	916	P78023	MPN_117	RL20_MYCPN	R.HASYK(+28.03)VAK(+28.03)QTVIQAAK.Y	Y	98.4	34.47	3.38844e-35	1798.05	16	1	600.357	3	67.66	14	17900	20150616_QE_ElsaMpn1.mgf	1	28	43	Dimethylation (K/N-term)	K5:Dimethylation (K/N-term):33.81;K8:Dimethylation (K/N-term):26.08
174	916	P78023	MPN_117	RL20_MYCPN	R.HASYK(+28.03)VAK(+28.03)QTVIQAAK(+28.03).Y	Y	97.8	33.51	3.0903e-34	1826.08	16	0.2	457.527	4	70.98	16	19481	20150616_QE_IainMpn1.mgf	1	28	43	Dimethylation (K/N-term)	K5:Dimethylation (K/N-term):16.51;K8:Dimethylation (K/N-term):13.18;K16:Dimethylation (K/N-term):46.15
174	916	P78023	MPN_117	RL20_MYCPN	R.HASYK(+28.03)VAK(+28.03)QTVIQAAK(+28.03)YAYRDR.R	Y	97.9	33.39	4.0738e-34	2650.47	22	3.8	531.104	5	108.87	14	30779	20150616_QE_ElsaMpn1.mgf	1	28	49	Dimethylation (K/N-term)	K5:Dimethylation (K/N-term):4.73;K8:Dimethylation (K/N-term):20.76;K16:Dimethylation (K/N-term):63.16
174	916	P78023	MPN_117	RL20_MYCPN	K.V(+28.03)AK(+28.03)QTVIQAAK(+28.03)YAYR.D	Y	96.9	32.59	2.5704e-33	1793.06	15	-1.3	449.271	4	98.25	12	355737	20150611_Iain_Mpn1.mgf	1	33	47	Dimethylation (K/N-term)	V1:Dimethylation (K/N-term):1000.00;K3:Dimethylation (K/N-term):1000.00;K11:Dimethylation (K/N-term):1000.00
174	916	P78023	MPN_117	RL20_MYCPN	M(+28.03)RIK(+28.03)GGK(+28.03)QTR.V	Y	97.2	32.01	9.77237e-33	1257.77	10	-0.3	420.264	3	30.12	15	7329	20150616_QE_ElsaMpn2.mgf	1	1	10	Dimethylation (K/N-term)	M1:Dimethylation (K/N-term):1000.00;K4:Dimethylation (K/N-term):1000.00;K7:Dimethylation (K/N-term):1000.00
174	916	P78023	MPN_117	RL20_MYCPN	R.HASYK(+28.03)VAK(+28.03)QTVIQAAK(+28.03)YAYRDRR.N	Y	96.1	30.92	1.20226e-31	2806.57	23	0.8	562.322	5	102.68	17	30398	20150616_QE_IainMpn2.mgf	1	28	50	Dimethylation (K/N-term)	K5:Dimethylation (K/N-term):11.01;K8:Dimethylation (K/N-term):13.18;K16:Dimethylation (K/N-term):64.53
174	916	P78023	MPN_117	RL20_MYCPN	K.V(+28.03)AKQTVIQAAK(+28.03)YAYR.D	Y	96	30.56	2.75423e-31	1765.03	15	-1.2	442.263	4	96.47	14	26770	20150616_QE_ElsaMpn1.mgf	1	33	47	Dimethylation (K/N-term)	V1:Dimethylation (K/N-term):4.64;K11:Dimethylation (K/N-term):75.74
147	571	P78009	MPN_631	EFTS_MYCPN	R.FEVGEGIVK(+28.03)EAVDFASEVSAQMK(+28.03)K(+28.03)	Y	99.9	89.08	8.31764e-90	2681.4	24	-4.9	671.354	4	234.81	10	331473	20150611_Elsa_Mpn1.mgf	26	275	298	Dimethylation (K/N-term)	K9:Dimethylation (K/N-term):34.67;K23:Dimethylation (K/N-term):153.63;K24:Dimethylation (K/N-term):163.24
147	571	P78009	MPN_631	EFTS_MYCPN	R.RLMVFESK(+28.03)TNHIFSYLHANK(+28.03)R.I	Y	99.9	86.88	1.31826e-87	2646.42	21	0	530.292	5	122.75	12	358729	20150611_Iain_Mpn1.mgf	12	142	162	Dimethylation (K/N-term)	K8:Dimethylation (K/N-term):51.17;K20:Dimethylation (K/N-term):145.82
147	571	P78009	MPN_631	EFTS_MYCPN	R.LALVASK(+28.03)TDEK(+28.03)IVLR.R	Y	99.9	66.68	2.0893e-67	1711.06	15	-0.7	571.36	3	84.82	25	35328	20170619 QEPlus MPN F2.mgf	9	127	141	Dimethylation (K/N-term)	K7:Dimethylation (K/N-term):90.89;K11:Dimethylation (K/N-term):189.31
147	571	P78009	MPN_631	EFTS_MYCPN	R.LMVFESK(+28.03)TNHIFSYLHANK(+28.03)R.I	Y	99.9	59.31	4.89779e-60	2490.32	20	1.7	831.115	3	135.3	16	41480	20150616_QE_IainMpn1.mgf	29	143	162	Dimethylation (K/N-term)	K7:Dimethylation (K/N-term):23.13;K19:Dimethylation (K/N-term):140.58
147	571	P78009	MPN_631	EFTS_MYCPN	R.LALVASK(+28.03)TDEK(+28.03)IVLRR.L	Y	99.9	57.85	1.41254e-58	1867.16	16	0.6	467.798	4	99.13	12	355811	20150611_Iain_Mpn1.mgf	26	127	142	Dimethylation (K/N-term)	K7:Dimethylation (K/N-term):90.32;K11:Dimethylation (K/N-term):107.28
147	571	P78009	MPN_631	EFTS_MYCPN	R.K(+28.03)TTQASMMDC(+71.04)K(+28.03)K(+28.03)ALEQNNDDLEK(+28.03)AIK(+28.03)WLR.E	Y	99.9	54.95	1.12202e-55	3618.89	29	-12	724.777	5	95.61	5	150361	20140318 Mpn Labeled Complex.MGF	2	13	41	Dimethylation (K/N-term); Propionamide	K1:Dimethylation (K/N-term):1000.00;C10:Propionamide:1000.00;K11:Dimethylation (K/N-term):1000.00;K12:Dimethylation (K/N-term):1000.00;K23:Dimethylation (K/N-term):1000.00;K26:Dimethylation (K/N-term):1000.00
147	571	P78009	MPN_631	EFTS_MYCPN	R.LM(+15.99)VFESK(+28.03)TNHIFSYLHANK(+28.03)R.I	Y	99.9	54.47	3.38844e-55	2506.32	20	-2.9	836.443	3	132.12	14	38561	20150616_QE_ElsaMpn1.mgf	12	143	162	Oxidation (M); Dimethylation (K/N-term)	M2:Oxidation (M):1000.00;K7:Dimethylation (K/N-term):16.36;K19:Dimethylation (K/N-term):147.25
147	571	P78009	MPN_631	EFTS_MYCPN	R.RLM(+15.99)VFESK(+28.03)TNHIFSYLHANK(+28.03)R.I	Y	99.9	53.96	1.09648e-54	2662.42	21	-2	444.743	6	124.5	17	38348	20150616_QE_IainMpn2.mgf	2	142	162	Oxidation (M); Dimethylation (K/N-term)	M3:Oxidation (M):1000.00;K8:Dimethylation (K/N-term):26.08;K20:Dimethylation (K/N-term):84.25
147	571	P78009	MPN_631	EFTS_MYCPN	A.TPTTTIEEVTQYELQGK(+28.03)EK(+28.03)VAER.L	Y	99.8	52.66	2.18776e-53	2705.41	23	6.4	677.365	4	95.81	27	40657	20170619 QEPlus MPN M1.mgf	4	104	126	Dimethylation (K/N-term)	K17:Dimethylation (K/N-term):114.17;K19:Dimethylation (K/N-term):129.03
147	571	P78009	MPN_631	EFTS_MYCPN	R.SQELTDFAQLMISEVFK(+28.03)K(+28.03)ATPTTTIEEVTQYELQGK(+28.03)EK(+28.03)VAER.L	Y	99.9	52.28	5.24807e-53	4927.58	42	9.5	986.532	5	223.11	12	373061	20150611_Iain_Mpn1.mgf	5	85	126	Dimethylation (K/N-term)	K17:Dimethylation (K/N-term):24.34;K18:Dimethylation (K/N-term):32.61;K36:Dimethylation (K/N-term):77.76;K38:Dimethylation (K/N-term):96.30
147	571	P78009	MPN_631	EFTS_MYCPN	R.FEVGEGIVK(+28.03)EAVDFASEVSAQM(+15.99)K(+28.03)K(+28.03)	Y	99.9	51.48	3.31131e-52	2697.39	24	-8.8	675.35	4	100.25	7	160543	20140804 Mpn label rep2.MGF	2	275	298	Dimethylation (K/N-term); Oxidation (M)	K9:Dimethylation (K/N-term):10.87;M22:Oxidation (M):1000.00;K23:Dimethylation (K/N-term):54.86;K24:Dimethylation (K/N-term):56.06
147	571	P78009	MPN_631	EFTS_MYCPN	N.PK(+28.03)K(+28.03)AAFLDK(+28.03)TIAGR.V	Y	99.6	47.99	1.02329e-48	1598.99	14	-0.2	400.754	4	54.94	27	15988	20170619 QEPlus MPN M1.mgf	5	222	235	Dimethylation (K/N-term)	K2:Dimethylation (K/N-term):10.11;K3:Dimethylation (K/N-term):7.32;K9:Dimethylation (K/N-term):124.34
147	571	P78009	MPN_631	EFTS_MYCPN	M.A(+28.03)TK(+28.03)IELIK(+28.03)ELR.K	Y	99.2	47.76	1.7378e-48	1396.9	11	-2.5	699.456	2	82.49	25	33861	20170619 QEPlus MPN F2.mgf	63	2	12	Dimethylation (K/N-term)	A1:Dimethylation (K/N-term):1000.00;K3:Dimethylation (K/N-term):1000.00;K8:Dimethylation (K/N-term):1000.00
147	571	P78009	MPN_631	EFTS_MYCPN	N.P(+28.03)KK(+28.03)AAFLDK(+28.03)TIAGR.V	Y	99.3	46.03	9.33254e-47	1598.99	14	-1.7	400.753	4	55.19	28	15576	20170619 QEPlus MPN M2.mgf	3	222	235	Dimethylation (K/N-term)	P1:Dimethylation (K/N-term):0.00;K3:Dimethylation (K/N-term):0.00;K9:Dimethylation (K/N-term):118.11
147	571	P78009	MPN_631	EFTS_MYCPN	N.P(+28.03)K(+28.03)KAAFLDK(+28.03)TIAGR.V	Y	99.4	45.51	3.0903e-46	1598.99	14	-0.6	400.754	4	54.97	27	16004	20170619 QEPlus MPN M1.mgf	1	222	235	Dimethylation (K/N-term)	P1:Dimethylation (K/N-term):0.00;K2:Dimethylation (K/N-term):0.00;K9:Dimethylation (K/N-term):121.92
147	571	P78009	MPN_631	EFTS_MYCPN	A.TK(+28.03)IELIK(+28.03)ELR.K	Y	99.7	43.35	4.46684e-44	1297.83	10	0.9	433.619	3	103.91	12	356289	20150611_Iain_Mpn1.mgf	1	3	12	Dimethylation (K/N-term)	K2:Dimethylation (K/N-term):20.92;K7:Dimethylation (K/N-term):123.05
404	752	P75167	MPN_628	GPMI_MYCPN	R.QMSHMLFQTDYYDYTPK(+28.03)AGR.K	Y	99.9	91	1e-91	2479.13	20	0.1	827.384	3	127	12	359335	20150611_Iain_Mpn1.mgf	12	263	282	Dimethylation (K/N-term)	K17:Dimethylation (K/N-term):139.37
404	752	P75167	MPN_628	GPMI_MYCPN	R.K(+28.03)YNLFFVTMMNYEGIK(+28.03)PSAVVFPPETIPNTFGEVIAHNK(+28.03)LK(+28.03)QLR.I	Y	99.9	90.39	4.0738e-91	5192.8	44	7	866.479	6	200.21	12	369779	20150611_Iain_Mpn1.mgf	20	283	326	Dimethylation (K/N-term)	K1:Dimethylation (K/N-term):1000.00;K16:Dimethylation (K/N-term):1000.00;K39:Dimethylation (K/N-term):1000.00;K41:Dimethylation (K/N-term):1000.00
404	752	P75167	MPN_628	GPMI_MYCPN	R.IVYTGLSLINQNIK(+28.03)TGAFHHNQVLLEAIAR.A	Y	99.9	86.26	5.49541e-87	3360.87	30	-7.4	841.218	4	166.16	10	321572	20150611_Elsa_Mpn1.mgf	15	73	102	Dimethylation (K/N-term)	K14:Dimethylation (K/N-term):67.58
404	752	P75167	MPN_628	GPMI_MYCPN	R.QM(+15.99)SHMLFQTDYYDYTPK(+28.03)AGR.K	Y	99.9	81.45	3.54813e-82	2495.12	20	-1.7	624.788	4	120.61	12	358422	20150611_Iain_Mpn1.mgf	4	263	282	Oxidation (M); Dimethylation (K/N-term)	M2:Oxidation (M):4.52;K17:Dimethylation (K/N-term):93.86
404	752	P75167	MPN_628	GPMI_MYCPN	R.ARQMSHMLFQTDYYDYTPK(+28.03)AGR.K	Y	99.9	67.06	8.70964e-68	2706.27	22	0.3	677.574	4	127.72	16	38460	20150616_QE_IainMpn1.mgf	4	261	282	Dimethylation (K/N-term)	K19:Dimethylation (K/N-term):142.25
404	752	P75167	MPN_628	GPMI_MYCPN	D.SASLANIAPTILAYLGLK(+28.03)QPAE.M	Y	99.9	66.65	2.23872e-67	2268.27	22	10.5	757.106	3	96	31	977456	20140423 Mpn GluC Soluble.MGF	1	476	497	Dimethylation (K/N-term)	K18:Dimethylation (K/N-term):108.45
404	752	P75167	MPN_628	GPMI_MYCPN	R.QMSHM(+15.99)LFQTDYYDYTPK(+28.03)AGR.K	Y	99.9	59.99	1.02329e-60	2495.12	20	0.4	624.789	4	126.59	16	38030	20150616_QE_IainMpn1.mgf	2	263	282	Oxidation (M); Dimethylation (K/N-term)	M5:Oxidation (M):0.00;K17:Dimethylation (K/N-term):61.40
404	752	P75167	MPN_628	GPMI_MYCPN	M(+28.03)HK(+28.03)K(+28.03)VLLAILDGYGISNK(+28.03)QHGNAVYHAK(+28.03)TPALDSLIK(+28.03)DYP.C	Y	99.9	56.59	2.5704e-57	4586.54	40	4.5	765.435	6	163.27	17	53361	20150616_QE_IainMpn2.mgf	2	1	40	Dimethylation (K/N-term)	M1:Dimethylation (K/N-term):1000.00;K3:Dimethylation (K/N-term):1000.00;K4:Dimethylation (K/N-term):1000.00;K18:Dimethylation (K/N-term):1000.00;K28:Dimethylation (K/N-term):1000.00;K37:Dimethylation (K/N-term):1000.00
404	752	P75167	MPN_628	GPMI_MYCPN	M(+28.03)(+15.99)HK(+28.03)K(+28.03)VLLAILDGYGISNK(+28.03)QHGNAVYHAK(+28.03)TPALDSLIK(+28.03)DYP.C	Y	99.9	53.95	1.12202e-54	4602.54	40	-0.2	921.515	5	164.47	16	53353	20150616_QE_IainMpn1.mgf	3	1	40	Dimethylation (K/N-term); Oxidation (M)	M1:Dimethylation (K/N-term):1000.00;M1:Oxidation (M):1000.00;K3:Dimethylation (K/N-term):1000.00;K4:Dimethylation (K/N-term):1000.00;K18:Dimethylation (K/N-term):1000.00;K28:Dimethylation (K/N-term):1000.00;K37:Dimethylation (K/N-term):1000.00
404	752	P75167	MPN_628	GPMI_MYCPN	R.K(+28.03)YNLFFVTM(+15.99)MNYEGIK(+28.03)PSAVVFPPETIPNTFGEVIAHNK(+28.03)LK(+28.03)QLR.I	Y	99.9	52.92	1.20226e-53	5208.79	44	-3.2	869.136	6	203.02	17	69011	20150616_QE_IainMpn2.mgf	2	283	326	Dimethylation (K/N-term); Oxidation (M)	K1:Dimethylation (K/N-term):1000.00;M9:Oxidation (M):0.00;K16:Dimethylation (K/N-term):1000.00;K39:Dimethylation (K/N-term):1000.00;K41:Dimethylation (K/N-term):1000.00
404	752	P75167	MPN_628	GPMI_MYCPN	R.K(+28.03)YNLFFVTMM(+15.99)NYEGIK(+28.03)PSAVVFPPETIPNTFGEVIAHNK(+28.03)LK(+28.03)QLR.I	Y	99.9	46.96	1.09648e-47	5208.79	44	-2.8	869.137	6	211.62	16	74002	20150616_QE_IainMpn1.mgf	1	283	326	Dimethylation (K/N-term); Oxidation (M)	K1:Dimethylation (K/N-term):1000.00;M10:Oxidation (M):10.11;K16:Dimethylation (K/N-term):1000.00;K39:Dimethylation (K/N-term):1000.00;K41:Dimethylation (K/N-term):1000.00
404	752	P75167	MPN_628	GPMI_MYCPN	D.RARQMSHMLFQTDYYDYTPK(+28.03)AGR.K	Y	99.8	43.52	3.01995e-44	2862.37	23	-10.5	955.12	3	158.05	14	48388	20150616_QE_ElsaMpn1.mgf	1	260	282	Dimethylation (K/N-term)	K20:Dimethylation (K/N-term):84.25
404	752	P75167	MPN_628	GPMI_MYCPN	F.ALK(+28.03)DHDSVIFFNFRPDR.A	Y	99.8	41.65	2.23872e-42	2104.09	17	-4	527.027	4	88.75	5	149906	20140318 Mpn Labeled Complex.MGF	1	244	260	Dimethylation (K/N-term)	K3:Dimethylation (K/N-term):9.40
404	752	P75167	MPN_628	GPMI_MYCPN	G.EVIAHNK(+28.03)LK(+28.03)QLR.I	Y	99.3	38.72	1.90546e-39	1503.92	12	-0.8	376.988	4	62.75	14	16451	20150616_QE_ElsaMpn1.mgf	4	315	326	Dimethylation (K/N-term)	K7:Dimethylation (K/N-term):71.27;K9:Dimethylation (K/N-term):81.34
404	752	P75167	MPN_628	GPMI_MYCPN	M(+28.03)(+15.99)HK(+28.03)K(+28.03)VLLAILDGY.G	Y	92.2	35.52	3.01995e-36	1599.94	13	1.2	534.322	3	101.19	28	43410	20170619 QEPlus MPN M2.mgf	1	1	13	Dimethylation (K/N-term); Oxidation (M)	M1:Dimethylation (K/N-term):1000.00;M1:Oxidation (M):1000.00;K3:Dimethylation (K/N-term):1000.00;K4:Dimethylation (K/N-term):1000.00
404	752	P75167	MPN_628	GPMI_MYCPN	H.MLFQTDYYDYTPK(+28.03)AGR.K	Y	99.2	35.01	9.77237e-36	1995.94	16	12.6	666.329	3	86.56	5	149811	20140318 Mpn Labeled Complex.MGF	1	267	282	Dimethylation (K/N-term)	K13:Dimethylation (K/N-term):150.01
404	752	P75167	MPN_628	GPMI_MYCPN	R.K(+28.03)YNLFFVTM(+15.99)M(+15.99)NYEGIKPSAVVFPPETIPNTFGEVIAHNK(+28.03)LK(+28.03)QLR.I	Y	98.1	34.01	9.77237e-35	5196.75	44	8.8	1040.37	5	213.26	15	71040	20150616_QE_ElsaMpn2.mgf	2	283	326	Dimethylation (K/N-term); Oxidation (M)	K1:Dimethylation (K/N-term):25.39;M9:Oxidation (M):1000.00;M10:Oxidation (M):1000.00;K39:Dimethylation (K/N-term):19.58;K41:Dimethylation (K/N-term):18.60
404	752	P75167	MPN_628	GPMI_MYCPN	M(+28.03)(+15.99)HK(+28.03)K(+28.03)VLLAILDGYG.I	Y	86.1	32.77	1.69824e-33	1656.96	14	5.8	553.332	3	100.05	28	42736	20170619 QEPlus MPN M2.mgf	1	1	14	Dimethylation (K/N-term); Oxidation (M)	M1:Dimethylation (K/N-term):1000.00;M1:Oxidation (M):1000.00;K3:Dimethylation (K/N-term):1000.00;K4:Dimethylation (K/N-term):1000.00
273	977	P75538	MPN_233	Y233_MYCPN	S.S(+28.03)SSSTTTSNDDNNQK(+28.03)GYFLETNR.S	N	99.9	47.75	1.77828e-48	2621.18	23	0.7	874.736	3	86.98	14	23795	20150616_QE_ElsaMpn1.mgf	4	57	79	Dimethylation (K/N-term)	S1:Dimethylation (K/N-term):1000.00;K15:Dimethylation (K/N-term):1000.00
273	977	P75538	MPN_233	Y233_MYCPN	R.I(+28.03)IK(+28.03)PALTYWNTVTPSLK(+28.03)AIGK(+28.03)SSNLITFSQDIDETELQR.A	N	99.8	43.73	1.86209e-44	4502.47	39	-1.4	901.5	5	201.32	14	63483	20150616_QE_ElsaMpn1.mgf	1	129	167	Dimethylation (K/N-term)	I1:Dimethylation (K/N-term):1000.00;K3:Dimethylation (K/N-term):1000.00;K17:Dimethylation (K/N-term):1000.00;K21:Dimethylation (K/N-term):1000.00
273	977	P75538	MPN_233	Y233_MYCPN	R.LIK(+28.03)LGESGD.F	N	99.5	39.57	2.69153e-40	958.533	9	-0.7	480.274	2	75.32	15	20704	20150616_QE_ElsaMpn2.mgf	2	92	100	Dimethylation (K/N-term)	K3:Dimethylation (K/N-term):26.31
273	977	P75538	MPN_233	Y233_MYCPN	K.A(+28.03)ASSSSSTTTSNDDNNQK(+28.03)GYFLETNR.S	N	99.1	37.43	3.71535e-38	2850.29	26	2.9	951.107	3	87.71	17	25336	20150616_QE_IainMpn2.mgf	1	54	79	Dimethylation (K/N-term)	A1:Dimethylation (K/N-term):1000.00;K18:Dimethylation (K/N-term):1000.00
273	977	P75538	MPN_233	Y233_MYCPN	K.S(+28.03)QAQMSSTNTK(+28.03)NTNK(+28.03)K(+28.03)IDLR.D	N	98.8	36.21	6.16595e-37	2376.28	20	0.4	595.077	4	62.32	15	16684	20150616_QE_ElsaMpn2.mgf	2	217	236	Dimethylation (K/N-term)	S1:Dimethylation (K/N-term):1000.00;K11:Dimethylation (K/N-term):1000.00;K15:Dimethylation (K/N-term):1000.00;K16:Dimethylation (K/N-term):1000.00
273	977	P75538	MPN_233	Y233_MYCPN	Q.M(+28.03)SSTNTK(+28.03)NTNK(+28.03)K(+28.03)IDLR.D	N	98.4	34.2	6.30957e-35	1962.09	16	0.3	491.531	4	54.63	14	14094	20150616_QE_ElsaMpn1.mgf	2	221	236	Dimethylation (K/N-term)	M1:Dimethylation (K/N-term):1000.00;K7:Dimethylation (K/N-term):1000.00;K11:Dimethylation (K/N-term):1000.00;K12:Dimethylation (K/N-term):1000.00
375	294	P75539	MPN_232	DNAB_MYCPN	R.SGPTGK(+28.03)VQFDFQSDVSTFR.V	Y	99.9	90.74	1.8197e-91	2130.04	19	3.8	711.023	3	135.86	12	360555	20150611_Iain_Mpn1.mgf	2	445	463	Dimethylation (K/N-term)	K6:Dimethylation (K/N-term):10.65
375	294	P75539	MPN_232	DNAB_MYCPN	R.VK(+28.03)DEDSENQEAIGHNNIFQVELILEK(+28.03)NR.S	Y	99.9	80.81	1.54882e-81	3336.69	28	-5.8	668.342	5	151.78	11	340981	20150611_Elsa_Mpn2.mgf	10	417	444	Dimethylation (K/N-term)	K2:Dimethylation (K/N-term):0.00;K26:Dimethylation (K/N-term):200.40
375	294	P75539	MPN_232	DNAB_MYCPN	R.K(+28.03)DSRPILSDLRESGSIEQDADMVLFIHR.V	N	99.9	76.61	2.45471e-77	3254.67	28	2.6	543.454	6	158.13	12	363756	20150611_Iain_Mpn1.mgf	9	389	416	Dimethylation (K/N-term)	K1:Dimethylation (K/N-term):1000.00
375	294	P75539	MPN_232	DNAB_MYCPN	R.LANVYDDLIK(+28.03)ASEVLR.D	Y	99.9	66.83	1.47911e-67	1846.02	16	0.7	616.348	3	177	12	366464	20150611_Iain_Mpn1.mgf	3	286	301	Dimethylation (K/N-term)	K10:Dimethylation (K/N-term):153.91
375	294	P75539	MPN_232	DNAB_MYCPN	R.EIEGLFEDVLLK(+28.03)GLPFLER.D	Y	99.9	60.53	2.95121e-61	2244.24	19	0.5	749.088	3	231.31	12	374234	20150611_Iain_Mpn1.mgf	3	92	110	Dimethylation (K/N-term)	K12:Dimethylation (K/N-term):105.15
375	294	P75539	MPN_232	DNAB_MYCPN	R.DIK(+28.03)VFVDVVK(+28.03)K(+28.03)ASIFR.Q	Y	99.9	59.65	2.23872e-60	1947.19	16	-0.7	487.805	4	174.99	17	57695	20150616_QE_IainMpn2.mgf	1	111	126	Dimethylation (K/N-term)	K3:Dimethylation (K/N-term):11.10;K10:Dimethylation (K/N-term):197.55;K11:Dimethylation (K/N-term):189.32
375	294	P75539	MPN_232	DNAB_MYCPN	M(+28.03)VSNK(+28.03)LEQTFK(+28.03)FANDK(+28.03)NIER.A	Y	99.9	59.37	4.2658e-60	2523.35	20	2.3	842.126	3	122.67	17	37656	20150616_QE_IainMpn2.mgf	10	1	20	Dimethylation (K/N-term)	M1:Dimethylation (K/N-term):1000.00;K5:Dimethylation (K/N-term):1000.00;K11:Dimethylation (K/N-term):1000.00;K16:Dimethylation (K/N-term):1000.00
375	294	P75539	MPN_232	DNAB_MYCPN	V.S(+28.03)NK(+28.03)LEQTFK(+28.03)FANDK(+28.03)NIER.A	Y	99.8	44.89	1.28825e-45	2293.24	18	-0.4	574.318	4	109.1	15	31866	20150616_QE_ElsaMpn2.mgf	3	3	20	Dimethylation (K/N-term)	S1:Dimethylation (K/N-term):1000.00;K3:Dimethylation (K/N-term):1000.00;K9:Dimethylation (K/N-term):1000.00;K14:Dimethylation (K/N-term):1000.00
375	294	P75539	MPN_232	DNAB_MYCPN	R.Q(+28.03)QEVTMISK(+28.03)SLKSFAK(+28.03)EFNVPIIAAAQLSR.R	Y	99.8	44.39	4.0738e-45	3417.91	30	2.8	684.59	5	200.76	17	68109	20150616_QE_IainMpn2.mgf	2	354	383	Dimethylation (K/N-term)	Q1:Dimethylation (K/N-term):2.27;K9:Dimethylation (K/N-term):0.00;K16:Dimethylation (K/N-term):11.12
375	294	P75539	MPN_232	DNAB_MYCPN	R.K(+28.03)DSRPILSDLR.E	N	99.7	41.47	3.38844e-42	1326.76	11	0.3	443.261	3	83.62	16	23505	20150616_QE_IainMpn1.mgf	3	389	399	Dimethylation (K/N-term)	K1:Dimethylation (K/N-term):1000.00
375	294	P75539	MPN_232	DNAB_MYCPN	R.QQEVTMISK(+28.03)SLK(+28.03)SFAK(+28.03)EFNVPIIAAAQLSR.R	Y	99.6	40.78	1.65959e-41	3417.91	30	-5.4	855.479	4	205.33	16	71368	20150616_QE_IainMpn1.mgf	2	354	383	Dimethylation (K/N-term)	K9:Dimethylation (K/N-term):7.23;K12:Dimethylation (K/N-term):5.20;K16:Dimethylation (K/N-term):3.50
375	294	P75539	MPN_232	DNAB_MYCPN	M(+28.03)VSNK(+28.03)LEQTFK(+28.03)FANDK(+28.03)NIERAER.V	Y	98.9	36.41	3.89045e-37	2879.53	23	0.1	720.89	4	120.81	16	35992	20150616_QE_IainMpn1.mgf	2	1	23	Dimethylation (K/N-term)	M1:Dimethylation (K/N-term):1000.00;K5:Dimethylation (K/N-term):1000.00;K11:Dimethylation (K/N-term):1000.00;K16:Dimethylation (K/N-term):1000.00
375	294	P75539	MPN_232	DNAB_MYCPN	M.V(+28.03)SNK(+28.03)LEQTFK(+28.03)FANDK(+28.03)NIER.A	Y	98.6	35.43	3.71535e-36	2392.31	19	0.6	599.085	4	116.12	14	33156	20150616_QE_ElsaMpn1.mgf	4	2	20	Dimethylation (K/N-term)	V1:Dimethylation (K/N-term):1000.00;K4:Dimethylation (K/N-term):1000.00;K10:Dimethylation (K/N-term):1000.00;K15:Dimethylation (K/N-term):1000.00
375	294	P75539	MPN_232	DNAB_MYCPN	F.A(+28.03)K(+28.03)KVEK(+28.03)EEFK(+28.03)VK(+28.03)DDR.F	Y	98.8	34.92	1.20226e-35	1988.17	15	-12.7	663.721	3	41.68	7	154097	20140804 Mpn label rep2.MGF	1	132	146	Dimethylation (K/N-term)	A1:Dimethylation (K/N-term):8.22;K2:Dimethylation (K/N-term):11.06;K6:Dimethylation (K/N-term):32.97;K10:Dimethylation (K/N-term):63.15;K12:Dimethylation (K/N-term):74.48
375	294	P75539	MPN_232	DNAB_MYCPN	V.S(+28.03)NK(+28.03)LEQTFK(+28.03)FANDK(+28.03)NIERAER.V	Y	96.3	31.33	4.67735e-32	2649.42	21	2.3	530.893	5	106.69	15	31074	20150616_QE_ElsaMpn2.mgf	1	3	23	Dimethylation (K/N-term)	S1:Dimethylation (K/N-term):1000.00;K3:Dimethylation (K/N-term):1000.00;K9:Dimethylation (K/N-term):1000.00;K14:Dimethylation (K/N-term):1000.00
685	699	P75377	MPN_407	Y407_MYCPN	R.YQLPSLSFAWTGGK(+28.03)ELVSDFAR.L	Y	99.9	65.71	1.94984e-66	2499.28	22	5.9	834.106	3	197.98	12	369461	20150611_Iain_Mpn1.mgf	10	101	122	Dimethylation (K/N-term)	K14:Dimethylation (K/N-term):107.72
685	699	P75377	MPN_407	Y407_MYCPN	Q.S(+28.03)K(+28.03)VLDFYARDGEEHDNK(+28.03)IR.Y	Y	99.9	56.79	1.62181e-57	2375.22	19	0.1	476.052	5	94.89	16	27115	20150616_QE_IainMpn1.mgf	4	82	100	Dimethylation (K/N-term)	S1:Dimethylation (K/N-term):1000.00;K2:Dimethylation (K/N-term):1000.00;K17:Dimethylation (K/N-term):1000.00
685	699	P75377	MPN_407	Y407_MYCPN	R.V(+28.03)KTTFRDQENANFFELIESK(+28.03)Q	Y	99.9	49.67	2.13796e-50	2599.33	21	-0.3	650.839	4	155.22	17	50513	20150616_QE_IainMpn2.mgf	1	859	879	Dimethylation (K/N-term)	V1:Dimethylation (K/N-term):0.00;K20:Dimethylation (K/N-term):74.98
685	699	P75377	MPN_407	Y407_MYCPN	Q.S(+28.03)K(+28.03)VLDFYAR.D	Y	99.9	48.11	7.76247e-49	1153.65	9	0.7	385.557	3	98.78	12	355782	20150611_Iain_Mpn1.mgf	9	82	90	Dimethylation (K/N-term)	S1:Dimethylation (K/N-term):1000.00;K2:Dimethylation (K/N-term):1000.00
685	699	P75377	MPN_407	Y407_MYCPN	R.VLSIYK(+28.03)PR.T	Y	95.7	31.2	6.30957e-32	1002.62	8	-0.9	502.318	2	81.79	16	22903	20150616_QE_IainMpn1.mgf	2	207	214	Dimethylation (K/N-term)	K6:Dimethylation (K/N-term):70.86
620	1425	P75441	MPN_337	Y337_MYCPN	M(+28.03)VK(+28.03)K(+28.03)ELEMYNLYTFQIDLDK(+28.03)K(+28.03)LLFEK(+28.03)ADNQQNYSK(+28.03)IR.A	Y	99.9	82.3	5.01187e-83	4792.6	37	6.5	799.778	6	163.16	12	364480	20150611_Iain_Mpn1.mgf	12	1	37	Dimethylation (K/N-term)	M1:Dimethylation (K/N-term):1000.00;K3:Dimethylation (K/N-term):1000.00;K4:Dimethylation (K/N-term):1000.00;K20:Dimethylation (K/N-term):1000.00;K21:Dimethylation (K/N-term):1000.00;K26:Dimethylation (K/N-term):1000.00;K35:Dimethylation (K/N-term):1000.00
620	1425	P75441	MPN_337	Y337_MYCPN	M(+28.03)(+15.99)VK(+28.03)K(+28.03)ELEMYNLYTFQIDLDK(+28.03)K(+28.03)LLFEK(+28.03)ADNQQNYSK(+28.03)IR.A	Y	99.9	50.04	9.12011e-51	4808.59	37	-0.9	802.438	6	181.38	14	56597	20150616_QE_ElsaMpn1.mgf	1	1	37	Dimethylation (K/N-term); Oxidation (M)	M1:Dimethylation (K/N-term):1000.00;M1:Oxidation (M):8.82;K3:Dimethylation (K/N-term):1000.00;K4:Dimethylation (K/N-term):1000.00;K20:Dimethylation (K/N-term):1000.00;K21:Dimethylation (K/N-term):1000.00;K26:Dimethylation (K/N-term):1000.00;K35:Dimethylation (K/N-term):1000.00
620	1425	P75441	MPN_337	Y337_MYCPN	E.M(+28.03)YNLYTFQIDLDK(+28.03)K(+28.03)LLFEK(+28.03)ADNQQNYSK(+28.03)IR.A	Y	99.9	49.56	2.75423e-50	3879.06	30	4.2	647.521	6	163.21	12	364486	20150611_Iain_Mpn1.mgf	1	8	37	Dimethylation (K/N-term)	M1:Dimethylation (K/N-term):1000.00;K13:Dimethylation (K/N-term):1000.00;K14:Dimethylation (K/N-term):1000.00;K19:Dimethylation (K/N-term):1000.00;K28:Dimethylation (K/N-term):1000.00
620	1425	P75441	MPN_337	Y337_MYCPN	R.ARYFK(+28.03)NSAR.N	Y	99.4	39.05	8.91251e-40	1139.62	9	0	380.881	3	35.87	17	9064	20150616_QE_IainMpn2.mgf	4	38	46	Dimethylation (K/N-term)	K5:Dimethylation (K/N-term):44.28
620	1425	P75441	MPN_337	Y337_MYCPN	R.YFK(+28.03)NSAR.N	Y	99.3	37.96	1.09648e-38	912.482	7	0.4	457.248	2	30.92	15	7546	20150616_QE_ElsaMpn2.mgf	4	40	46	Dimethylation (K/N-term)	K3:Dimethylation (K/N-term):22.85
620	1425	P75441	MPN_337	Y337_MYCPN	R.RLYLFEFNK(+28.03)K(+28.03)HK(+28.03)	Y	99	36.69	2.04174e-37	1706	12	0.1	427.508	4	103.63	16	30033	20150616_QE_IainMpn1.mgf	1	610	621	Dimethylation (K/N-term)	K9:Dimethylation (K/N-term):78.75;K10:Dimethylation (K/N-term):74.73;K12:Dimethylation (K/N-term):81.27
620	1425	P75441	MPN_337	Y337_MYCPN	R.LYLFEFNK(+28.03)K(+28.03)HK(+28.03)	Y	96.5	30.95	1.12202e-31	1549.9	11	0.7	388.483	4	114.52	14	32610	20150616_QE_ElsaMpn1.mgf	1	611	621	Dimethylation (K/N-term)	K8:Dimethylation (K/N-term):59.53;K9:Dimethylation (K/N-term):62.90;K11:Dimethylation (K/N-term):72.24
978	1482	P75404	MPN_378	DPO3A_MYCPN	R.HRQGLPDIDIDIMETK(+28.03)R.D	Y	99.9	67.34	4.57088e-68	2064.08	17	1	517.028	4	132.34	15	39991	20150616_QE_ElsaMpn2.mgf	3	347	363	Dimethylation (K/N-term)	K16:Dimethylation (K/N-term):154.73
978	1482	P75404	MPN_378	DPO3A_MYCPN	R.AISK(+28.03)K(+28.03)NLQVIQDNMR.S	Y	99.9	63.38	4.16869e-64	1813.02	15	-2.6	605.347	3	97.11	16	27864	20150616_QE_IainMpn1.mgf	5	649	663	Dimethylation (K/N-term)	K4:Dimethylation (K/N-term):44.44;K5:Dimethylation (K/N-term):69.71
978	1482	P75404	MPN_378	DPO3A_MYCPN	R.DLVIDYVMQK(+28.03)YGR.E	Y	99.9	55.27	5.37032e-56	1626.84	13	-1.9	543.288	3	167.61	17	54931	20150616_QE_IainMpn2.mgf	1	364	376	Dimethylation (K/N-term)	K10:Dimethylation (K/N-term):124.12
626	1664	P75429	MPN_349	Y349_MYCPN	M(+28.03)MNSIK(+28.03)FIFLGDVYGK(+28.03)AGR.N	Y	99.9	77.37	4.2658e-78	2230.2	19	-4.1	558.555	4	160.05	11	342187	20150611_Elsa_Mpn2.mgf	6	1	19	Dimethylation (K/N-term)	M1:Dimethylation (K/N-term):1000.00;K6:Dimethylation (K/N-term):1000.00;K16:Dimethylation (K/N-term):1000.00
626	1664	P75429	MPN_349	Y349_MYCPN	M.M(+28.03)NSIK(+28.03)FIFLGDVYGK(+28.03)AGR.N	Y	99.9	74.77	1.69824e-75	2099.16	18	1.3	525.798	4	150.83	12	362704	20150611_Iain_Mpn1.mgf	15	2	19	Dimethylation (K/N-term)	M1:Dimethylation (K/N-term):1000.00;K5:Dimethylation (K/N-term):1000.00;K15:Dimethylation (K/N-term):1000.00
626	1664	P75429	MPN_349	Y349_MYCPN	M.M(+28.03)(+15.99)NSIK(+28.03)FIFLGDVYGK(+28.03)AGR.N	Y	99.9	59.01	9.77237e-60	2115.16	18	-2.3	706.057	3	160.81	14	49516	20150616_QE_ElsaMpn1.mgf	10	2	19	Dimethylation (K/N-term); Oxidation (M)	M1:Dimethylation (K/N-term):1000.00;M1:Oxidation (M):1000.00;K5:Dimethylation (K/N-term):1000.00;K15:Dimethylation (K/N-term):1000.00
626	1664	P75429	MPN_349	Y349_MYCPN	R.IVEDDPRYLK(+28.03)QDYFNLI	Y	99.8	46.23	5.88844e-47	2168.12	17	4.5	1085.07	2	168.92	15	53483	20150616_QE_ElsaMpn2.mgf	4	265	281	Dimethylation (K/N-term)	K10:Dimethylation (K/N-term):56.89
626	1664	P75429	MPN_349	Y349_MYCPN	M(+28.03)M(+15.99)NSIK(+28.03)FIFLGDVYGK(+28.03)AGR.N	Y	99.8	45.62	2.39883e-46	2246.2	19	2.9	562.558	4	161.62	17	52779	20150616_QE_IainMpn2.mgf	1	1	19	Dimethylation (K/N-term); Oxidation (M)	M1:Dimethylation (K/N-term):1000.00;M2:Oxidation (M):1000.00;K6:Dimethylation (K/N-term):1000.00;K16:Dimethylation (K/N-term):1000.00
626	1664	P75429	MPN_349	Y349_MYCPN	R.YLK(+28.03)QDYFNLI	Y	99.5	40.1	7.94328e-41	1343.71	10	1.3	672.864	2	150.56	12	362667	20150611_Iain_Mpn1.mgf	2	272	281	Dimethylation (K/N-term)	K3:Dimethylation (K/N-term):5.03
626	1664	P75429	MPN_349	Y349_MYCPN	R.ITNLLGTSVPLPFK(+28.03)TTNPFK(+28.03)VLK(+28.03)ELILK(+28.03)R.D	Y	99.5	39.42	3.80189e-40	3392.09	29	-0.2	566.356	6	220.32	17	75846	20150616_QE_IainMpn2.mgf	2	120	148	Dimethylation (K/N-term)	K14:Dimethylation (K/N-term):10.23;K20:Dimethylation (K/N-term):25.00;K23:Dimethylation (K/N-term):50.14;K28:Dimethylation (K/N-term):63.47
105	1214	P75249	MPN_529	Y529_MYCPN	R.IQK(+28.03)DM(+15.99)K(+28.03)TGEMK(+28.03)HIPPK(+28.03)PLVR.Y	Y	99.9	47.33	4.67735e-48	2473.43	20	-0.6	495.692	5	80.48	16	22487	20150616_QE_IainMpn1.mgf	29	70	89	Dimethylation (K/N-term); Oxidation (M)	K3:Dimethylation (K/N-term):0.00;M5:Oxidation (M):23.70;K6:Dimethylation (K/N-term):17.91;K11:Dimethylation (K/N-term):44.14;K16:Dimethylation (K/N-term):57.60
105	1214	P75249	MPN_529	Y529_MYCPN	R.SEINK(+28.03)IIAVATGVK(+28.03)EAK(+28.03)IK(+28.03)EIFK(+28.03)YLNTLLLNELVSR.S	Y	99.8	45.15	7.07946e-46	4197.51	36	-1.7	840.508	5	258.75	14	85280	20150616_QE_ElsaMpn1.mgf	1	14	49	Dimethylation (K/N-term)	K5:Dimethylation (K/N-term):0.00;K14:Dimethylation (K/N-term):18.31;K17:Dimethylation (K/N-term):15.89;K19:Dimethylation (K/N-term):14.56;K23:Dimethylation (K/N-term):12.38
105	1214	P75249	MPN_529	Y529_MYCPN	R.I(+28.03)QKDM(+15.99)K(+28.03)TGEMK(+28.03)HIPPK(+28.03)PLVR.Y	Y	99.7	42.68	2.0893e-43	2473.43	20	1	413.246	6	74.27	16	20523	20150616_QE_IainMpn1.mgf	3	70	89	Dimethylation (K/N-term); Oxidation (M)	I1:Dimethylation (K/N-term):0.00;M5:Oxidation (M):10.19;K6:Dimethylation (K/N-term):12.33;K11:Dimethylation (K/N-term):32.94;K16:Dimethylation (K/N-term):67.11
105	1214	P75249	MPN_529	Y529_MYCPN	R.IQK(+28.03)DMK(+28.03)TGEM(+15.99)K(+28.03)HIPPK(+28.03)PLVR.Y	Y	99.7	42.61	2.45471e-43	2473.43	20	0.8	495.693	5	71.25	16	19571	20150616_QE_IainMpn1.mgf	6	70	89	Dimethylation (K/N-term); Oxidation (M)	K3:Dimethylation (K/N-term):5.47;K6:Dimethylation (K/N-term):17.91;M10:Oxidation (M):17.91;K11:Dimethylation (K/N-term):32.22;K16:Dimethylation (K/N-term):49.37
105	1214	P75249	MPN_529	Y529_MYCPN	M(+28.03)EK(+28.03)TTTSSKPLSR.S	Y	99.6	41.2	6.30957e-42	1520.82	13	-0.3	507.948	3	39.92	14	9897	20150616_QE_ElsaMpn1.mgf	1	1	13	Dimethylation (K/N-term)	M1:Dimethylation (K/N-term):43.76;K3:Dimethylation (K/N-term):28.13
105	1214	P75249	MPN_529	Y529_MYCPN	R.IQK(+28.03)DM(+15.99)K(+28.03)TGEM(+15.99)K(+28.03)HIPPK(+28.03)PLVR.Y	Y	99.2	37.73	1.86209e-38	2489.42	20	-0.1	498.892	5	62.64	17	17290	20150616_QE_IainMpn2.mgf	1	70	89	Dimethylation (K/N-term); Oxidation (M)	K3:Dimethylation (K/N-term):0.00;M5:Oxidation (M):1000.00;K6:Dimethylation (K/N-term):14.62;M10:Oxidation (M):1000.00;K11:Dimethylation (K/N-term):21.30;K16:Dimethylation (K/N-term):29.74
105	1214	P75249	MPN_529	Y529_MYCPN	R.I(+28.03)QKDMK(+28.03)TGEM(+15.99)K(+28.03)HIPPK(+28.03)PLVR.Y	Y	98.6	35.22	6.0256e-36	2473.43	20	1.3	495.693	5	69.72	17	19488	20150616_QE_IainMpn2.mgf	1	70	89	Dimethylation (K/N-term); Oxidation (M)	I1:Dimethylation (K/N-term):0.00;K6:Dimethylation (K/N-term):29.32;M10:Oxidation (M):14.62;K11:Dimethylation (K/N-term):29.57;K16:Dimethylation (K/N-term):39.87
879	1709	Q50327	MPN_602	ATPF_MYCPN	R.HENSLVVAK(+28.03)EIVDQANYEALQLK(+28.03)SEIEK(+28.03)K(+28.03)ANR.Q	Y	99.9	72.81	1.54882e-73	3778.06	32	3.8	630.687	6	183.75	12	367424	20150611_Iain_Mpn1.mgf	6	109	140	Dimethylation (K/N-term)	K9:Dimethylation (K/N-term):32.94;K23:Dimethylation (K/N-term):117.47;K28:Dimethylation (K/N-term):135.26;K29:Dimethylation (K/N-term):130.90
879	1709	Q50327	MPN_602	ATPF_MYCPN	R.K(+28.03)ALLEEQVNQANSLEQQAQALLQQANQR.H	Y	99.9	69.23	5.88844e-70	3190.67	28	1.8	1064.57	3	191.26	14	60078	20150616_QE_ElsaMpn1.mgf	2	81	108	Dimethylation (K/N-term)	K1:Dimethylation (K/N-term):1000.00
879	1709	Q50327	MPN_602	ATPF_MYCPN	R.K(+28.03)ALLEEQVNQANSLEQQAQALLQQANQRHENSLVVAK(+28.03)EIVDQANYEALQLK(+28.03)SEIEK(+28.03)K(+28.03)ANR.Q	Y	99.9	61.95	1.12202e-62	6950.72	60	10.2	993.978	7	217.25	12	372223	20150611_Iain_Mpn1.mgf	2	81	140	Dimethylation (K/N-term)	K1:Dimethylation (K/N-term):1000.00;K37:Dimethylation (K/N-term):1000.00;K51:Dimethylation (K/N-term):1000.00;K56:Dimethylation (K/N-term):1000.00;K57:Dimethylation (K/N-term):1000.00
879	1709	Q50327	MPN_602	ATPF_MYCPN	R.QEIEK(+28.03)EK(+28.03)R.L	Y	96.8	31.89	1.28825e-32	1114.63	8	-0.1	558.324	2	24.71	17	5923	20150616_QE_IainMpn2.mgf	1	151	158	Dimethylation (K/N-term)	K5:Dimethylation (K/N-term):59.42;K7:Dimethylation (K/N-term):102.61
774	2221	P78020	MPN_360	RL31_MYCPN	M(+28.03)K(+28.03)K(+28.03)DFHFPSQSVSFK(+28.03)CASCSNSFTIESTLK(+28.03)QK(+28.03)EITIDICGK(+28.03)CHPFYIGELTK(+28.03)QTVHGR.A	Y	99.9	75.67	2.13796e-76	6803.48	58	-0.5	1134.92	6	171.3	15	54410	20150616_QE_ElsaMpn2.mgf	2	1	58	Dimethylation (K/N-term)	M1:Dimethylation (K/N-term):1000.00;K2:Dimethylation (K/N-term):1000.00;K3:Dimethylation (K/N-term):1000.00;K15:Dimethylation (K/N-term):1000.00;K30:Dimethylation (K/N-term):1000.00;K32:Dimethylation (K/N-term):1000.00;K41:Dimethylation (K/N-term):1000.00;K52:Dimethylation (K/N-term):1000.00
774	2221	P78020	MPN_360	RL31_MYCPN	M(+28.03)(+15.99)K(+28.03)KDFHFPSQSVSFKCASCSNSFTIESTLKQKEITIDIC(+71.04)GKC(+71.04)HPFYIGELTK(+28.03)QTVHGR.A	Y	99.9	75.03	9.33254e-76	6821.39	58	7.7	1137.91	6	170.64	16	56030	20150616_QE_IainMpn1.mgf	1	1	58	Dimethylation (K/N-term); Oxidation (M); Propionamide	M1:Dimethylation (K/N-term):4.64;M1:Oxidation (M):1000.00;K2:Dimethylation (K/N-term):7.21;C39:Propionamide:0.00;C42:Propionamide:0.00;K52:Dimethylation (K/N-term):51.50
774	2221	P78020	MPN_360	RL31_MYCPN	M(+28.03)K(+28.03)K(+28.03)DFHFPSQSVSFKC(+71.04)ASCSNSFTIESTLKQKEITIDIC(+71.04)GKCHPFYIGELTKQTVHGR.A	Y	99.9	62.63	2.34423e-63	6805.4	58	6.3	1135.25	6	173.88	16	57450	20150616_QE_IainMpn1.mgf	1	1	58	Dimethylation (K/N-term); Propionamide	M1:Dimethylation (K/N-term):0.00;K2:Dimethylation (K/N-term):0.00;K3:Dimethylation (K/N-term):0.00;C16:Propionamide:0.00;C39:Propionamide:0.00
774	2221	P78020	MPN_360	RL31_MYCPN	M.K(+28.03)K(+28.03)DFHFPSQSVSFKC(+71.04)ASC(+71.04)SNSFTIESTLK(+28.03)QKEITIDICGK(+28.03)C(+71.04)HPFYIGELTK(+28.03)QTVHGR.A	Y	99.9	60.2	6.30957e-61	6801.46	57	3.4	851.192	8	155.03	12	363311	20150611_Iain_Mpn1.mgf	1	2	58	Dimethylation (K/N-term); Propionamide	K1:Dimethylation (K/N-term):4.76;K2:Dimethylation (K/N-term):5.07;C15:Propionamide:0.00;C18:Propionamide:0.00;K29:Dimethylation (K/N-term):0.00;K40:Dimethylation (K/N-term):3.90;C41:Propionamide:12.33;K51:Dimethylation (K/N-term):47.57
774	2221	P78020	MPN_360	RL31_MYCPN	M(+28.03)K(+28.03)K(+28.03)DFHFPSQSVSFKC(+71.04)ASC(+71.04)SNSFTIESTLKQKEITIDICGKCHPFYIGELTKQTVHGR.A	Y	99.9	50.09	8.12831e-51	6805.4	58	13.2	1362.11	5	168.68	15	53400	20150616_QE_ElsaMpn2.mgf	1	1	58	Dimethylation (K/N-term); Propionamide	M1:Dimethylation (K/N-term):0.00;K2:Dimethylation (K/N-term):0.00;K3:Dimethylation (K/N-term):0.00;C16:Propionamide:0.00;C19:Propionamide:0.00
774	2221	P78020	MPN_360	RL31_MYCPN	M(+28.03)(+15.99)K(+28.03)K(+28.03)DFHFPSQSVSFK(+28.03)CASCSNSFTIESTLK(+28.03)QK(+28.03)EITIDICGK(+28.03)CHPFYIGELTK(+28.03)QTVHGR.A	Y	99.9	49.28	5.24807e-50	6819.48	58	-3.8	1137.58	6	166.86	17	54649	20150616_QE_IainMpn2.mgf	1	1	58	Dimethylation (K/N-term); Oxidation (M)	M1:Dimethylation (K/N-term):1000.00;M1:Oxidation (M):1000.00;K2:Dimethylation (K/N-term):1000.00;K3:Dimethylation (K/N-term):1000.00;K15:Dimethylation (K/N-term):1000.00;K30:Dimethylation (K/N-term):1000.00;K32:Dimethylation (K/N-term):1000.00;K41:Dimethylation (K/N-term):1000.00;K52:Dimethylation (K/N-term):1000.00
774	2221	P78020	MPN_360	RL31_MYCPN	M.KK(+28.03)DFHFPSQSVSFK(+28.03)C(+71.04)ASC(+71.04)SNSFTIESTLK(+28.03)QKEITIDICGK(+28.03)C(+71.04)HPFYIGELTK(+28.03)QTVHGR.A	Y	99.8	45.35	4.46684e-46	6801.46	57	0.9	1134.58	6	167.58	17	54924	20150616_QE_IainMpn2.mgf	1	2	58	Dimethylation (K/N-term); Propionamide	K2:Dimethylation (K/N-term):0.00;K14:Dimethylation (K/N-term):0.00;C15:Propionamide:4.32;C18:Propionamide:4.80;K29:Dimethylation (K/N-term):0.00;K40:Dimethylation (K/N-term):7.81;C41:Propionamide:0.00;K51:Dimethylation (K/N-term):40.46
774	2221	P78020	MPN_360	RL31_MYCPN	M(+28.03)(+15.99)K(+28.03)K(+28.03)DFHFPSQSVSFK(+28.03).C	Y	97.9	42.02	9.54993e-43	1940.02	15	-4.2	486.011	4	72.71	28	26231	20170619 QEPlus MPN M2.mgf	1	1	15	Dimethylation (K/N-term); Oxidation (M)	M1:Dimethylation (K/N-term):1000.00;M1:Oxidation (M):1000.00;K2:Dimethylation (K/N-term):1000.00;K3:Dimethylation (K/N-term):1000.00;K15:Dimethylation (K/N-term):1000.00
774	2221	P78020	MPN_360	RL31_MYCPN	MK(+28.03)K(+28.03)DFHFPSQSVSFK(+28.03)C(+71.04)ASCSNSFTIESTLK(+28.03)QKEITIDICGK(+28.03)CHPFYIGELTK(+28.03)QTVHGR.A	Y	99.7	41.76	1.7378e-42	6818.46	58	1.3	1137.42	6	169.67	17	55695	20150616_QE_IainMpn2.mgf	1	1	58	Dimethylation (K/N-term); Propionamide	K2:Dimethylation (K/N-term):0.00;K3:Dimethylation (K/N-term):0.00;K15:Dimethylation (K/N-term):0.00;C16:Propionamide:0.00;K30:Dimethylation (K/N-term):0.00;K41:Dimethylation (K/N-term):0.00;K52:Dimethylation (K/N-term):21.71
774	2221	P78020	MPN_360	RL31_MYCPN	R.AEK(+28.03)LSGK(+28.03)FNAGK(+28.03)AFLENK(+28.03)TPK(+28.03).K	Y	99.4	39.72	1.90546e-40	2417.4	21	1	484.489	5	107.76	12	356711	20150611_Iain_Mpn1.mgf	3	59	79	Dimethylation (K/N-term)	K3:Dimethylation (K/N-term):0.00;K7:Dimethylation (K/N-term):13.30;K12:Dimethylation (K/N-term):11.95;K18:Dimethylation (K/N-term):46.73;K21:Dimethylation (K/N-term):63.21
774	2221	P78020	MPN_360	RL31_MYCPN	K.GK(+28.03)TEEYTK(+28.03)HR.S	Y	98.8	36.18	6.60693e-37	1303.69	10	-0.4	435.57	3	25.98	15	6249	20150616_QE_ElsaMpn2.mgf	2	83	92	Dimethylation (K/N-term)	K2:Dimethylation (K/N-term):0.00;K8:Dimethylation (K/N-term):81.81
774	2221	P78020	MPN_360	RL31_MYCPN	G.ELTK(+28.03)QTVHGR.A	Y	98.3	34.2	6.30957e-35	1195.67	10	-0.6	399.563	3	33.51	17	8368	20150616_QE_IainMpn2.mgf	1	49	58	Dimethylation (K/N-term)	K4:Dimethylation (K/N-term):28.36
774	2221	P78020	MPN_360	RL31_MYCPN	R.AEK(+28.03)LSGK(+28.03)FNAGK(+28.03)AFLENK(+28.03)TPK(+28.03)K(+28.03)AK(+28.03).G	Y	98.2	32.86	1.38038e-33	2800.69	24	-7.7	561.142	5	60.3	7	156221	20140804 Mpn label rep2.MGF	1	59	82	Dimethylation (K/N-term)	K3:Dimethylation (K/N-term):0.00;K7:Dimethylation (K/N-term):6.67;K12:Dimethylation (K/N-term):20.33;K18:Dimethylation (K/N-term):59.76;K21:Dimethylation (K/N-term):68.03;K22:Dimethylation (K/N-term):80.56;K24:Dimethylation (K/N-term):96.29
774	2221	P78020	MPN_360	RL31_MYCPN	M(+28.03)K(+28.03)K(+28.03)DFHFPSQSVSFK(+28.03)C(+71.04)ASCSNSFTIESTLKQK(+28.03)EITIDICGKCHPFYIGELTK(+28.03)QTVHGR.A	Y	97.7	32.84	1.44544e-33	6818.46	58	-2.9	1364.69	5	174.95	16	57954	20150616_QE_IainMpn1.mgf	1	1	58	Dimethylation (K/N-term); Propionamide	M1:Dimethylation (K/N-term):0.00;K2:Dimethylation (K/N-term):0.00;K3:Dimethylation (K/N-term):0.00;K15:Dimethylation (K/N-term):0.00;C16:Propionamide:0.00;K32:Dimethylation (K/N-term):0.00;K52:Dimethylation (K/N-term):27.13
755	547	P75556	MPN_213	Y213_MYCPN	R.FGLNSVK(+28.03)LPK(+28.03)AQPAAATR.I	Y	99.9	58.45	3.54813e-59	1924.13	18	0	482.039	4	117.99	15	35074	20150616_QE_ElsaMpn2.mgf	3	49	66	Dimethylation (K/N-term)	K7:Dimethylation (K/N-term):72.73;K10:Dimethylation (K/N-term):90.01
755	547	P75556	MPN_213	Y213_MYCPN	R.LNFTDMGFK(+28.03)LNDPK(+28.03)PNFWFVGF	Y	99.9	51.73	1.86209e-52	2689.34	22	6.8	897.46	3	215.93	12	372029	20150611_Iain_Mpn1.mgf	7	1009	1030	Dimethylation (K/N-term)	K9:Dimethylation (K/N-term):10.87;K14:Dimethylation (K/N-term):30.24
755	547	P75556	MPN_213	Y213_MYCPN	E.QRVIPFAFVDGFGIQLK(+28.03)AVDK(+28.03)NITK(+28.03)E.A	Y	99.9	50.06	8.70964e-51	3016.71	26	12.4	755.194	4	81.8	31	977000	20140423 Mpn GluC Soluble.MGF	2	849	874	Dimethylation (K/N-term)	K17:Dimethylation (K/N-term):80.24;K21:Dimethylation (K/N-term):91.16;K25:Dimethylation (K/N-term):89.62
755	547	P75556	MPN_213	Y213_MYCPN	E.T(+28.03)KDSLLVTSLK(+28.03)SLLGE.K	Y	99	37.08	8.31764e-38	1759.03	16	12.2	587.359	3	85.28	31	977109	20140423 Mpn GluC Soluble.MGF	1	512	527	Dimethylation (K/N-term)	T1:Dimethylation (K/N-term):11.06;K11:Dimethylation (K/N-term):74.48
755	547	P75556	MPN_213	Y213_MYCPN	E.K(+28.03)VAALGDLLDSYIFK(+28.03)NE.L	Y	99	36.65	2.23872e-37	1951.07	17	12.6	651.371	3	82.76	31	977025	20140423 Mpn GluC Soluble.MGF	1	528	544	Dimethylation (K/N-term)	K1:Dimethylation (K/N-term):1000.00;K15:Dimethylation (K/N-term):1000.00
755	547	P75556	MPN_213	Y213_MYCPN	E.Q(+28.03)AKALK(+28.03)K(+28.03)LFK(+28.03)HIGE.N	Y	98.8	34.22	6.0256e-35	1722.09	14	13.5	575.046	3	38.03	31	974797	20140423 Mpn GluC Soluble.MGF	1	570	583	Dimethylation (K/N-term)	Q1:Dimethylation (K/N-term):0.00;K6:Dimethylation (K/N-term):7.77;K7:Dimethylation (K/N-term):16.51;K10:Dimethylation (K/N-term):34.75
755	547	P75556	MPN_213	Y213_MYCPN	E.TTLK(+28.03)VK(+28.03)K(+28.03)LDVEYK(+28.03)VE.L	Y	97.1	30.57	2.69153e-31	1904.16	15	10.7	635.734	3	41.73	31	974933	20140423 Mpn GluC Soluble.MGF	1	612	626	Dimethylation (K/N-term)	K4:Dimethylation (K/N-term):4.52;K6:Dimethylation (K/N-term):8.19;K7:Dimethylation (K/N-term):6.92;K13:Dimethylation (K/N-term):69.38
729	947	P78017	MPN_120	GRPE_MYCPN	R.FASVVVSQGNK(+28.03)TE	Y	99.9	66.01	9.77237e-67	1392.72	13	-3.7	697.367	2	78.38	12	354818	20150611_Iain_Mpn1.mgf	9	205	217	Dimethylation (K/N-term)	K11:Dimethylation (K/N-term):166.08
729	947	P78017	MPN_120	GRPE_MYCPN	M.S(+28.03)ENSLTITEILSSIR.T	Y	99.9	64.85	1.41254e-65	1689.91	15	-4.1	845.961	2	185.66	13	389227	20150611_Iain_Mpn2.mgf	12	2	16	Dimethylation (K/N-term)	S1:Dimethylation (K/N-term):1000.00
729	947	P78017	MPN_120	GRPE_MYCPN	E.K(+28.03)SIDQPLIIIDQFE.I	Y	99.8	43.77	1.69824e-44	1685.92	14	7.4	843.976	2	75.36	30	973769	20140423 Mpn GluC Insoluble.MGF	1	109	122	Dimethylation (K/N-term)	K1:Dimethylation (K/N-term):1000.00
729	947	P78017	MPN_120	GRPE_MYCPN	F.ASVVVSQGNK(+28.03)TE	Y	99.7	42.36	4.36516e-43	1245.66	12	-7	623.831	2	40.95	7	154008	20140804 Mpn label rep2.MGF	1	206	217	Dimethylation (K/N-term)	K10:Dimethylation (K/N-term):155.51
729	947	P78017	MPN_120	GRPE_MYCPN	K.S(+28.03)GYK(+28.03)LHDK(+28.03)VIR.F	Y	99.5	39.68	2.0893e-40	1398.83	11	-0.9	350.716	4	58.67	17	16056	20150616_QE_IainMpn2.mgf	2	194	204	Dimethylation (K/N-term)	S1:Dimethylation (K/N-term):1000.00;K4:Dimethylation (K/N-term):1000.00;K8:Dimethylation (K/N-term):1000.00
729	947	P78017	MPN_120	GRPE_MYCPN	E.LQQK(+28.03)IPNLQK(+28.03)VNE.E	Y	98.7	33.9	1.25893e-34	1606.94	13	9.4	536.659	3	38.31	31	974808	20140423 Mpn GluC Soluble.MGF	1	55	67	Dimethylation (K/N-term)	K4:Dimethylation (K/N-term):11.27;K10:Dimethylation (K/N-term):81.58
729	947	P78017	MPN_120	GRPE_MYCPN	A.SVVVSQGNK(+28.03)TE	Y	98.2	32.82	1.51356e-33	1174.62	11	-12.6	588.31	2	39.55	7	153830	20140804 Mpn label rep2.MGF	1	207	217	Dimethylation (K/N-term)	K9:Dimethylation (K/N-term):99.62
729	947	P78017	MPN_120	GRPE_MYCPN	E.I(+28.03)ALSYAQKDPQVK(+28.03)NYTTGFNMVLD.A	Y	98.4	32.75	1.77828e-33	2771.42	24	13.9	924.827	3	64.53	31	976174	20140423 Mpn GluC Soluble.MGF	1	123	146	Dimethylation (K/N-term)	I1:Dimethylation (K/N-term):0.00;K13:Dimethylation (K/N-term):14.62
697	1568	Q50312	MPN_002	DNAJL_MYCPN	M(+28.03)TLYDLLELPQTATLQEIK(+28.03)TAYK(+28.03)R.L	Y	99.9	86.48	3.31131e-87	2922.61	24	5.1	731.664	4	204.4	12	370374	20150611_Iain_Mpn1.mgf	19	1	24	Dimethylation (K/N-term)	M1:Dimethylation (K/N-term):1000.00;K19:Dimethylation (K/N-term):1000.00;K23:Dimethylation (K/N-term):1000.00
697	1568	Q50312	MPN_002	DNAJL_MYCPN	M(+28.03)(+15.99)TLYDLLELPQTATLQEIK(+28.03)TAYK(+28.03)R.L	Y	99.9	61.28	5.24807e-62	2938.61	24	-4.8	735.656	4	197.58	17	66767	20150616_QE_IainMpn2.mgf	1	1	24	Dimethylation (K/N-term); Oxidation (M)	M1:Dimethylation (K/N-term):1000.00;M1:Oxidation (M):1000.00;K19:Dimethylation (K/N-term):1000.00;K23:Dimethylation (K/N-term):1000.00
697	1568	Q50312	MPN_002	DNAJL_MYCPN	R.LLWDIK(+28.03)NGEVAEFFGK(+28.03)GNR.A	Y	99.9	58.44	3.63078e-59	2248.2	19	3.8	563.059	4	170.13	17	55891	20150616_QE_IainMpn2.mgf	2	229	247	Dimethylation (K/N-term)	K6:Dimethylation (K/N-term):23.70;K16:Dimethylation (K/N-term):108.83
697	1568	Q50312	MPN_002	DNAJL_MYCPN	M(+28.03)TLYDLLELPQTATLQEIK(+28.03)TAY.K	Y	99.7	41.99	1.02329e-42	2610.39	22	-4.8	871.132	3	101.43	7	160711	20140804 Mpn label rep2.MGF	1	1	22	Dimethylation (K/N-term)	M1:Dimethylation (K/N-term):1000.00;K19:Dimethylation (K/N-term):1000.00
570	1357	Q50328	MPN_601	ATPD_MYCPN	M(+28.03)INAQAFGMALFQLSEEEK(+28.03)K(+28.03)VK(+28.03)K(+28.03)VYDQSHDFLK(+28.03)LAR.N	Y	99.9	83.94	1.14815e-84	4380.37	36	4.4	731.073	6	199.58	12	369687	20150611_Iain_Mpn1.mgf	16	1	36	Dimethylation (K/N-term)	M1:Dimethylation (K/N-term):1000.00;K19:Dimethylation (K/N-term):1000.00;K20:Dimethylation (K/N-term):1000.00;K22:Dimethylation (K/N-term):1000.00;K23:Dimethylation (K/N-term):1000.00;K33:Dimethylation (K/N-term):1000.00
570	1357	Q50328	MPN_601	ATPD_MYCPN	R.IITAFELSAPQLK(+28.03)R.I	Y	99.9	60.24	5.7544e-61	1613.95	14	2.1	538.992	3	132.41	12	360088	20150611_Iain_Mpn1.mgf	7	111	124	Dimethylation (K/N-term)	K13:Dimethylation (K/N-term):101.58
570	1357	Q50328	MPN_601	ATPD_MYCPN	R.IVAAMEK(+28.03)K(+28.03)LNSK(+28.03)IVYK(+28.03)TEIDK(+28.03)SLISGIR.I	Y	99.9	53.36	4.36516e-54	3286.97	28	0.1	822.749	4	145.38	14	43462	20150616_QE_ElsaMpn1.mgf	5	125	152	Dimethylation (K/N-term)	K7:Dimethylation (K/N-term):19.69;K8:Dimethylation (K/N-term):17.76;K12:Dimethylation (K/N-term):12.53;K16:Dimethylation (K/N-term):47.41;K21:Dimethylation (K/N-term):76.11
570	1357	Q50328	MPN_601	ATPD_MYCPN	M(+28.03)INAQAFGM(+15.99)ALFQLSEEEK(+28.03)K(+28.03)VK(+28.03)K(+28.03)VYDQSHDFLK(+28.03)LAR.N	Y	99.9	51.03	9.33254e-52	4396.37	36	7.4	733.741	6	213.5	16	74834	20150616_QE_IainMpn1.mgf	5	1	36	Dimethylation (K/N-term); Oxidation (M)	M1:Dimethylation (K/N-term):1000.00;M9:Oxidation (M):1000.00;K19:Dimethylation (K/N-term):1000.00;K20:Dimethylation (K/N-term):1000.00;K22:Dimethylation (K/N-term):1000.00;K23:Dimethylation (K/N-term):1000.00;K33:Dimethylation (K/N-term):1000.00
570	1357	Q50328	MPN_601	ATPD_MYCPN	M(+28.03)(+15.99)INAQAFGM(+15.99)ALFQLSEEEK(+28.03)K(+28.03)VK(+28.03)K(+28.03)VYDQSHDFLK(+28.03)LAR.N	Y	99.9	47.88	1.31826e-48	4412.36	36	0.8	736.402	6	206.29	17	70275	20150616_QE_IainMpn2.mgf	1	1	36	Dimethylation (K/N-term); Oxidation (M)	M1:Dimethylation (K/N-term):1000.00;M1:Oxidation (M):1000.00;M9:Oxidation (M):1000.00;K19:Dimethylation (K/N-term):1000.00;K20:Dimethylation (K/N-term):1000.00;K22:Dimethylation (K/N-term):1000.00;K23:Dimethylation (K/N-term):1000.00;K33:Dimethylation (K/N-term):1000.00
570	1357	Q50328	MPN_601	ATPD_MYCPN	R.IESSAQLFEK(+28.03)NIRDQLSR.L	Y	99.9	47.87	1.34896e-48	2161.15	18	0.7	721.391	3	137.15	17	43519	20150616_QE_IainMpn2.mgf	6	153	170	Dimethylation (K/N-term)	K10:Dimethylation (K/N-term):77.76
570	1357	Q50328	MPN_601	ATPD_MYCPN	M(+28.03)(+15.99)INAQAFGMALFQLSEEEK(+28.03)K(+28.03)VK(+28.03)K(+28.03)VYDQSHDFLK(+28.03)LAR.N	Y	99.8	46.25	5.62341e-47	4396.37	36	-2.6	733.734	6	214.08	16	75100	20150616_QE_IainMpn1.mgf	3	1	36	Dimethylation (K/N-term); Oxidation (M)	M1:Dimethylation (K/N-term):1000.00;M1:Oxidation (M):36.81;K19:Dimethylation (K/N-term):1000.00;K20:Dimethylation (K/N-term):1000.00;K22:Dimethylation (K/N-term):1000.00;K23:Dimethylation (K/N-term):1000.00;K33:Dimethylation (K/N-term):1000.00
570	1357	Q50328	MPN_601	ATPD_MYCPN	R.LMEQFK(+28.03)GN	Y	99.4	39.13	7.4131e-40	993.495	8	-4.3	497.753	2	71.18	12	354683	20150611_Iain_Mpn1.mgf	5	171	178	Dimethylation (K/N-term)	K6:Dimethylation (K/N-term):86.16
800	1607	Q50336	MPN_591	Y591_MYCPN	R.DVNGISVVSQSYDLIFGDSNTK(+28.03)R.Y	N	99.7	42.31	4.89779e-43	2541.27	23	1.6	848.099	3	195.38	17	65827	20150616_QE_IainMpn2.mgf	1	297	319	Dimethylation (K/N-term)	K22:Dimethylation (K/N-term):67.42
800	1607	Q50336	MPN_591	Y591_MYCPN	R.LTK(+28.03)NLR.Q	N	96.8	31.67	2.13796e-32	771.497	6	-0.3	386.755	2	33.38	17	8327	20150616_QE_IainMpn2.mgf	1	192	197	Dimethylation (K/N-term)	K3:Dimethylation (K/N-term):38.40
686	1197	P75499	MPN_278	GLF_MYCPN	R.YLK(+28.03)LANAIPNIHLLGR.L	Y	99.9	78.62	2.39883e-79	1833.1	16	1.3	459.283	4	149.76	12	362554	20150611_Iain_Mpn1.mgf	22	359	374	Dimethylation (K/N-term)	K3:Dimethylation (K/N-term):26.31
686	1197	P75499	MPN_278	GLF_MYCPN	R.VK(+28.03)ISLSENSSYFPTATIQGLPK(+28.03)GGYTK(+28.03)AFTK(+28.03)MVDHPLIDLR.L	Y	99.5	39.72	1.90546e-40	4634.52	41	2.6	773.429	6	181.04	17	60030	20150616_QE_IainMpn2.mgf	1	190	230	Dimethylation (K/N-term)	K2:Dimethylation (K/N-term):0.00;K22:Dimethylation (K/N-term):28.80;K27:Dimethylation (K/N-term):23.45;K31:Dimethylation (K/N-term):17.98
373	1231	P75233	MPN_545	RNC_MYCPN	R.TK(+28.03)IEIVK(+28.03)GENLNR.I	Y	99.9	73.81	1.54882e-74	1568.92	13	-2.4	523.981	3	79.08	12	354847	20150611_Iain_Mpn1.mgf	12	89	101	Dimethylation (K/N-term)	K2:Dimethylation (K/N-term):14.02;K7:Dimethylation (K/N-term):112.31
373	1231	P75233	MPN_545	RNC_MYCPN	R.T(+28.03)KIEIVK(+28.03)GENLNR.I	Y	99.9	64.8	1.58489e-65	1568.92	13	1.3	393.239	4	70.63	13	375765	20150611_Iain_Mpn2.mgf	10	89	101	Dimethylation (K/N-term)	T1:Dimethylation (K/N-term):8.69;K7:Dimethylation (K/N-term):77.53
373	1231	P75233	MPN_545	RNC_MYCPN	R.K(+28.03)PK(+28.03)LK(+28.03)ALK(+28.03)NK(+28.03)VK(+28.03)ADS	Y	99.9	62.66	2.18776e-63	1835.23	15	1.5	918.625	2	51.05	17	13690	20150616_QE_IainMpn2.mgf	5	268	282	Dimethylation (K/N-term)	K1:Dimethylation (K/N-term):1000.00;K3:Dimethylation (K/N-term):1000.00;K5:Dimethylation (K/N-term):1000.00;K8:Dimethylation (K/N-term):1000.00;K10:Dimethylation (K/N-term):1000.00;K12:Dimethylation (K/N-term):1000.00
373	1231	P75233	MPN_545	RNC_MYCPN	R.ALTVRPK(+28.03)K(+28.03)INWK(+28.03)AR.K	Y	99.9	59.31	4.89779e-60	1764.12	14	-6.2	589.045	3	75.46	11	333544	20150611_Elsa_Mpn2.mgf	45	254	267	Dimethylation (K/N-term)	K7:Dimethylation (K/N-term):55.13;K8:Dimethylation (K/N-term):63.15;K12:Dimethylation (K/N-term):97.58
373	1231	P75233	MPN_545	RNC_MYCPN	A.LTVRPK(+28.03)K(+28.03)INWK(+28.03)AR.K	Y	97.6	33.79	1.62181e-34	1693.09	13	-1.2	424.279	4	82.48	12	354960	20150611_Iain_Mpn1.mgf	1	255	267	Dimethylation (K/N-term)	K6:Dimethylation (K/N-term):25.58;K7:Dimethylation (K/N-term):34.81;K11:Dimethylation (K/N-term):47.07
373	1231	P75233	MPN_545	RNC_MYCPN	K.L(+28.03)KALK(+28.03)NK(+28.03)VK(+28.03)ADS	Y	97.1	31.85	1.41254e-32	1425.93	12	1.9	713.973	2	42.02	15	10660	20150616_QE_ElsaMpn2.mgf	1	271	282	Dimethylation (K/N-term)	L1:Dimethylation (K/N-term):0.00;K5:Dimethylation (K/N-term):38.16;K7:Dimethylation (K/N-term):30.64;K9:Dimethylation (K/N-term):38.64
738	1648	P75227	MPN_551	Y551_MYCPN	R.K(+28.03)AFEVLTNK(+28.03)AQLWYNSFIR.T	Y	99.9	94.91	1.23027e-95	2383.31	19	3.9	596.836	4	166.55	12	364966	20150611_Iain_Mpn1.mgf	11	242	260	Dimethylation (K/N-term)	K1:Dimethylation (K/N-term):1000.00;K9:Dimethylation (K/N-term):1000.00
738	1648	P75227	MPN_551	Y551_MYCPN	M.G(+28.03)FTK(+28.03)QYK(+28.03)IDFDIIDNQIVLSNNYFQK(+28.03)HK(+28.03)GSFR.K	Y	99.9	58.44	3.63078e-59	4003.14	32	-0.3	668.196	6	173.63	17	57165	20150616_QE_IainMpn2.mgf	3	2	33	Dimethylation (K/N-term)	G1:Dimethylation (K/N-term):1000.00;K4:Dimethylation (K/N-term):1000.00;K7:Dimethylation (K/N-term):1000.00;K26:Dimethylation (K/N-term):1000.00;K28:Dimethylation (K/N-term):1000.00
738	1648	P75227	MPN_551	Y551_MYCPN	R.LVPVQIDRK(+28.03)AFEVLTNK(+28.03)AQLWYNSFIR.T	Y	99.9	55.44	3.63078e-56	3303.85	27	-5.3	661.774	5	211.28	10	328117	20150611_Elsa_Mpn1.mgf	13	234	260	Dimethylation (K/N-term)	K9:Dimethylation (K/N-term):32.94;K17:Dimethylation (K/N-term):30.64
738	1648	P75227	MPN_551	Y551_MYCPN	R.AGQVIEPK(+28.03)IR.D	Y	95.1	36.23	5.88844e-37	1137.69	10	-1.8	380.236	3	55.28	27	16198	20170619 QEPlus MPN M1.mgf	1	74	83	Dimethylation (K/N-term)	K8:Dimethylation (K/N-term):61.82
794	1389	P75095	MPN_018	Y018_MYCPN	R.TVITK(+28.03)PQILVLDDSMSALDALTEK(+28.03)K(+28.03)VR.E	Y	99.9	89.34	4.57088e-90	3067.76	27	3	614.56	5	176.3	12	366365	20150611_Iain_Mpn1.mgf	6	527	553	Dimethylation (K/N-term)	K5:Dimethylation (K/N-term):6.29;K24:Dimethylation (K/N-term):154.27;K25:Dimethylation (K/N-term):173.66
794	1389	P75095	MPN_018	Y018_MYCPN	R.K(+28.03)IMHITAPSHDQYGSSTLLVR.L	Y	99.9	71.23	5.88844e-72	2381.25	21	2.7	596.322	4	112.37	14	31908	20150616_QE_ElsaMpn1.mgf	4	122	142	Dimethylation (K/N-term)	K1:Dimethylation (K/N-term):1000.00
794	1389	P75095	MPN_018	Y018_MYCPN	R.T(+28.03)VITKPQILVLDDSMSALDALTEK(+28.03)K(+28.03)VR.E	Y	99.9	61.38	4.16869e-62	3067.76	27	-5.3	614.555	5	194.93	16	66709	20150616_QE_IainMpn1.mgf	2	527	553	Dimethylation (K/N-term)	T1:Dimethylation (K/N-term):6.65;K24:Dimethylation (K/N-term):131.94;K25:Dimethylation (K/N-term):135.45
794	1389	P75095	MPN_018	Y018_MYCPN	MGLVLK(+28.03)QFNR.K	Y	99.8	45.9	1.25893e-46	1232.71	10	-1.7	411.909	3	112.89	17	34013	20150616_QE_IainMpn2.mgf	3	1	10	Dimethylation (K/N-term)	K6:Dimethylation (K/N-term):61.30
794	1389	P75095	MPN_018	Y018_MYCPN	M(+28.03)GLVLK(+28.03)QFNR.K	Y	99.8	45.31	4.89779e-46	1260.74	10	1.1	421.254	3	116.72	15	34609	20150616_QE_ElsaMpn2.mgf	4	1	10	Dimethylation (K/N-term)	M1:Dimethylation (K/N-term):1000.00;K6:Dimethylation (K/N-term):1000.00
794	1389	P75095	MPN_018	Y018_MYCPN	R.I(+28.03)KDVLNK(+28.03)PEIQQHVVPDQTVLAPSLEFK(+28.03)NVAFGLGNK(+28.03)ENR.D	Y	99.6	40.67	2.13796e-41	4596.54	40	0.2	767.098	6	169.44	14	52610	20150616_QE_ElsaMpn1.mgf	1	341	380	Dimethylation (K/N-term)	I1:Dimethylation (K/N-term):0.00;K7:Dimethylation (K/N-term):7.38;K28:Dimethylation (K/N-term):50.56;K37:Dimethylation (K/N-term):49.56
605	795	P75064	MPN_050	GLPK_MYCPN	M(+28.03)DLK(+28.03)QQYILALDEGTSSC(+71.04)R.T	Y	99.9	70.66	2.18776e-71	2297.14	19	0.4	1149.58	2	151.15	15	47040	20150616_QE_ElsaMpn2.mgf	7	1	19	Dimethylation (K/N-term); Propionamide	M1:Dimethylation (K/N-term):1000.00;K4:Dimethylation (K/N-term):1000.00;C18:Propionamide:1000.00
605	795	P75064	MPN_050	GLPK_MYCPN	R.ETIVLWNK(+28.03)ENGLPVYNAIVWQDQR.T	N	99.9	57.01	9.77237e-58	2912.52	24	-4.6	971.842	3	183.66	15	59117	20150616_QE_ElsaMpn2.mgf	2	86	109	Dimethylation (K/N-term)	K8:Dimethylation (K/N-term):6.79
605	795	P75064	MPN_050	GLPK_MYCPN	R.GAIFGIEANTK(+28.03)R.E	Y	99.9	52.66	2.18776e-53	1303.72	12	1	435.583	3	95.88	12	355567	20150611_Iain_Mpn1.mgf	2	370	381	Dimethylation (K/N-term)	K11:Dimethylation (K/N-term):111.69
605	795	P75064	MPN_050	GLPK_MYCPN	R.TLK(+28.03)WASLD	Y	99.9	48.38	4.16869e-49	960.528	8	-0.2	481.271	2	113.56	12	357447	20150611_Iain_Mpn1.mgf	19	501	508	Dimethylation (K/N-term)	K3:Dimethylation (K/N-term):24.24
605	795	P75064	MPN_050	GLPK_MYCPN	M(+28.03)DLK(+28.03)QQYILALDEGTSS.C	Y	99.8	44.49	3.23594e-45	1966.99	17	2.1	984.505	2	159.51	17	52016	20150616_QE_IainMpn2.mgf	2	1	17	Dimethylation (K/N-term)	M1:Dimethylation (K/N-term):1000.00;K4:Dimethylation (K/N-term):1000.00
605	795	P75064	MPN_050	GLPK_MYCPN	G.G(+28.03)KMHVTDVSNASR.T	N	98.8	35.86	1.38038e-36	1428.71	13	1.7	477.246	3	46.64	15	11989	20150616_QE_ElsaMpn2.mgf	1	179	191	Dimethylation (K/N-term)	G1:Dimethylation (K/N-term):0.00
605	795	P75064	MPN_050	GLPK_MYCPN	R.WNEAVK(+28.03)R.T	Y	98.4	34.48	3.31131e-35	929.508	7	0.6	465.762	2	45.85	17	12098	20150616_QE_IainMpn2.mgf	2	494	500	Dimethylation (K/N-term)	K6:Dimethylation (K/N-term):79.02
605	795	P75064	MPN_050	GLPK_MYCPN	E.K(+28.03)LTGIAK(+28.03)QFK(+28.03)SQMNQTVRE.K	Y	98.4	33.16	6.91831e-34	2290.28	19	3.6	764.438	3	44.13	31	975033	20140423 Mpn GluC Soluble.MGF	1	470	488	Dimethylation (K/N-term)	K1:Dimethylation (K/N-term):1000.00;K7:Dimethylation (K/N-term):1000.00;K10:Dimethylation (K/N-term):1000.00
642	763	P75175	MPN_620	Y620_MYCPN	R.LLHNLK(+28.03)VQSYETK(+28.03)HGVNTYFENLQITR.A	Y	99.9	75.63	2.34423e-76	3300.76	27	0.9	1101.26	3	140.35	14	41634	20150616_QE_ElsaMpn1.mgf	16	237	263	Dimethylation (K/N-term)	K6:Dimethylation (K/N-term):29.88;K13:Dimethylation (K/N-term):62.17
642	763	P75175	MPN_620	Y620_MYCPN	R.GLLIAHQNQQGIAYLFNDPHNNLVK(+28.03)DFFTQTINFETR.A	Y	99.9	57.62	2.39883e-58	4344.21	37	6.7	869.855	5	206.26	12	370641	20150611_Iain_Mpn1.mgf	5	800	836	Dimethylation (K/N-term)	K25:Dimethylation (K/N-term):39.22
642	763	P75175	MPN_620	Y620_MYCPN	R.LAFLQEYAK(+28.03)GLNR.C	Y	99.8	45.49	3.23594e-46	1549.86	13	0.7	517.628	3	138.67	17	44117	20150616_QE_IainMpn2.mgf	2	412	424	Dimethylation (K/N-term)	K9:Dimethylation (K/N-term):99.62
642	763	P75175	MPN_620	Y620_MYCPN	R.AQQQANQLK(+28.03)R.A	Y	99.6	40.48	3.31131e-41	1211.67	10	0.1	606.844	2	31.94	16	7861	20150616_QE_IainMpn1.mgf	7	264	273	Dimethylation (K/N-term)	K9:Dimethylation (K/N-term):60.40
642	763	P75175	MPN_620	Y620_MYCPN	R.E(+28.03)RLLHNLKVQSYETK(+28.03)HGVNTYFENLQITR.A	Y	97.2	31.78	1.65959e-32	3585.91	29	2	718.19	5	142.23	14	42298	20150616_QE_ElsaMpn1.mgf	1	235	263	Dimethylation (K/N-term)	E1:Dimethylation (K/N-term):0.00;K15:Dimethylation (K/N-term):11.90
642	763	P75175	MPN_620	Y620_MYCPN	R.ERLLHNLK(+28.03)VQSYETK(+28.03)HGVNTYFENLQITR.A	Y	95.4	30.63	2.34423e-31	3585.91	29	1.8	718.19	5	138.95	15	42378	20150616_QE_ElsaMpn2.mgf	1	235	263	Dimethylation (K/N-term)	K8:Dimethylation (K/N-term):1.34;K15:Dimethylation (K/N-term):0.26
576	1149	P75069	MPN_045	SYH_MYCPN	R.AYHPVTIYPK(+28.03)VIR.I	Y	99.9	62.24	5.7544e-63	1583.92	13	-0.1	528.98	3	81.83	26	33594	20170619 QEPlus MPN F3.mgf	16	349	361	Dimethylation (K/N-term)	K10:Dimethylation (K/N-term):77.76
576	1149	P75069	MPN_045	SYH_MYCPN	R.TNANADIVK(+28.03)K(+28.03)ELYEFHDK(+28.03)SNR.L	Y	99.9	61.94	1.14815e-62	2575.34	21	1	859.455	3	118.71	15	35372	20150616_QE_ElsaMpn2.mgf	6	54	74	Dimethylation (K/N-term)	K9:Dimethylation (K/N-term):66.10;K10:Dimethylation (K/N-term):74.48;K18:Dimethylation (K/N-term):159.97
576	1149	P75069	MPN_045	SYH_MYCPN	R.T(+28.03)NANADIVK(+28.03)KELYEFHDK(+28.03)SNR.L	Y	99.9	48.26	5.49541e-49	2575.34	21	1.5	430.231	6	116.7	12	357862	20150611_Iain_Mpn1.mgf	1	54	74	Dimethylation (K/N-term)	T1:Dimethylation (K/N-term):7.81;K9:Dimethylation (K/N-term):0.00;K18:Dimethylation (K/N-term):66.64
583	712	P75059	MPN_055	POTA_MYCPN	R.K(+28.03)YQK(+28.03)DAWMATHSEMR.L	Y	99.9	67.37	4.2658e-68	1936.93	15	-0.2	646.65	3	74.18	15	20344	20150616_QE_ElsaMpn2.mgf	14	220	234	Dimethylation (K/N-term)	K1:Dimethylation (K/N-term):1000.00;K4:Dimethylation (K/N-term):1000.00
583	712	P75059	MPN_055	POTA_MYCPN	R.SLVIEPDILLLDEPLSALDAK(+28.03)VR.K	Y	99.9	65.72	1.90546e-66	2546.46	23	-6.6	849.821	3	208.75	10	327750	20150611_Elsa_Mpn1.mgf	11	362	384	Dimethylation (K/N-term)	K21:Dimethylation (K/N-term):150.82
583	712	P75059	MPN_055	POTA_MYCPN	R.LVQLTK(+28.03)EWESLSK(+28.03)QK(+28.03)LQQLEAEK(+28.03)K(+28.03)LLDK(+28.03)K(+28.03)FEQTER.K	Y	99.9	52.54	2.88403e-53	4467.57	35	7.3	894.528	5	176.38	17	58253	20150616_QE_IainMpn2.mgf	6	185	219	Dimethylation (K/N-term)	K6:Dimethylation (K/N-term):10.19;K13:Dimethylation (K/N-term):14.67;K15:Dimethylation (K/N-term):12.96;K23:Dimethylation (K/N-term):30.06;K24:Dimethylation (K/N-term):40.11;K28:Dimethylation (K/N-term):59.31;K29:Dimethylation (K/N-term):70.33
583	712	P75059	MPN_055	POTA_MYCPN	R.S(+28.03)LVIEPDILLLDEPLSALDAK(+28.03)VR.K	Y	99.9	52.08	8.31764e-53	2574.49	23	-0.9	859.169	3	222.13	17	76587	20150616_QE_IainMpn2.mgf	1	362	384	Dimethylation (K/N-term)	S1:Dimethylation (K/N-term):1000.00;K21:Dimethylation (K/N-term):1000.00
583	712	P75059	MPN_055	POTA_MYCPN	R.K(+28.03)YQK(+28.03)DAWMATHSEM(+15.99)R.L	Y	99.9	46.34	4.57088e-47	1952.92	15	0.8	489.239	4	62.78	17	17334	20150616_QE_IainMpn2.mgf	3	220	234	Dimethylation (K/N-term); Oxidation (M)	K1:Dimethylation (K/N-term):1000.00;K4:Dimethylation (K/N-term):1000.00;M14:Oxidation (M):20.27
583	712	P75059	MPN_055	POTA_MYCPN	R.K(+28.03)YQK(+28.03)DAWM(+15.99)ATHSEMR.L	Y	99.8	43.92	1.20226e-44	1952.92	15	-0.5	489.238	4	63.61	16	17240	20150616_QE_IainMpn1.mgf	2	220	234	Dimethylation (K/N-term); Oxidation (M)	K1:Dimethylation (K/N-term):1000.00;K4:Dimethylation (K/N-term):1000.00;M8:Oxidation (M):21.46
583	712	P75059	MPN_055	POTA_MYCPN	R.QIDK(+28.03)EYDK(+28.03)LVLAYNK(+28.03)K(+28.03)DYWTSYWETYSLQQQEAFEK(+28.03)R.Y	Y	99.7	41.94	1.14815e-42	4846.45	37	6.6	808.755	6	177.83	17	58795	20150616_QE_IainMpn2.mgf	1	278	314	Dimethylation (K/N-term)	K4:Dimethylation (K/N-term):0.00;K8:Dimethylation (K/N-term):0.00;K15:Dimethylation (K/N-term):2.41;K16:Dimethylation (K/N-term):2.23;K36:Dimethylation (K/N-term):43.41
583	712	P75059	MPN_055	POTA_MYCPN	I.EIEGLNK(+28.03)TFDDGFVSVR.D	Y	99.5	38.14	7.24436e-39	1952.98	17	4.7	652.005	3	83.41	7	158609	20140804 Mpn label rep2.MGF	1	8	24	Dimethylation (K/N-term)	K7:Dimethylation (K/N-term):47.92
583	712	P75059	MPN_055	POTA_MYCPN	D.K(+28.03)LPEELSGGMK(+28.03)QR.V	Y	99.3	38.04	9.12011e-39	1527.84	13	0	510.289	3	78.67	15	21768	20150616_QE_ElsaMpn2.mgf	1	344	356	Dimethylation (K/N-term)	K1:Dimethylation (K/N-term):1000.00;K11:Dimethylation (K/N-term):1000.00
583	712	P75059	MPN_055	POTA_MYCPN	K.I(+28.03)LIRPEDFDIVPK(+28.03)NK(+28.03)GFFNVR.V	Y	99.2	37.53	2.95121e-38	2600.48	21	0.2	521.104	5	168.55	17	55268	20150616_QE_IainMpn2.mgf	2	489	509	Dimethylation (K/N-term)	I1:Dimethylation (K/N-term):1000.00;K13:Dimethylation (K/N-term):1000.00;K15:Dimethylation (K/N-term):1000.00
583	712	P75059	MPN_055	POTA_MYCPN	V.C(+28.03)AVIELVGLK(+28.03)GNEDK(+28.03)LPEELSGGMK(+28.03)QR.V	Y	96.9	31.66	2.18776e-32	3024.64	27	-8.8	757.159	4	161.38	16	52000	20150616_QE_IainMpn1.mgf	1	330	356	Dimethylation (K/N-term)	C1:Dimethylation (K/N-term):1000.00;K10:Dimethylation (K/N-term):1000.00;K15:Dimethylation (K/N-term):1000.00;K25:Dimethylation (K/N-term):1000.00
461	827	P75122	MPN_669	SYY_MYCPN	R.IFAFQPDTETK(+28.03)TVR.A	Y	99.9	70.67	2.13796e-71	1679.89	14	0.4	560.97	3	108.48	12	356795	20150611_Iain_Mpn1.mgf	11	316	329	Dimethylation (K/N-term)	K11:Dimethylation (K/N-term):132.72
461	827	P75122	MPN_669	SYY_MYCPN	M(+28.03)TK(+28.03)DLLALLK(+28.03)ER.G	Y	99.9	66.8	1.58489e-67	1513.93	12	-1.2	379.488	4	137.56	10	317490	20150611_Elsa_Mpn1.mgf	21	1	12	Dimethylation (K/N-term)	M1:Dimethylation (K/N-term):1000.00;K3:Dimethylation (K/N-term):1000.00;K10:Dimethylation (K/N-term):1000.00
461	827	P75122	MPN_669	SYY_MYCPN	R.FVTVQVIANTK(+28.03)	Y	99.9	60.86	1.38038e-61	1246.73	11	-7.5	624.367	2	104.86	10	314002	20150611_Elsa_Mpn1.mgf	10	389	399	Dimethylation (K/N-term)	K11:Dimethylation (K/N-term):112.95
461	827	P75122	MPN_669	SYY_MYCPN	M(+28.03)(+15.99)TK(+28.03)DLLALLK(+28.03)ER.G	Y	99.9	60.6	2.51189e-61	1529.92	12	-4.4	510.979	3	99.58	25	44314	20170619 QEPlus MPN F2.mgf	27	1	12	Dimethylation (K/N-term); Oxidation (M)	M1:Dimethylation (K/N-term):1000.00;M1:Oxidation (M):1000.00;K3:Dimethylation (K/N-term):1000.00;K10:Dimethylation (K/N-term):1000.00
461	827	P75122	MPN_669	SYY_MYCPN	R.RVIQQGGLTINQEK(+28.03)VTDVEMVLQASSQPLVIGK(+28.03)GK(+28.03)K(+28.03)R.F	Y	99.9	55.64	2.29087e-56	4159.39	37	-5.9	694.234	6	169.79	14	52725	20150616_QE_ElsaMpn1.mgf	1	352	388	Dimethylation (K/N-term)	K14:Dimethylation (K/N-term):24.74;K33:Dimethylation (K/N-term):65.70;K35:Dimethylation (K/N-term):63.63;K36:Dimethylation (K/N-term):62.65
461	827	P75122	MPN_669	SYY_MYCPN	R.RVIQQGGLTINQEK(+28.03)VTDVEM(+15.99)VLQASSQPLVIGK(+28.03)GK(+28.03)K(+28.03)R.F	Y	99.7	41.79	1.62181e-42	4175.38	37	-1.6	696.903	6	160.89	17	52528	20150616_QE_IainMpn2.mgf	1	352	388	Dimethylation (K/N-term); Oxidation (M)	K14:Dimethylation (K/N-term):27.74;M20:Oxidation (M):1000.00;K33:Dimethylation (K/N-term):43.41;K35:Dimethylation (K/N-term):41.91;K36:Dimethylation (K/N-term):41.20
668	1552	P75240	MPN_538	RL10_MYCPN	R.K(+28.03)FLYALEAVK(+28.03)AAK(+28.03)	Y	99.9	76.91	1.23027e-77	1534.95	13	-1.8	512.656	3	117.83	12	358026	20150611_Iain_Mpn1.mgf	12	149	161	Dimethylation (K/N-term)	K1:Dimethylation (K/N-term):1000.00;K10:Dimethylation (K/N-term):1000.00;K13:Dimethylation (K/N-term):1000.00
668	1552	P75240	MPN_538	RL10_MYCPN	R.AFNSADLEK(+28.03)IAK(+28.03)LPGR.N	Y	99.9	61.29	5.12861e-62	1785.01	16	5.5	447.263	4	94.52	27	39892	20170619 QEPlus MPN M1.mgf	2	117	132	Dimethylation (K/N-term)	K9:Dimethylation (K/N-term):81.34;K12:Dimethylation (K/N-term):105.15
668	1552	P75240	MPN_538	RL10_MYCPN	N.SADLEK(+28.03)IAK(+28.03)LPGR.N	Y	99.9	53.79	1.62181e-54	1452.87	13	-11.5	485.291	3	61.56	7	156347	20140804 Mpn label rep2.MGF	2	120	132	Dimethylation (K/N-term)	K6:Dimethylation (K/N-term):86.16;K9:Dimethylation (K/N-term):101.72
668	1552	P75240	MPN_538	RL10_MYCPN	R.AFNSADLEK(+28.03)IAK(+28.03)LPGRNELYGMFLSVLQAPLR.K	Y	99.9	47.41	3.89045e-48	3616.98	32	6.4	905.258	4	215.45	12	371960	20150611_Iain_Mpn1.mgf	5	117	148	Dimethylation (K/N-term)	K9:Dimethylation (K/N-term):10.87;K12:Dimethylation (K/N-term):8.53
668	1552	P75240	MPN_538	RL10_MYCPN	R.K(+28.03)K(+28.03)LFK(+28.03)NGSK(+28.03)IK(+28.03)VIK(+28.03)NNILR.R	Y	98.7	36.02	9.54993e-37	2408.61	19	0.3	482.729	5	91.36	16	25982	20150616_QE_IainMpn1.mgf	2	42	60	Dimethylation (K/N-term)	K1:Dimethylation (K/N-term):1000.00;K2:Dimethylation (K/N-term):1000.00;K5:Dimethylation (K/N-term):1000.00;K9:Dimethylation (K/N-term):1000.00;K11:Dimethylation (K/N-term):1000.00;K14:Dimethylation (K/N-term):1000.00
668	1552	P75240	MPN_538	RL10_MYCPN	R.AFNSADLEK(+28.03)IAK(+28.03)LPGRNELYGM(+15.99)FLSVLQAPLR.K	Y	98.5	34.67	2.13796e-35	3632.98	32	-3.3	909.248	4	208.49	17	71155	20150616_QE_IainMpn2.mgf	1	117	148	Dimethylation (K/N-term); Oxidation (M)	K9:Dimethylation (K/N-term):1.08;K12:Dimethylation (K/N-term):0.58;M22:Oxidation (M):1000.00
688	1801	P75216	MPN_562	NADE_MYCPN	R.SLPK(+28.03)TFK(+28.03)PLYSFQI	Y	99.9	76.46	3.46737e-77	1723.99	14	4.2	863.006	2	151.83	12	362852	20150611_Iain_Mpn1.mgf	15	235	248	Dimethylation (K/N-term)	K4:Dimethylation (K/N-term):42.60;K7:Dimethylation (K/N-term):99.63
688	1801	P75216	MPN_562	NADE_MYCPN	R.APTASLFAGQTDEAEMGLTYK(+28.03)ELDQYFQGHLQLSATK(+28.03)QQR.V	Y	99.9	74.3	5.01187e-75	4527.24	40	10.9	906.465	5	184.26	12	367499	20150611_Iain_Mpn1.mgf	3	183	222	Dimethylation (K/N-term)	K21:Dimethylation (K/N-term):22.67;K37:Dimethylation (K/N-term):110.54
688	1801	P75216	MPN_562	NADE_MYCPN	R.AMLQALTIDPQK(+28.03)ELMVAGNLK(+28.03)AR.L	Y	99.9	69.87	1.34896e-70	2566.43	23	2.2	642.617	4	156.33	12	363496	20150611_Iain_Mpn1.mgf	7	92	114	Dimethylation (K/N-term)	K12:Dimethylation (K/N-term):49.96;K21:Dimethylation (K/N-term):110.30
688	1801	P75216	MPN_562	NADE_MYCPN	D.PQK(+28.03)ELMVAGNLK(+28.03)AR.L	Y	99.9	53.49	3.23594e-54	1609.93	14	0.1	537.652	3	86.41	16	24379	20150616_QE_IainMpn1.mgf	7	101	114	Dimethylation (K/N-term)	K3:Dimethylation (K/N-term):20.41;K12:Dimethylation (K/N-term):175.94
688	1801	P75216	MPN_562	NADE_MYCPN	R.AM(+15.99)LQALTIDPQK(+28.03)ELMVAGNLK(+28.03)AR.L	Y	99.8	45.28	5.24807e-46	2582.43	23	-2.6	646.613	4	163.9	16	53109	20150616_QE_IainMpn1.mgf	1	92	114	Oxidation (M); Dimethylation (K/N-term)	M2:Oxidation (M):49.25;K12:Dimethylation (K/N-term):33.80;K21:Dimethylation (K/N-term):59.09
688	1801	P75216	MPN_562	NADE_MYCPN	D.PQK(+28.03)ELM(+15.99)VAGNLK(+28.03)AR.L	Y	99.3	38.5	3.16228e-39	1625.93	14	1.3	542.984	3	76.76	16	21301	20150616_QE_IainMpn1.mgf	2	101	114	Dimethylation (K/N-term); Oxidation (M)	K3:Dimethylation (K/N-term):7.32;M6:Oxidation (M):1000.00;K12:Dimethylation (K/N-term):60.81
688	1801	P75216	MPN_562	NADE_MYCPN	R.APTASLFAGQTDEAEM(+15.99)GLTYK(+28.03)ELDQYFQGHLQLSATK(+28.03)QQR.V	Y	96.9	31.78	1.65959e-32	4543.23	40	-9.9	909.645	5	186.03	16	62814	20150616_QE_IainMpn1.mgf	1	183	222	Oxidation (M); Dimethylation (K/N-term)	M16:Oxidation (M):1000.00;K21:Dimethylation (K/N-term):4.80;K37:Dimethylation (K/N-term):18.30
524	1886	P75092	MPN_022	PIP_MYCPN	D.PNNLTTIK(+28.03)HLLK(+28.03)TQL	Y	99.9	60.77	1.69824e-61	1789.08	15	-1.1	448.277	4	135.8	11	338720	20150611_Elsa_Mpn2.mgf	17	295	309	Dimethylation (K/N-term)	K8:Dimethylation (K/N-term):81.81;K12:Dimethylation (K/N-term):134.40
524	1886	P75092	MPN_022	PIP_MYCPN	R.ALPTLNLYVTNNAGHSGSDPNNLTTIK(+28.03)HLLK(+28.03)TQL	Y	99.9	58.75	1.77828e-59	3714.01	34	-6.6	743.804	5	168.13	11	343361	20150611_Elsa_Mpn2.mgf	22	276	309	Dimethylation (K/N-term)	K27:Dimethylation (K/N-term):99.63;K31:Dimethylation (K/N-term):120.47
524	1886	P75092	MPN_022	PIP_MYCPN	R.FDLVC(+71.04)PLSQALELK(+28.03)R.A	Y	99.9	56.12	7.58578e-57	1830.01	15	-7	611.005	3	92.7	4	147584	20140226_Mpn_Label_Te1.MGF	1	261	275	Propionamide; Dimethylation (K/N-term)	C5:Propionamide:1000.00;K14:Dimethylation (K/N-term):63.13
524	1886	P75092	MPN_022	PIP_MYCPN	G.HSGSDPNNLTTIK(+28.03)HLLK(+28.03)TQL	Y	99.9	51.53	2.95121e-52	2272.25	20	0.9	569.071	4	146.72	14	43937	20150616_QE_ElsaMpn1.mgf	1	290	309	Dimethylation (K/N-term)	K13:Dimethylation (K/N-term):71.31;K17:Dimethylation (K/N-term):90.30
456	1308	P75081	MPN_033	UPP_MYCPN	M(+28.03)IK(+28.03)K(+28.03)VHHALIENELTK(+28.03)LR.D	Y	99.9	76.8	1.58489e-77	2284.38	18	-0.7	572.102	4	102.35	12	356129	20150611_Iain_Mpn1.mgf	21	1	18	Dimethylation (K/N-term)	M1:Dimethylation (K/N-term):1000.00;K3:Dimethylation (K/N-term):1000.00;K4:Dimethylation (K/N-term):1000.00;K16:Dimethylation (K/N-term):1000.00
456	1308	P75081	MPN_033	UPP_MYCPN	M(+28.03)(+15.99)IK(+28.03)K(+28.03)VHHALIENELTK(+28.03)LR.D	Y	99.9	69.7	1.99526e-70	2300.38	18	-0.6	576.101	4	100	12	355912	20150611_Iain_Mpn1.mgf	25	1	18	Dimethylation (K/N-term); Oxidation (M)	M1:Dimethylation (K/N-term):1000.00;M1:Oxidation (M):1000.00;K3:Dimethylation (K/N-term):1000.00;K4:Dimethylation (K/N-term):1000.00;K16:Dimethylation (K/N-term):1000.00
456	1308	P75081	MPN_033	UPP_MYCPN	R.DK(+28.03)SSSSSQFR.M	Y	99.9	46.95	1.12202e-47	1155.55	10	0.1	386.191	3	30.38	17	7484	20150616_QE_IainMpn2.mgf	1	19	28	Dimethylation (K/N-term)	K2:Dimethylation (K/N-term):7.65
456	1308	P75081	MPN_033	UPP_MYCPN	M(+28.03)IK(+28.03)K(+28.03)VHH.A	Y	97.1	31.72	1.90546e-32	975.605	7	-12	488.804	2	35.98	7	153421	20140804 Mpn label rep2.MGF	1	1	7	Dimethylation (K/N-term)	M1:Dimethylation (K/N-term):1000.00;K3:Dimethylation (K/N-term):1000.00;K4:Dimethylation (K/N-term):1000.00
622	1564	P75094	MPN_019	Y019_MYCPN	R.LPQGYNTFISNK(+28.03)TDYLSVGER.Q	Y	99.9	75.63	2.34423e-76	2429.22	21	5.2	810.752	3	139.68	12	361103	20150611_Iain_Mpn1.mgf	8	519	539	Dimethylation (K/N-term)	K12:Dimethylation (K/N-term):88.19
622	1564	P75094	MPN_019	Y019_MYCPN	S.M(+28.03)LSHNQK(+28.03)PNSWK(+28.03)ILWR.L	Y	99.9	72.34	4.57088e-73	2121.17	16	-1.1	425.24	5	116.95	11	336429	20150611_Elsa_Mpn2.mgf	14	26	41	Dimethylation (K/N-term)	M1:Dimethylation (K/N-term):1000.00;K7:Dimethylation (K/N-term):1000.00;K12:Dimethylation (K/N-term):1000.00
622	1564	P75094	MPN_019	Y019_MYCPN	S.M(+28.03)(+15.99)LSHNQK(+28.03)PNSWK(+28.03)ILWR.L	Y	99.9	54.82	1.51356e-55	2137.16	16	-0.2	428.44	5	118.56	14	33986	20150616_QE_ElsaMpn1.mgf	8	26	41	Dimethylation (K/N-term); Oxidation (M)	M1:Dimethylation (K/N-term):1000.00;M1:Oxidation (M):1000.00;K7:Dimethylation (K/N-term):1000.00;K12:Dimethylation (K/N-term):1000.00
536	1085	P75532	MPN_239	Y239_MYCPN	R.TILNTLLGK(+28.03)DLIR.H	Y	99.9	61.15	7.07946e-62	1496.93	13	1.6	499.984	3	156.95	12	363584	20150611_Iain_Mpn1.mgf	14	52	64	Dimethylation (K/N-term)	K9:Dimethylation (K/N-term):112.87
536	1085	P75532	MPN_239	Y239_MYCPN	R.HTK(+28.03)GNAGYFVAK(+28.03)NAGFSFFHK(+28.03)TQDNK(+28.03)LPK(+28.03)WAK(+28.03)LSTLMK(+28.03)NHLR.E	Y	99.9	56.87	1.34896e-57	5026.76	42	2.2	629.354	8	143.6	12	361666	20150611_Iain_Mpn1.mgf	3	65	106	Dimethylation (K/N-term)	K3:Dimethylation (K/N-term):0.00;K12:Dimethylation (K/N-term):30.57;K21:Dimethylation (K/N-term):47.73;K26:Dimethylation (K/N-term):42.21;K29:Dimethylation (K/N-term):39.00;K32:Dimethylation (K/N-term):38.79;K38:Dimethylation (K/N-term):56.40
536	1085	P75532	MPN_239	Y239_MYCPN	R.H(+28.03)TKGNAGYFVAK(+28.03)NAGFSFFHK.T	Y	99.9	49.17	6.76083e-50	2383.22	21	-0.5	477.651	5	123.42	15	36975	20150616_QE_ElsaMpn2.mgf	1	65	85	Dimethylation (K/N-term)	H1:Dimethylation (K/N-term):11.10;K12:Dimethylation (K/N-term):45.63
536	1085	P75532	MPN_239	Y239_MYCPN	M(+28.03)(+15.99)ISAK(+28.03)EQAK(+28.03)K(+28.03)GQIIYR.Y	Y	99.9	45.7	1.99526e-46	1991.16	16	-14.4	664.718	3	47.48	7	154810	20140804 Mpn label rep2.MGF	4	1	16	Dimethylation (K/N-term); Oxidation (M)	M1:Dimethylation (K/N-term):1000.00;M1:Oxidation (M):1000.00;K5:Dimethylation (K/N-term):1000.00;K9:Dimethylation (K/N-term):1000.00;K10:Dimethylation (K/N-term):1000.00
536	1085	P75532	MPN_239	Y239_MYCPN	M(+28.03)ISAK(+28.03)EQAK(+28.03)K(+28.03)GQIIYR.Y	Y	99.7	41.9	1.25893e-42	1975.17	16	1.2	494.799	4	73.01	17	20534	20150616_QE_IainMpn2.mgf	5	1	16	Dimethylation (K/N-term)	M1:Dimethylation (K/N-term):1000.00;K5:Dimethylation (K/N-term):1000.00;K9:Dimethylation (K/N-term):1000.00;K10:Dimethylation (K/N-term):1000.00
536	1085	P75532	MPN_239	Y239_MYCPN	R.HTK(+28.03)GNAGYFVAK(+28.03).N	Y	99.7	41.85	1.41254e-42	1347.73	12	0.6	450.251	3	56.77	16	15161	20150616_QE_IainMpn1.mgf	1	65	76	Dimethylation (K/N-term)	K3:Dimethylation (K/N-term):32.28;K12:Dimethylation (K/N-term):105.15
536	1085	P75532	MPN_239	Y239_MYCPN	R.YILLK(+28.03)IQSFK(+28.03)WPAGTR.I	Y	99.1	36.83	1.47911e-37	1976.16	16	0	495.048	4	160.5	17	52380	20150616_QE_IainMpn2.mgf	1	17	32	Dimethylation (K/N-term)	K5:Dimethylation (K/N-term):42.68;K10:Dimethylation (K/N-term):45.63
536	1085	P75532	MPN_239	Y239_MYCPN	R.H(+28.03)TKGNAGYFVAK(+28.03)NAGFSFFHK(+28.03)TQDNK(+28.03)LPK(+28.03)WAK(+28.03)LSTLMK(+28.03)NHLR.E	Y	97.4	33.02	9.54993e-34	5026.76	42	2.4	838.803	6	151.63	17	49239	20150616_QE_IainMpn2.mgf	1	65	106	Dimethylation (K/N-term)	H1:Dimethylation (K/N-term):0.00;K12:Dimethylation (K/N-term):7.81;K21:Dimethylation (K/N-term):22.53;K26:Dimethylation (K/N-term):19.58;K29:Dimethylation (K/N-term):18.14;K32:Dimethylation (K/N-term):16.88;K38:Dimethylation (K/N-term):14.77
536	1085	P75532	MPN_239	Y239_MYCPN	R.HTK(+28.03)GNAGYFVAK(+28.03)NA.G	Y	96.8	31.49	3.23594e-32	1532.81	14	0.4	511.944	3	61.15	14	15977	20150616_QE_ElsaMpn1.mgf	1	65	78	Dimethylation (K/N-term)	K3:Dimethylation (K/N-term):14.04;K12:Dimethylation (K/N-term):73.38
1846	2448	P75259	MPN_139	Y139_MYCPN	R.IQVVEDK(+28.03)VDR.L	Y	96.7	42.44	3.63078e-43	1227.68	10	-14.3	410.229	3	58.07	25	18539	20170619 QEPlus MPN F2.mgf	3	92	101	Dimethylation (K/N-term)	K7:Dimethylation (K/N-term):71.27
1846	2448	P75259	MPN_139	Y139_MYCPN	R.FESLVLK(+28.03)SLESIGNTLTDFGK(+28.03)R.L	Y	97.8	38.61	2.45471e-39	2509.38	22	13	837.478	3	80.3	19	670788	20170531 Mpn dimethyl 2.MGF	2	127	148	Dimethylation (K/N-term)	K7:Dimethylation (K/N-term):19.69;K21:Dimethylation (K/N-term):47.89
1846	2448	P75259	MPN_139	Y139_MYCPN	R.M(+15.99)DRFESLVLK(+28.03)SLESIGNTLTDFGK(+28.03)R.L	Y	94.7	33.19	6.45654e-34	2927.54	25	14.7	732.904	4	85.3	20	673799	20170531 Mpn dimethyl 3.MGF	1	124	148	Oxidation (M); Dimethylation (K/N-term)	M1:Oxidation (M):1000.00;K10:Dimethylation (K/N-term):1000.00;K24:Dimethylation (K/N-term):1000.00
1225	2850	P75430	MPN_348	MTHFS_MYCPN	M(+28.03)DK(+28.03)NALRK(+28.03)QILQK(+28.03)R.M	Y	99	36.84	1.44544e-37	1853.14	14	-0.8	464.292	4	82.28	16	23064	20150616_QE_IainMpn1.mgf	4	1	14	Dimethylation (K/N-term)	M1:Dimethylation (K/N-term):1000.00;K3:Dimethylation (K/N-term):1000.00;K8:Dimethylation (K/N-term):1000.00;K13:Dimethylation (K/N-term):1000.00
2012	3916	P75288	MPN_499	Y499_MYCPN	R.VPQQDK(+28.03)VTLVWR.K	Y	99.9	62.95	1.12202e-63	1495.85	12	0.8	499.625	3	109.58	12	356945	20150611_Iain_Mpn1.mgf	5	144	155	Dimethylation (K/N-term)	K6:Dimethylation (K/N-term):66.90
803	2657	P75367	MPN_420	Y420_MYCPN	R.MVYAQIANK(+28.03)K(+28.03)FEV	Y	99.9	53.49	3.23594e-54	1595.87	13	1.1	798.945	2	124.3	12	358954	20150611_Iain_Mpn1.mgf	13	229	241	Dimethylation (K/N-term)	K9:Dimethylation (K/N-term):139.76;K10:Dimethylation (K/N-term):149.27
803	2657	P75367	MPN_420	Y420_MYCPN	R.M(+15.99)VYAQIANK(+28.03)K(+28.03)FEV	Y	99.2	37.48	3.31131e-38	1611.87	13	4.1	806.945	2	126.02	14	36478	20150616_QE_ElsaMpn1.mgf	2	229	241	Oxidation (M); Dimethylation (K/N-term)	M1:Oxidation (M):1000.00;K9:Dimethylation (K/N-term):1000.00;K10:Dimethylation (K/N-term):1000.00
1053	2249	P75469	MPN_312	Y312_MYCPN	R.S(+28.03)NTK(+28.03)KVTSETLVASK(+28.03)SVK(+28.03)TK(+28.03)K(+28.03)LITPNR.V	Y	99.9	48.68	2.0893e-49	3125.91	27	-1.8	521.992	6	84.68	17	24346	20150616_QE_IainMpn2.mgf	1	148	174	Dimethylation (K/N-term)	S1:Dimethylation (K/N-term):0.00;K4:Dimethylation (K/N-term):0.00;K15:Dimethylation (K/N-term):57.10;K18:Dimethylation (K/N-term):49.75;K20:Dimethylation (K/N-term):46.00;K21:Dimethylation (K/N-term):44.31
1053	2249	P75469	MPN_312	Y312_MYCPN	R.SNTK(+28.03)K(+28.03)VTSETLVASK(+28.03)SVK(+28.03)TK(+28.03)K(+28.03)LITPNR.V	Y	99.8	44.4	3.98107e-45	3125.91	27	2.9	521.994	6	85.34	16	24042	20150616_QE_IainMpn1.mgf	2	148	174	Dimethylation (K/N-term)	K4:Dimethylation (K/N-term):0.00;K5:Dimethylation (K/N-term):0.00;K15:Dimethylation (K/N-term):37.92;K18:Dimethylation (K/N-term):33.23;K20:Dimethylation (K/N-term):25.00;K21:Dimethylation (K/N-term):29.09
1053	2249	P75469	MPN_312	Y312_MYCPN	M(+28.03)K(+28.03)DSALTLK(+28.03)R.V	Y	99.2	37.38	4.16869e-38	1245.75	10	-0.3	416.256	3	66.64	16	18147	20150616_QE_IainMpn1.mgf	4	1	10	Dimethylation (K/N-term)	M1:Dimethylation (K/N-term):1000.00;K2:Dimethylation (K/N-term):1000.00;K9:Dimethylation (K/N-term):1000.00
1053	2249	P75469	MPN_312	Y312_MYCPN	M(+28.03)(+15.99)K(+28.03)DSALTLK(+28.03)R.V	Y	94.3	35.39	4.0738e-36	1261.74	10	-1.5	421.588	3	44.63	27	9701	20170619 QEPlus MPN M1.mgf	4	1	10	Dimethylation (K/N-term); Oxidation (M)	M1:Dimethylation (K/N-term):1000.00;M1:Oxidation (M):1000.00;K2:Dimethylation (K/N-term):1000.00;K9:Dimethylation (K/N-term):1000.00
962	5962	P75455	MPN_330	Y330_MYCPN	M(+28.03)INK(+28.03)PNQFVNHLSALK(+28.03)K(+28.03)HFASYK(+28.03)ELR.E	Y	99.9	62.88	1.31826e-63	3252.83	26	2.4	651.575	5	131.71	12	359989	20150611_Iain_Mpn1.mgf	14	1	26	Dimethylation (K/N-term)	M1:Dimethylation (K/N-term):1000.00;K4:Dimethylation (K/N-term):1000.00;K16:Dimethylation (K/N-term):1000.00;K17:Dimethylation (K/N-term):1000.00;K23:Dimethylation (K/N-term):1000.00
962	5962	P75455	MPN_330	Y330_MYCPN	M(+28.03)(+15.99)INK(+28.03)PNQFVNHLSALK(+28.03)K(+28.03)HFASYK(+28.03)ELR.E	Y	95.7	31.2	6.30957e-32	3268.83	26	3.3	545.813	6	135.72	16	41631	20150616_QE_IainMpn1.mgf	1	1	26	Dimethylation (K/N-term); Oxidation (M)	M1:Dimethylation (K/N-term):1000.00;M1:Oxidation (M):1000.00;K4:Dimethylation (K/N-term):1000.00;K16:Dimethylation (K/N-term):1000.00;K17:Dimethylation (K/N-term):1000.00;K23:Dimethylation (K/N-term):1000.00
2520	2407	P75436	MPN_342	T1MD_MYCPN	R.D(+28.03)KK(+28.03)DPIFFIDGSNEFVR.E	Y	99.8	44.94	1.14815e-45	2082.08	17	-0.1	695.033	3	161.3	14	49711	20150616_QE_ElsaMpn1.mgf	1	427	443	Dimethylation (K/N-term)	D1:Dimethylation (K/N-term):0.00;K3:Dimethylation (K/N-term):0.00
2520	2407	P75436	MPN_342	T1MD_MYCPN	R.FLSENLC(+71.04)K(+28.03)YFNDSER.R	Y	99.5	36.37	4.2658e-37	1962.91	15	9.1	655.318	3	92.13	5	150066	20140318 Mpn Labeled Complex.MGF	1	44	58	Propionamide; Dimethylation (K/N-term)	C7:Propionamide:1000.00;K8:Dimethylation (K/N-term):63.15
987	3055	Q50302	MPN_181	RL18_MYCPN	K.LTNVVFDTGGSK(+28.03)YHGR.I	Y	97.1	31.81	1.54882e-32	1777.91	16	1.5	593.645	3	88.88	15	25067	20150616_QE_ElsaMpn2.mgf	1	86	101	Dimethylation (K/N-term)	K12:Dimethylation (K/N-term):88.25
2008	2971	P75088	MPN_026	YCHF_MYCPN	R.FVDIAGLVK(+28.03)GASK(+28.03)GEGLGNQFLANIR.E	Y	99.9	58.94	1.14815e-59	2729.52	26	-3	683.386	4	177.18	13	388005	20150611_Iain_Mpn2.mgf	3	69	94	Dimethylation (K/N-term)	K9:Dimethylation (K/N-term):44.24;K13:Dimethylation (K/N-term):40.91
2008	2971	P75088	MPN_026	YCHF_MYCPN	R.L(+28.03)DKLASLIK(+28.03)PDK(+28.03)VTHTTFR.F	Y	99.5	39.57	2.69153e-40	2266.34	19	-1.2	454.275	5	123.52	16	36963	20150616_QE_IainMpn1.mgf	2	50	68	Dimethylation (K/N-term)	L1:Dimethylation (K/N-term):0.00;K9:Dimethylation (K/N-term):41.24;K12:Dimethylation (K/N-term):54.49
1232	4235	P75100	MPN_013	Y013_MYCPN	R.VNFQIVYTK(+28.03)QR.N	Y	99.9	57.66	2.18776e-58	1422.8	11	0.6	475.274	3	103.85	12	356279	20150611_Iain_Mpn1.mgf	10	20	30	Dimethylation (K/N-term)	K9:Dimethylation (K/N-term):161.20
1232	4235	P75100	MPN_013	Y013_MYCPN	V.S(+28.03)K(+28.03)PDK(+28.03)YVTHR.E	Y	98.7	41.47	3.38844e-42	1313.75	10	-0.8	438.922	3	32.83	27	5855	20170619 QEPlus MPN M1.mgf	4	122	131	Dimethylation (K/N-term)	S1:Dimethylation (K/N-term):1000.00;K2:Dimethylation (K/N-term):1000.00;K5:Dimethylation (K/N-term):1000.00
1088	5133	P75158	MPN_639	Y639_MYCPN	R.ASFDRFTSNIK(+28.03)LNTK(+28.03)LR.I	Y	99.9	52.43	3.71535e-53	2066.16	17	-3.2	414.239	5	129.54	14	37643	20150616_QE_ElsaMpn1.mgf	12	224	240	Dimethylation (K/N-term)	K11:Dimethylation (K/N-term):109.46;K15:Dimethylation (K/N-term):121.81
1088	5133	P75158	MPN_639	Y639_MYCPN	R.FTSNIK(+28.03)LNTK(+28.03)LR.I	Y	99.6	40.05	8.91251e-41	1489.9	12	-0.2	373.482	4	97.19	14	27002	20150616_QE_ElsaMpn1.mgf	2	229	240	Dimethylation (K/N-term)	K6:Dimethylation (K/N-term):76.17;K10:Dimethylation (K/N-term):95.39
1596	5983	P75184	MPN_611	Y611_MYCPN	R.TGGAFASGTAEAFLK(+28.03)FSGLTQTK(+28.03)TLDK(+28.03)DSK(+28.03)EILEGQR.N	Y	99.9	49.33	4.67735e-50	4014.13	37	0.8	803.834	5	177.8	15	56854	20150616_QE_ElsaMpn2.mgf	2	174	210	Dimethylation (K/N-term)	K15:Dimethylation (K/N-term):65.04;K23:Dimethylation (K/N-term):52.93;K27:Dimethylation (K/N-term):60.45;K30:Dimethylation (K/N-term):81.65
2864	2350	P75518	MPN_256	Y256_MYCPN	E.LDQITK(+28.03)NFSDLE.L	Y	98.2	32.53	2.95121e-33	1449.74	12	14	725.885	2	48.41	30	972995	20140423 Mpn GluC Insoluble.MGF	1	196	207	Dimethylation (K/N-term)	K6:Dimethylation (K/N-term):61.26
3237	4847	P75437	MPN_341	UVRD_MYCPN	R.FAYLFNQK(+28.03)R.I	Y	99.6	41.41	3.89045e-42	1213.66	9	0.4	405.561	3	103.87	15	30081	20150616_QE_ElsaMpn2.mgf	3	42	50	Dimethylation (K/N-term)	K8:Dimethylation (K/N-term):71.72
4580	5354	P75416	MPN_365	T1SC_MYCPN	R.K(+28.03)K(+28.03)QYAFYRDYLLNQENIR.K	Y	95.4	30.59	2.5704e-31	2417.29	18	-3.8	605.326	4	122.9	15	36803	20150616_QE_ElsaMpn2.mgf	1	55	72	Dimethylation (K/N-term)	K1:Dimethylation (K/N-term):1000.00;K2:Dimethylation (K/N-term):1000.00
4580	5748	P75435	MPN_343	T1SD_MYCPN	R.K(+28.03)K(+28.03)QYAFYRDYLLNQENIR.K	Y	95.4	30.59	2.5704e-31	2417.29	18	-3.8	605.326	4	122.9	15	36803	20150616_QE_ElsaMpn2.mgf	1	115	132	Dimethylation (K/N-term)	K1:Dimethylation (K/N-term):1000.00;K2:Dimethylation (K/N-term):1000.00
4580	5746	Q50287	MPN_201	T1SF_MYCPN	R.K(+28.03)K(+28.03)QYAFYRDYLLNQENIR.K	Y	95.4	30.59	2.5704e-31	2417.29	18	-3.8	605.326	4	122.9	15	36803	20150616_QE_ElsaMpn2.mgf	1	31	48	Dimethylation (K/N-term)	K1:Dimethylation (K/N-term):1000.00;K2:Dimethylation (K/N-term):1000.00
2252	6278	P75138	MPN_148	Y148_MYCPN	K.A(+28.03)ANFK(+28.03)TEEK(+28.03)NSTAIDGQETTR.N	Y	96.7	31.62	2.39883e-32	2394.2	21	-1.7	799.073	3	71.14	17	19939	20150616_QE_IainMpn2.mgf	2	65	85	Dimethylation (K/N-term)	A1:Dimethylation (K/N-term):1000.00;K5:Dimethylation (K/N-term):1000.00;K9:Dimethylation (K/N-term):1000.00
4580	5747	P75180	MPN_615	T1SH_MYCPN	R.K(+28.03)K(+28.03)QYAFYRDYLLNQENIR.K	Y	95.4	30.59	2.5704e-31	2417.29	18	-3.8	605.326	4	122.9	15	36803	20150616_QE_ElsaMpn2.mgf	1	39	56	Dimethylation (K/N-term)	K1:Dimethylation (K/N-term):1000.00;K2:Dimethylation (K/N-term):1000.00
19	198	P75391	MPN_392	ODPB_MYCPN	R.MPMGGGIK(+28.03)ALEHHSETLEAIYGQIAGLK(+28.03)TVMPSNPYDTK(+28.03)GLFLAAVESPDPVVFFEPK(+28.03)K(+28.03)LYR.A	Y	99.9	88.9	1.25893e-89	6927.65	62	1.7	1386.54	5	224.48	15	75438	20150616_QE_ElsaMpn2.mgf	49	120	181	Dimethylation (K/N-term)	K8:Dimethylation (K/N-term):8.15;K28:Dimethylation (K/N-term):78.74;K39:Dimethylation (K/N-term):74.54;K58:Dimethylation (K/N-term):126.80;K59:Dimethylation (K/N-term):130.28
19	198	P75391	MPN_392	ODPB_MYCPN	R.GEHYQFNLNARILEAVNQLLK(+28.03)	Y	99.9	88.05	8.91251e-89	2497.34	21	2.3	625.345	4	196.96	12	369314	20150611_Iain_Mpn1.mgf	8	307	327	Dimethylation (K/N-term)	K21:Dimethylation (K/N-term):210.04
19	198	P75391	MPN_392	ODPB_MYCPN	M.S(+28.03)K(+28.03)TIQANNIEALGNAMDLALERDPNVVLYGQDAGFEGGVFR.A	Y	99.9	84.81	1.54882e-85	4448.24	41	-6.9	890.65	5	200.41	10	326542	20150611_Elsa_Mpn1.mgf	75	2	42	Dimethylation (K/N-term)	S1:Dimethylation (K/N-term):1000.00;K2:Dimethylation (K/N-term):1000.00
19	198	P75391	MPN_392	ODPB_MYCPN	R.MPMGGGIK(+28.03)ALEHHSETLEAIYGQIAGLK(+28.03)TVM(+15.99)PSNPYDTK(+28.03)GLFLAAVESPDPVVFFEPK(+28.03)K(+28.03)LYR.A	Y	99.9	83.94	1.14815e-84	6943.64	62	-6.7	1158.27	6	222.48	16	78715	20150616_QE_IainMpn1.mgf	9	120	181	Dimethylation (K/N-term); Oxidation (M)	K8:Dimethylation (K/N-term):0.00;K28:Dimethylation (K/N-term):59.17;M31:Oxidation (M):63.56;K39:Dimethylation (K/N-term):47.37;K58:Dimethylation (K/N-term):97.37;K59:Dimethylation (K/N-term):105.39
19	198	P75391	MPN_392	ODPB_MYCPN	R.LLVVTEAAK(+28.03)TFTTSGEIIASVTEELFSYLK(+28.03)AAPQR.V	Y	99.9	83.75	1.77828e-84	3839.1	35	2.5	1280.71	3	259.46	15	89210	20150616_QE_ElsaMpn2.mgf	14	260	294	Dimethylation (K/N-term)	K9:Dimethylation (K/N-term):40.87;K30:Dimethylation (K/N-term):182.27
19	198	P75391	MPN_392	ODPB_MYCPN	R.M(+28.03)PMGGGIKALEHHSETLEAIYGQIAGLKTVM(+15.99)PSNPYDTK(+28.03)GLFLAAVESPDPVVFFEPK(+28.03)K(+28.03)LYR.A	Y	99.9	82.21	6.16595e-83	6915.61	62	12.2	1153.62	6	223.71	15	75120	20150616_QE_ElsaMpn2.mgf	1	120	181	Dimethylation (K/N-term); Oxidation (M)	M1:Dimethylation (K/N-term):2.90;M31:Oxidation (M):57.80;K39:Dimethylation (K/N-term):7.03;K58:Dimethylation (K/N-term):55.40;K59:Dimethylation (K/N-term):60.78
19	198	P75391	MPN_392	ODPB_MYCPN	R.M(+15.99)PMGGGIK(+28.03)ALEHHSETLEAIYGQIAGLK(+28.03)TVMPSNPYDTK(+28.03)GLFLAAVESPDPVVFFEPK(+28.03)K(+28.03)LYR.A	Y	99.9	80.33	4.67735e-81	6943.64	62	-4.9	1158.28	6	226.48	16	80408	20150616_QE_IainMpn1.mgf	11	120	181	Oxidation (M); Dimethylation (K/N-term)	M1:Oxidation (M):0.00;K8:Dimethylation (K/N-term):1000.00;K28:Dimethylation (K/N-term):1000.00;K39:Dimethylation (K/N-term):1000.00;K58:Dimethylation (K/N-term):1000.00;K59:Dimethylation (K/N-term):1000.00
19	198	P75391	MPN_392	ODPB_MYCPN	M.S(+28.03)K(+28.03)TIQANNIEALGNAM(+15.99)DLALERDPNVVLYGQDAGFEGGVFR.A	Y	99.9	78.07	8.51138e-79	4464.24	41	4.2	1117.07	4	124.45	27	57661	20170619 QEPlus MPN M1.mgf	27	2	42	Dimethylation (K/N-term); Oxidation (M)	S1:Dimethylation (K/N-term):1000.00;K2:Dimethylation (K/N-term):1000.00;M16:Oxidation (M):1000.00
19	198	P75391	MPN_392	ODPB_MYCPN	R.MPM(+15.99)GGGIK(+28.03)ALEHHSETLEAIYGQIAGLK(+28.03)TVMPSNPYDTK(+28.03)GLFLAAVESPDPVVFFEPK(+28.03)K(+28.03)LYR.A	Y	99.9	77.26	5.49541e-78	6943.64	62	-0.3	1158.28	6	221.82	15	74389	20150616_QE_ElsaMpn2.mgf	9	120	181	Oxidation (M); Dimethylation (K/N-term)	M3:Oxidation (M):0.00;K8:Dimethylation (K/N-term):0.00;K28:Dimethylation (K/N-term):16.40;K39:Dimethylation (K/N-term):17.20;K58:Dimethylation (K/N-term):65.78;K59:Dimethylation (K/N-term):75.23
19	198	P75391	MPN_392	ODPB_MYCPN	N.PYDTK(+28.03)GLFLAAVESPDPVVFFEPK(+28.03)K(+28.03)LYR.A	Y	99.9	74.24	5.7544e-75	3309.81	28	4.4	662.971	5	181.31	12	367079	20150611_Iain_Mpn1.mgf	4	154	181	Dimethylation (K/N-term)	K5:Dimethylation (K/N-term):8.87;K24:Dimethylation (K/N-term):154.27;K25:Dimethylation (K/N-term):151.66
19	198	P75391	MPN_392	ODPB_MYCPN	R.M(+15.99)PMGGGIK(+28.03)ALEHHSETLEAIYGQIAGLK(+28.03)TVM(+15.99)PSNPYDTK(+28.03)GLFLAAVESPDPVVFFEPK(+28.03)K(+28.03)LYR.A	Y	99.9	74.09	8.12831e-75	6959.64	62	-0.4	1160.95	6	214.92	17	73727	20150616_QE_IainMpn2.mgf	1	120	181	Oxidation (M); Dimethylation (K/N-term)	M1:Oxidation (M):0.00;K8:Dimethylation (K/N-term):1000.00;K28:Dimethylation (K/N-term):1000.00;M31:Oxidation (M):15.88;K39:Dimethylation (K/N-term):1000.00;K58:Dimethylation (K/N-term):1000.00;K59:Dimethylation (K/N-term):1000.00
19	198	P75391	MPN_392	ODPB_MYCPN	R.M(+28.03)PMGGGIKALEHHSETLEAIYGQIAGLK(+28.03)TVMPSNPYDTK(+28.03)GLFLAAVESPDPVVFFEPK(+28.03)K(+28.03)LYR.A	Y	99.9	72.78	1.65959e-73	6927.65	62	-3.6	1386.53	5	229.27	16	81589	20150616_QE_IainMpn1.mgf	5	120	181	Dimethylation (K/N-term)	M1:Dimethylation (K/N-term):0.00;K28:Dimethylation (K/N-term):63.21;K39:Dimethylation (K/N-term):57.93;K58:Dimethylation (K/N-term):82.04;K59:Dimethylation (K/N-term):81.12
19	198	P75391	MPN_392	ODPB_MYCPN	M.S(+28.03)K(+28.03)TIQANNIEALGNAMDLALER.D	Y	99.9	71.85	1.41254e-72	2427.28	22	-12.2	810.091	3	93.1	4	147628	20140226_Mpn_Label_Te1.MGF	13	2	23	Dimethylation (K/N-term)	S1:Dimethylation (K/N-term):1000.00;K2:Dimethylation (K/N-term):1000.00
19	198	P75391	MPN_392	ODPB_MYCPN	R.TISPWDK(+28.03)ETVFNSVK(+28.03)K(+28.03)TGR.L	Y	99.9	70.93	1.1749e-71	2276.25	19	-0.2	456.258	5	116.71	12	357865	20150611_Iain_Mpn1.mgf	114	241	259	Dimethylation (K/N-term)	K7:Dimethylation (K/N-term):41.57;K15:Dimethylation (K/N-term):121.81;K16:Dimethylation (K/N-term):135.15
19	198	P75391	MPN_392	ODPB_MYCPN	D.T(+28.03)KGLFLAAVESPDPVVFFEPK(+28.03)K(+28.03)LYR.A	Y	99.9	70.59	2.5704e-71	2934.66	25	4.9	587.943	5	127.82	27	59677	20170619 QEPlus MPN M1.mgf	7	157	181	Dimethylation (K/N-term)	T1:Dimethylation (K/N-term):0.00;K21:Dimethylation (K/N-term):173.26;K22:Dimethylation (K/N-term):176.99
19	198	P75391	MPN_392	ODPB_MYCPN	R.LLVVTEAAK(+28.03)TFT.T	Y	99.9	70.3	5.01187e-71	1319.77	12	0.3	660.893	2	105.13	24	44265	20170619 QEPlus MPN F1.mgf	2	260	271	Dimethylation (K/N-term)	K9:Dimethylation (K/N-term):112.87
19	198	P75391	MPN_392	ODPB_MYCPN	E.SPDPVVFFEPK(+28.03)K(+28.03)LYR.A	Y	99.9	69.94	1.14815e-70	1877.05	15	3.1	470.27	4	102.19	25	45849	20170619 QEPlus MPN F2.mgf	35	167	181	Dimethylation (K/N-term)	K11:Dimethylation (K/N-term):187.68;K12:Dimethylation (K/N-term):198.65
19	198	P75391	MPN_392	ODPB_MYCPN	F.LAAVESPDPVVFFEPK(+28.03)K(+28.03)LYR.A	Y	99.9	69.62	2.39883e-70	2360.31	20	-11.4	591.079	4	95.38	7	159888	20140804 Mpn label rep2.MGF	7	162	181	Dimethylation (K/N-term)	K16:Dimethylation (K/N-term):109.25;K17:Dimethylation (K/N-term):129.22
19	198	P75391	MPN_392	ODPB_MYCPN	A.AVESPDPVVFFEPK(+28.03)K(+28.03)LYR.A	Y	99.9	69.29	5.12861e-70	2176.19	18	-1.7	545.055	4	108.71	25	49542	20170619 QEPlus MPN F2.mgf	14	164	181	Dimethylation (K/N-term)	K14:Dimethylation (K/N-term):152.87;K15:Dimethylation (K/N-term):161.37
19	198	P75391	MPN_392	ODPB_MYCPN	R.ATK(+28.03)GLQK(+28.03)K(+28.03)YGEER.V	Y	99.9	68.98	1.04713e-69	1590.91	13	-0.9	398.734	4	37.46	13	375564	20150611_Iain_Mpn2.mgf	49	43	55	Dimethylation (K/N-term)	K3:Dimethylation (K/N-term):14.63;K7:Dimethylation (K/N-term):74.28;K8:Dimethylation (K/N-term):79.39
19	198	P75391	MPN_392	ODPB_MYCPN	R.M(+28.03)(+15.99)PMGGGIKALEHHSETLEAIYGQIAGLK(+28.03)TVMPSNPYDTK(+28.03)GLFLAAVESPDPVVFFEPK(+28.03)K(+28.03)LYR.A	Y	99.9	68.59	2.5704e-69	6943.64	62	0.1	1158.28	6	221.09	17	76166	20150616_QE_IainMpn2.mgf	3	120	181	Dimethylation (K/N-term); Oxidation (M)	M1:Dimethylation (K/N-term):0.00;M1:Oxidation (M):0.00;K28:Dimethylation (K/N-term):12.17;K39:Dimethylation (K/N-term):17.78;K58:Dimethylation (K/N-term):82.04;K59:Dimethylation (K/N-term):92.31
19	198	P75391	MPN_392	ODPB_MYCPN	L.AAVESPDPVVFFEPK(+28.03)K(+28.03)LYR.A	Y	99.9	68.59	2.5704e-69	2247.23	19	-0.1	562.815	4	108.94	26	49231	20170619 QEPlus MPN F3.mgf	13	163	181	Dimethylation (K/N-term)	K15:Dimethylation (K/N-term):125.77;K16:Dimethylation (K/N-term):132.31
19	198	P75391	MPN_392	ODPB_MYCPN	D.TK(+28.03)GLFLAAVESPDPVVFFEPK(+28.03)K(+28.03)LYR.A	Y	99.9	68.02	9.54993e-69	2934.66	25	4.9	587.943	5	127.83	27	59679	20170619 QEPlus MPN M1.mgf	2	157	181	Dimethylation (K/N-term)	K2:Dimethylation (K/N-term):0.00;K21:Dimethylation (K/N-term):176.99;K22:Dimethylation (K/N-term):163.98
19	198	P75391	MPN_392	ODPB_MYCPN	R.LLVVTEAAK(+28.03)TFTTSG.E	Y	99.9	67.62	2.39883e-68	1564.87	15	-0.7	783.442	2	105.19	24	44304	20170619 QEPlus MPN F1.mgf	3	260	274	Dimethylation (K/N-term)	K9:Dimethylation (K/N-term):113.97
19	198	P75391	MPN_392	ODPB_MYCPN	F.TTSGEIIASVTEELFSYLK(+28.03)AAPQR.V	Y	99.9	66.15	7.07946e-67	2638.39	24	-1.7	660.602	4	101.95	7	160781	20140804 Mpn label rep2.MGF	8	271	294	Dimethylation (K/N-term)	K19:Dimethylation (K/N-term):86.26
19	198	P75391	MPN_392	ODPB_MYCPN	A.VESPDPVVFFEPK(+28.03)K(+28.03)LYR.A	Y	99.9	64.62	2.39883e-65	2105.16	17	6.5	527.3	4	105.29	27	46277	20170619 QEPlus MPN M1.mgf	7	165	181	Dimethylation (K/N-term)	K13:Dimethylation (K/N-term):162.39;K14:Dimethylation (K/N-term):156.91
19	198	P75391	MPN_392	ODPB_MYCPN	R.ILEAVNQLLK(+28.03)	Y	99.9	63.48	3.31131e-64	1167.72	10	-0.8	584.868	2	107.07	24	45433	20170619 QEPlus MPN F1.mgf	108	318	327	Dimethylation (K/N-term)	K10:Dimethylation (K/N-term):161.68
19	198	P75391	MPN_392	ODPB_MYCPN	M.S(+28.03)K(+28.03)TIQANNIEALGNAM(+15.99)DLALER.D	Y	99.9	63.48	3.31131e-64	2443.27	22	-1.3	815.431	3	72.69	3	139681	20140226_Mpn_Label_Ge1.MGF	12	2	23	Dimethylation (K/N-term); Oxidation (M)	S1:Dimethylation (K/N-term):1000.00;K2:Dimethylation (K/N-term):1000.00;M16:Oxidation (M):1000.00
19	198	P75391	MPN_392	ODPB_MYCPN	I.SPWDK(+28.03)ETVFNSVK(+28.03)K(+28.03)TGR.L	Y	99.9	62.29	5.12861e-63	2062.12	17	-3.5	688.379	3	119.07	15	35513	20150616_QE_ElsaMpn2.mgf	9	243	259	Dimethylation (K/N-term)	K5:Dimethylation (K/N-term):47.31;K13:Dimethylation (K/N-term):258.97;K14:Dimethylation (K/N-term):264.63
19	198	P75391	MPN_392	ODPB_MYCPN	K.T(+28.03)VMPSNPYDTK(+28.03)GLFLAAVESPDPVVFFEPK(+28.03)K(+28.03)LYR.A	Y	99.9	62.21	6.16595e-63	3967.12	34	6.5	794.437	5	190.31	12	368368	20150611_Iain_Mpn1.mgf	3	148	181	Dimethylation (K/N-term)	T1:Dimethylation (K/N-term):1000.00;K11:Dimethylation (K/N-term):1000.00;K30:Dimethylation (K/N-term):1000.00;K31:Dimethylation (K/N-term):1000.00
19	198	P75391	MPN_392	ODPB_MYCPN	D.PVVFFEPK(+28.03)K(+28.03)LYR.A	N	99.9	61.79	1.62181e-62	1577.93	12	-1.3	395.49	4	90.29	26	38935	20170619 QEPlus MPN F3.mgf	66	170	181	Dimethylation (K/N-term)	K8:Dimethylation (K/N-term):85.08;K9:Dimethylation (K/N-term):92.28
19	198	P75391	MPN_392	ODPB_MYCPN	M.S(+28.03)K(+28.03)TIQANNIEALGNAM(+15.99)DLALERD.P	Y	99.9	61.67	2.13796e-62	2558.3	23	4	853.778	3	98.72	25	43807	20170619 QEPlus MPN F2.mgf	15	2	24	Dimethylation (K/N-term); Oxidation (M)	S1:Dimethylation (K/N-term):1000.00;K2:Dimethylation (K/N-term):1000.00;M16:Oxidation (M):1000.00
19	198	P75391	MPN_392	ODPB_MYCPN	E.AAMAGIGVGAAIGGLK(+28.03)PIVE.I	Y	99.9	61.34	4.57088e-62	1822.04	20	9.8	608.359	3	71.05	31	976527	20140423 Mpn GluC Soluble.MGF	1	64	83	Dimethylation (K/N-term)	K16:Dimethylation (K/N-term):124.08
19	198	P75391	MPN_392	ODPB_MYCPN	L.FLAAVESPDPVVFFEPK(+28.03)K(+28.03)LYR.A	Y	99.9	60.96	1.09648e-61	2507.38	21	6.5	627.857	4	123.42	27	57044	20170619 QEPlus MPN M1.mgf	4	161	181	Dimethylation (K/N-term)	K17:Dimethylation (K/N-term):167.58;K18:Dimethylation (K/N-term):163.39
19	198	P75391	MPN_392	ODPB_MYCPN	S.PWDK(+28.03)ETVFNSVK(+28.03)K(+28.03)TGR.L	Y	99.9	60.39	4.0738e-61	1975.09	16	-0.5	659.37	3	121.22	16	36162	20150616_QE_IainMpn1.mgf	2	244	259	Dimethylation (K/N-term)	K4:Dimethylation (K/N-term):56.34;K12:Dimethylation (K/N-term):291.18;K13:Dimethylation (K/N-term):283.48
19	198	P75391	MPN_392	ODPB_MYCPN	R.LLVVTEAAK(+28.03)TF.T	Y	99.9	59.93	1.1749e-60	1218.72	11	-1.5	610.367	2	103.55	24	43317	20170619 QEPlus MPN F1.mgf	10	260	270	Dimethylation (K/N-term)	K9:Dimethylation (K/N-term):113.22
19	198	P75391	MPN_392	ODPB_MYCPN	M.S(+28.03)K(+28.03)TIQANNIEALGNAMDLALERD.P	Y	99.9	59.37	4.2658e-60	2542.31	23	6.1	848.448	3	163.39	12	364513	20150611_Iain_Mpn1.mgf	12	2	24	Dimethylation (K/N-term)	S1:Dimethylation (K/N-term):1000.00;K2:Dimethylation (K/N-term):1000.00
19	198	P75391	MPN_392	ODPB_MYCPN	M.S(+28.03)KTIQANNIEALGNAM(+15.99)DLALER.D	Y	99.9	59.12	7.58578e-60	2415.24	22	-4.8	806.084	3	71.23	3	139649	20140226_Mpn_Label_Ge1.MGF	1	2	23	Dimethylation (K/N-term); Oxidation (M)	S1:Dimethylation (K/N-term):0.00;M16:Oxidation (M):1000.00
19	198	P75391	MPN_392	ODPB_MYCPN	R.G(+28.03)EHYQFNLNAR.I	Y	99.9	58.79	1.62181e-59	1375.66	11	-0.2	688.839	2	93.77	17	27353	20150616_QE_IainMpn2.mgf	3	307	317	Dimethylation (K/N-term)	G1:Dimethylation (K/N-term):1000.00
19	198	P75391	MPN_392	ODPB_MYCPN	S.PDPVVFFEPK(+28.03)K(+28.03)LYR.A	N	99.8	58.13	7.4131e-59	1790.01	14	-1.4	448.51	4	100.04	26	44425	20170619 QEPlus MPN F3.mgf	25	168	181	Dimethylation (K/N-term)	K10:Dimethylation (K/N-term):143.22;K11:Dimethylation (K/N-term):150.82
19	198	P75391	MPN_392	ODPB_MYCPN	R.M(+28.03)(+15.99)PM(+15.99)GGGIKALEHHSETLEAIYGQIAGLK(+28.03)TVMPSNPYDTK(+28.03)GLFLAAVESPDPVVFFEPK(+28.03)K(+28.03)LYR.A	Y	99.9	57.17	6.76083e-58	6959.64	62	6.7	1160.95	6	216.36	17	74273	20150616_QE_IainMpn2.mgf	2	120	181	Dimethylation (K/N-term); Oxidation (M)	M1:Dimethylation (K/N-term):0.00;M1:Oxidation (M):13.38;M3:Oxidation (M):14.19;K28:Dimethylation (K/N-term):20.84;K39:Dimethylation (K/N-term):14.02;K58:Dimethylation (K/N-term):52.48;K59:Dimethylation (K/N-term):51.64
19	198	P75391	MPN_392	ODPB_MYCPN	R.LLVVTEAAK(+28.03)TFTTSGEIIASVTEELFSYLK(+28.03)AAPQRVTGWDIVVPLAR.G	Y	99.9	56.81	1.54882e-57	5145.84	47	4.5	1287.47	4	259.26	14	85489	20150616_QE_ElsaMpn1.mgf	4	260	306	Dimethylation (K/N-term)	K9:Dimethylation (K/N-term):32.94;K30:Dimethylation (K/N-term):76.04
19	198	P75391	MPN_392	ODPB_MYCPN	M.S(+28.03)K(+28.03)TIQANNIEALGNAM(+15.99).D	Y	99.7	56.25	5.62341e-57	1745.9	16	0.1	873.956	2	78.12	24	27999	20170619 QEPlus MPN F1.mgf	2	2	17	Dimethylation (K/N-term); Oxidation (M)	S1:Dimethylation (K/N-term):1000.00;K2:Dimethylation (K/N-term):1000.00;M16:Oxidation (M):1000.00
19	198	P75391	MPN_392	ODPB_MYCPN	G.GELK(+28.03)DK(+28.03)GIELIDLR.T	N	99.8	55.05	8.91251e-56	1653.97	14	-1.5	552.329	3	91.83	25	39759	20170619 QEPlus MPN F2.mgf	9	227	240	Dimethylation (K/N-term)	K4:Dimethylation (K/N-term):19.27;K6:Dimethylation (K/N-term):53.48
19	198	P75391	MPN_392	ODPB_MYCPN	R.A(+28.03)TKGLQK(+28.03)K(+28.03)YGEER.V	Y	99.9	54.98	1.04713e-55	1590.91	13	6	531.313	3	22.81	4	141200	20140226_Mpn_Label_Te1.MGF	5	43	55	Dimethylation (K/N-term)	A1:Dimethylation (K/N-term):8.22;K7:Dimethylation (K/N-term):31.27;K8:Dimethylation (K/N-term):51.00
19	198	P75391	MPN_392	ODPB_MYCPN	R.LLVVTEAAK(+28.03)TFTTSGEIIA.S	Y	99.7	53.83	1.47911e-54	1991.12	19	-2.3	996.564	2	127.07	24	57434	20170619 QEPlus MPN F1.mgf	2	260	278	Dimethylation (K/N-term)	K9:Dimethylation (K/N-term):24.34
19	198	P75391	MPN_392	ODPB_MYCPN	A.K(+28.03)TFTTSGEIIASVTEELFSYLK(+28.03)AAPQR.V	Y	99.9	52.83	1.47911e-53	3042.63	27	3.8	761.667	4	99.1	6	152777	20140401 Mpn 27_3 lbl.MGF	1	268	294	Dimethylation (K/N-term)	K1:Dimethylation (K/N-term):1000.00;K22:Dimethylation (K/N-term):1000.00
19	198	P75391	MPN_392	ODPB_MYCPN	E.LFSYLK(+28.03)AAPQRVTGWDIVVPLARGE.H	Y	99.9	51.62	2.39883e-52	2813.56	25	12.7	938.872	3	75.9	31	976763	20140423 Mpn GluC Soluble.MGF	1	284	308	Dimethylation (K/N-term)	K6:Dimethylation (K/N-term):26.93
19	198	P75391	MPN_392	ODPB_MYCPN	M.S(+28.03)KTIQANNIEALGNAMDLALERDPNVVLYGQDAGFEGGVFR.A	Y	99.9	51.45	3.54813e-52	4420.21	41	3.5	1106.06	4	205.55	17	69971	20150616_QE_IainMpn2.mgf	1	2	42	Dimethylation (K/N-term)	S1:Dimethylation (K/N-term):0.00
19	198	P75391	MPN_392	ODPB_MYCPN	F.SYLK(+28.03)AAPQR.V	Y	99.9	51.01	9.77237e-52	1060.6	9	-0.1	354.541	3	51.42	14	13174	20150616_QE_ElsaMpn1.mgf	7	286	294	Dimethylation (K/N-term)	K4:Dimethylation (K/N-term):47.09
19	198	P75391	MPN_392	ODPB_MYCPN	Y.GPTM(+15.99)FDLINM(+15.99)VYGGELK(+28.03)DK(+28.03)GIELIDLR.T	Y	99.9	49.9	1.25893e-50	3124.62	27	-14	782.151	4	99.33	7	160414	20140804 Mpn label rep2.MGF	1	214	240	Oxidation (M); Dimethylation (K/N-term)	M4:Oxidation (M):1000.00;M10:Oxidation (M):1000.00;K17:Dimethylation (K/N-term):74.72;K19:Dimethylation (K/N-term):73.19
19	198	P75391	MPN_392	ODPB_MYCPN	D.K(+28.03)ETVFNSVK(+28.03)K(+28.03)TGR.L	Y	99.9	49.15	7.07946e-50	1576.93	13	3.4	526.652	3	55.1	16	14649	20150616_QE_IainMpn1.mgf	8	247	259	Dimethylation (K/N-term)	K1:Dimethylation (K/N-term):1000.00;K9:Dimethylation (K/N-term):1000.00;K10:Dimethylation (K/N-term):1000.00
19	198	P75391	MPN_392	ODPB_MYCPN	A.SVTEELFSYLK(+28.03)AAPQR.V	Y	99.7	48.55	2.81838e-49	1865.99	16	5.8	623.007	3	118.33	27	54000	20170619 QEPlus MPN M1.mgf	5	279	294	Dimethylation (K/N-term)	K11:Dimethylation (K/N-term):128.04
19	198	P75391	MPN_392	ODPB_MYCPN	V.V(+28.03)FFEPK(+28.03)K(+28.03)LYR.A	N	99.9	48.04	9.12011e-49	1409.84	10	0.2	353.468	4	106.55	14	30020	20150616_QE_ElsaMpn1.mgf	4	172	181	Dimethylation (K/N-term)	V1:Dimethylation (K/N-term):1000.00;K6:Dimethylation (K/N-term):1000.00;K7:Dimethylation (K/N-term):1000.00
19	198	P75391	MPN_392	ODPB_MYCPN	W.DK(+28.03)ETVFNSVK(+28.03)K(+28.03)TGR.L	Y	99.9	47.75	1.77828e-48	1691.96	14	-0.4	423.996	4	67.79	15	18355	20150616_QE_ElsaMpn2.mgf	5	246	259	Dimethylation (K/N-term)	K2:Dimethylation (K/N-term):14.02;K10:Dimethylation (K/N-term):106.84;K11:Dimethylation (K/N-term):94.89
19	198	P75391	MPN_392	ODPB_MYCPN	L.F(+28.03)LAAVESPDPVVFFEPK(+28.03)K(+28.03)LYR.A	Y	99.9	47.71	1.94984e-48	2535.41	21	0.4	634.861	4	179.02	14	55772	20150616_QE_ElsaMpn1.mgf	1	161	181	Dimethylation (K/N-term)	F1:Dimethylation (K/N-term):1000.00;K17:Dimethylation (K/N-term):1000.00;K18:Dimethylation (K/N-term):1000.00
19	198	P75391	MPN_392	ODPB_MYCPN	G.IGVGAAIGGLK(+28.03)PIVE.I	N	99.8	45.17	6.76083e-46	1420.87	15	8.1	711.446	2	62.46	31	976067	20140423 Mpn GluC Soluble.MGF	2	69	83	Dimethylation (K/N-term)	K11:Dimethylation (K/N-term):187.48
19	198	P75391	MPN_392	ODPB_MYCPN	P.DPVVFFEPK(+28.03)K(+28.03)LYR.A	N	99.4	44.51	3.0903e-45	1692.96	13	6.6	565.331	3	95.36	27	40395	20170619 QEPlus MPN M1.mgf	3	169	181	Dimethylation (K/N-term)	K9:Dimethylation (K/N-term):139.69;K10:Dimethylation (K/N-term):153.91
19	198	P75391	MPN_392	ODPB_MYCPN	G.ELK(+28.03)DK(+28.03)GIELIDLR.T	N	99.8	44.47	3.38844e-45	1596.94	13	-2.6	533.321	3	132.05	14	38536	20150616_QE_ElsaMpn1.mgf	3	228	240	Dimethylation (K/N-term)	K3:Dimethylation (K/N-term):19.68;K5:Dimethylation (K/N-term):43.86
19	198	P75391	MPN_392	ODPB_MYCPN	R.I(+28.03)LEAVNQLLK(+28.03)	Y	99.8	43.47	3.38844e-44	1195.75	10	-6	598.881	2	151.47	14	45752	20150616_QE_ElsaMpn1.mgf	2	318	327	Dimethylation (K/N-term)	I1:Dimethylation (K/N-term):1000.00;K10:Dimethylation (K/N-term):1000.00
19	198	P75391	MPN_392	ODPB_MYCPN	R.TISPWDK(+28.03)ETVFNSVK(+28.03)K(+28.03).T	Y	99.7	43.23	5.88844e-44	1962.08	16	-2.1	491.527	4	128.29	16	38676	20150616_QE_IainMpn1.mgf	6	241	256	Dimethylation (K/N-term)	K7:Dimethylation (K/N-term):90.57;K15:Dimethylation (K/N-term):115.71;K16:Dimethylation (K/N-term):112.38
19	198	P75391	MPN_392	ODPB_MYCPN	R.MPMGGGIK(+28.03)ALEHHSETLEAIYGQIAGLK(+28.03)TVMPSNPYDTK(+28.03)GLFLAAVESPDPVVFFEPK(+28.03).K	Y	99.9	42.72	1.90546e-43	6339.27	58	-13	1057.54	6	98.01	5	150690	20140318 Mpn Labeled Complex.MGF	1	120	177	Dimethylation (K/N-term)	K8:Dimethylation (K/N-term):4.59;K28:Dimethylation (K/N-term):22.61;K39:Dimethylation (K/N-term):14.33;K58:Dimethylation (K/N-term):39.78
19	198	P75391	MPN_392	ODPB_MYCPN	R.ATK(+28.03)GLQK(+28.03)K(+28.03)YG.E	Y	99.7	42.58	2.63027e-43	1176.72	10	1	589.369	2	35.96	17	9092	20150616_QE_IainMpn2.mgf	8	43	52	Dimethylation (K/N-term)	K3:Dimethylation (K/N-term):36.05;K7:Dimethylation (K/N-term):121.92;K8:Dimethylation (K/N-term):148.49
19	198	P75391	MPN_392	ODPB_MYCPN	A.GIGVGAAIGGLK(+28.03)PIVE.I	N	99.7	42.54	2.88403e-43	1477.89	16	2.2	739.952	2	64.38	31	976165	20140423 Mpn GluC Soluble.MGF	1	68	83	Dimethylation (K/N-term)	K12:Dimethylation (K/N-term):147.00
19	198	P75391	MPN_392	ODPB_MYCPN	P.SNPYDTKGLFLAAVESPDPVVFFEPK(+28.03)K(+28.03)LYR.A	Y	99.7	42.42	3.80189e-43	3482.85	30	-13.8	871.707	4	226.89	16	80584	20150616_QE_IainMpn1.mgf	1	152	181	Dimethylation (K/N-term)	K26:Dimethylation (K/N-term):70.17;K27:Dimethylation (K/N-term):68.03
19	198	P75391	MPN_392	ODPB_MYCPN	R.M(+15.99)PM(+15.99)GGGIKALEHHSETLEAIYGQIAGLK(+28.03)TVMPSNPYDTK(+28.03)GLFLAAVESPDPVVFFEPK(+28.03)K(+28.03)LYR.A	Y	99.7	42.3	5.01187e-43	6931.6	62	6.1	1156.28	6	223.73	15	75130	20150616_QE_ElsaMpn2.mgf	1	120	181	Oxidation (M); Dimethylation (K/N-term)	M1:Oxidation (M):4.71;M3:Oxidation (M):5.10;K28:Dimethylation (K/N-term):7.20;K39:Dimethylation (K/N-term):4.48;K58:Dimethylation (K/N-term):71.17;K59:Dimethylation (K/N-term):70.35
19	198	P75391	MPN_392	ODPB_MYCPN	R.VWDC(+71.04)PIAEAAMAGIGVGAAIGGLK(+28.03)PIVEIQFSGFSFPAMFQIFTHAAR.I	Y	99.8	41.97	1.07152e-42	5090.6	48	1.7	1019.13	5	100.63	5	150996	20140318 Mpn Labeled Complex.MGF	1	56	103	Propionamide; Dimethylation (K/N-term)	C4:Propionamide:1000.00;K24:Dimethylation (K/N-term):6.30
19	198	P75391	MPN_392	ODPB_MYCPN	P.V(+28.03)VFFEPK(+28.03)K(+28.03)LYR.A	N	99.7	41.88	1.31826e-42	1508.91	11	1.6	503.979	3	121.65	16	36317	20150616_QE_IainMpn1.mgf	5	171	181	Dimethylation (K/N-term)	V1:Dimethylation (K/N-term):1000.00;K7:Dimethylation (K/N-term):1000.00;K8:Dimethylation (K/N-term):1000.00
19	198	P75391	MPN_392	ODPB_MYCPN	V.ESPDPVVFFEPK(+28.03)K(+28.03)LYR.A	Y	99.7	41.75	1.77828e-42	2006.09	16	6.3	669.707	3	229.08	16	81504	20150616_QE_IainMpn1.mgf	1	166	181	Dimethylation (K/N-term)	K12:Dimethylation (K/N-term):105.15;K13:Dimethylation (K/N-term):101.58
19	198	P75391	MPN_392	ODPB_MYCPN	Y.GGELK(+28.03)DK(+28.03)GIELIDLR.T	Y	98.8	41.61	2.45471e-42	1710.99	15	4.3	571.339	3	90.29	27	37372	20170619 QEPlus MPN M1.mgf	2	226	240	Dimethylation (K/N-term)	K5:Dimethylation (K/N-term):25.11;K7:Dimethylation (K/N-term):41.57
19	198	P75391	MPN_392	ODPB_MYCPN	R.TISPWDK(+28.03)ETVFNSVK(+28.03)K(+28.03)TGRLLVVTEAAK(+28.03)TFTTSGEIIASVTEELFSYLK(+28.03)AAPQR.V	Y	99.8	41.52	3.01995e-42	6097.34	54	-8.1	1017.22	6	100.1	5	150938	20140318 Mpn Labeled Complex.MGF	3	241	294	Dimethylation (K/N-term)	K7:Dimethylation (K/N-term):5.14;K15:Dimethylation (K/N-term):2.41;K16:Dimethylation (K/N-term):2.23;K28:Dimethylation (K/N-term):0.93;K49:Dimethylation (K/N-term):33.67
19	198	P75391	MPN_392	ODPB_MYCPN	V.R(+28.03)M(+15.99)PM(+15.99)GGGIK(+28.03)ALEHHSETLEAIYGQIAGLK(+28.03)TVMPSNPYDTK(+28.03)GLFLAAVESPDPVVFFEPK(+28.03)K(+28.03)LYR.A	Y	99.6	40.86	1.38038e-41	7143.77	63	10.3	1191.65	6	230.84	14	74039	20150616_QE_ElsaMpn1.mgf	1	119	181	Dimethylation (K/N-term); Oxidation (M)	R1:Dimethylation (K/N-term):1000.00;M2:Oxidation (M):3.44;M4:Oxidation (M):3.66;K9:Dimethylation (K/N-term):1000.00;K29:Dimethylation (K/N-term):1000.00;K40:Dimethylation (K/N-term):1000.00;K59:Dimethylation (K/N-term):1000.00;K60:Dimethylation (K/N-term):1000.00
19	198	P75391	MPN_392	ODPB_MYCPN	R.LLVVTEAAK(+28.03)TFTTSGEIIASVTEELFSYLK(+28.03).A	Y	99.8	40.69	2.04174e-41	3315.81	30	10.1	829.968	4	103.31	6	153003	20140401 Mpn 27_3 lbl.MGF	1	260	289	Dimethylation (K/N-term)	K9:Dimethylation (K/N-term):19.48;K30:Dimethylation (K/N-term):76.04
19	198	P75391	MPN_392	ODPB_MYCPN	P.W(+28.03)DK(+28.03)ETVFNSVK(+28.03)K(+28.03)TGR.L	Y	99.5	39.77	1.69824e-40	1906.07	15	2.7	477.526	4	99.73	16	28765	20150616_QE_IainMpn1.mgf	1	245	259	Dimethylation (K/N-term)	W1:Dimethylation (K/N-term):1000.00;K3:Dimethylation (K/N-term):1000.00;K11:Dimethylation (K/N-term):1000.00;K12:Dimethylation (K/N-term):1000.00
19	198	P75391	MPN_392	ODPB_MYCPN	M.S(+28.03)K(+28.03)TIQANNIEALGNAMD.L	Y	99.5	39.55	2.81838e-40	1844.93	17	3.2	923.475	2	126.62	17	39173	20150616_QE_IainMpn2.mgf	3	2	18	Dimethylation (K/N-term)	S1:Dimethylation (K/N-term):1000.00;K2:Dimethylation (K/N-term):1000.00
19	198	P75391	MPN_392	ODPB_MYCPN	V.VFFEPK(+28.03)K(+28.03)LYR.A	N	98.7	39.07	8.51138e-40	1381.81	10	5.6	691.917	2	67.65	20	673109	20170531 Mpn dimethyl 3.MGF	3	172	181	Dimethylation (K/N-term)	K6:Dimethylation (K/N-term):86.16;K7:Dimethylation (K/N-term):95.35
19	198	P75391	MPN_392	ODPB_MYCPN	M.S(+28.03)K(+28.03)TIQANNIEALGNAMDLALERDPNVVLYGQD.A	Y	99.4	39.07	8.51138e-40	3527.79	32	-7.9	1176.93	3	201	14	63378	20150616_QE_ElsaMpn1.mgf	2	2	33	Dimethylation (K/N-term)	S1:Dimethylation (K/N-term):1000.00;K2:Dimethylation (K/N-term):1000.00
19	198	P75391	MPN_392	ODPB_MYCPN	L.EAVNQLLK(+28.03)	Y	98	38.32	4.7863e-39	941.555	8	-3.5	471.783	2	133.75	11	338436	20150611_Elsa_Mpn2.mgf	3	320	327	Dimethylation (K/N-term)	K8:Dimethylation (K/N-term):100.34
19	198	P75391	MPN_392	ODPB_MYCPN	R.M(+28.03)(+15.99)PMGGGIK(+28.03)ALEHHSETLEAIYGQIAGLK(+28.03)TVMPSNPYDTK(+28.03)GLFLAAVESPDPVVFFEPK(+28.03)K(+28.03)LYR.A	Y	99.2	38.21	6.16595e-39	6971.67	62	6.1	1162.96	6	226.16	17	78170	20150616_QE_IainMpn2.mgf	1	120	181	Dimethylation (K/N-term); Oxidation (M)	M1:Dimethylation (K/N-term):1000.00;M1:Oxidation (M):0.00;K8:Dimethylation (K/N-term):1000.00;K28:Dimethylation (K/N-term):1000.00;K39:Dimethylation (K/N-term):1000.00;K58:Dimethylation (K/N-term):1000.00;K59:Dimethylation (K/N-term):1000.00
19	198	P75391	MPN_392	ODPB_MYCPN	M.AGIGVGAAIGGLK(+28.03)PIVE.I	N	99.1	37.82	1.51356e-38	1548.92	17	7.7	775.475	2	65.43	31	976237	20140423 Mpn GluC Soluble.MGF	1	67	83	Dimethylation (K/N-term)	K13:Dimethylation (K/N-term):127.57
19	198	P75391	MPN_392	ODPB_MYCPN	M.S(+28.03)K(+28.03)TIQANNIEALGNAMDLALERDPNVVLYGQDAGFEG.G	Y	99.2	37.47	3.38844e-38	3988.98	37	-5	998.248	4	204.39	15	67432	20150616_QE_ElsaMpn2.mgf	1	2	38	Dimethylation (K/N-term)	S1:Dimethylation (K/N-term):1000.00;K2:Dimethylation (K/N-term):1000.00
19	198	P75391	MPN_392	ODPB_MYCPN	I.A(+28.03)GLKTVM(+15.99)PSNPYDTK(+28.03)GLFLAAVESPDPVVFFEPK(+28.03)K(+28.03)LYR.A	Y	99.1	36.72	1.90546e-37	4352.35	38	-12.4	871.467	5	224.89	14	71911	20150616_QE_ElsaMpn1.mgf	1	144	181	Dimethylation (K/N-term); Oxidation (M)	A1:Dimethylation (K/N-term):0.00;M7:Oxidation (M):1000.00;K15:Dimethylation (K/N-term):7.03;K34:Dimethylation (K/N-term):80.30;K35:Dimethylation (K/N-term):72.99
19	198	P75391	MPN_392	ODPB_MYCPN	R.M(+28.03)(+15.99)PM(+15.99)GGGIKALEHHSETLEAIYGQIAGLKTVM(+15.99)PSNPYDTK(+28.03)GLFLAAVESPDPVVFFEPK(+28.03)K(+28.03)LYR.A	Y	99	36.62	2.39883e-37	6947.6	62	1.1	1158.94	6	218.14	17	74970	20150616_QE_IainMpn2.mgf	2	120	181	Dimethylation (K/N-term); Oxidation (M)	M1:Dimethylation (K/N-term):0.00;M1:Oxidation (M):1000.00;M3:Oxidation (M):1000.00;M31:Oxidation (M):1000.00;K39:Dimethylation (K/N-term):0.00;K58:Dimethylation (K/N-term):44.95;K59:Dimethylation (K/N-term):54.36
19	198	P75391	MPN_392	ODPB_MYCPN	I.LEAVNQLLK(+28.03)	Y	98.6	36.18	6.60693e-37	1054.64	9	-2.2	528.325	2	134.7	12	360416	20150611_Iain_Mpn1.mgf	1	319	327	Dimethylation (K/N-term)	K9:Dimethylation (K/N-term):92.28
19	198	P75391	MPN_392	ODPB_MYCPN	A.M(+28.03)FQIFTHAAR.I	Y	98.7	35.62	2.39883e-36	1248.64	10	-2.6	417.221	3	117.59	16	34847	20150616_QE_IainMpn1.mgf	2	94	103	Dimethylation (K/N-term)	M1:Dimethylation (K/N-term):1000.00
19	198	P75391	MPN_392	ODPB_MYCPN	R.LLVVTEAAK(+28.03).T	Y	90.1	35.45	3.54813e-36	970.606	9	0.8	486.311	2	77.05	24	27355	20170619 QEPlus MPN F1.mgf	2	260	268	Dimethylation (K/N-term)	K9:Dimethylation (K/N-term):112.87
19	198	P75391	MPN_392	ODPB_MYCPN	R.T(+28.03)ISPWDK(+28.03)ETVFNSVK(+28.03)K(+28.03)TGR.L	Y	98.6	35.42	3.80189e-36	2304.28	19	-0.9	461.864	5	130.01	14	37800	20150616_QE_ElsaMpn1.mgf	2	241	259	Dimethylation (K/N-term)	T1:Dimethylation (K/N-term):1000.00;K7:Dimethylation (K/N-term):1000.00;K15:Dimethylation (K/N-term):1000.00;K16:Dimethylation (K/N-term):1000.00
19	198	P75391	MPN_392	ODPB_MYCPN	G.E(+28.03)LKDK(+28.03)GIELIDLR.T	N	94.3	35.28	5.24807e-36	1596.94	13	5.9	533.325	3	90.37	27	37421	20170619 QEPlus MPN M1.mgf	1	228	240	Dimethylation (K/N-term)	E1:Dimethylation (K/N-term):0.00;K5:Dimethylation (K/N-term):22.85
19	198	P75391	MPN_392	ODPB_MYCPN	R.A(+28.03)TK(+28.03)GLQK(+28.03)K(+28.03)YGEER.V	Y	98.5	35.06	8.70964e-36	1618.94	13	-0.3	405.742	4	40.64	17	10502	20150616_QE_IainMpn2.mgf	2	43	55	Dimethylation (K/N-term)	A1:Dimethylation (K/N-term):1000.00;K3:Dimethylation (K/N-term):1000.00;K7:Dimethylation (K/N-term):1000.00;K8:Dimethylation (K/N-term):1000.00
19	198	P75391	MPN_392	ODPB_MYCPN	R.ATK(+28.03)GLQK(+28.03)K(+28.03)YGEERVWD.C	Y	98.4	34.41	3.89045e-35	1991.08	16	0.2	664.702	3	75.65	17	21409	20150616_QE_IainMpn2.mgf	1	43	58	Dimethylation (K/N-term)	K3:Dimethylation (K/N-term):5.47;K7:Dimethylation (K/N-term):25.95;K8:Dimethylation (K/N-term):21.61
19	198	P75391	MPN_392	ODPB_MYCPN	I.Y(+28.03)GQIAGLK(+28.03)TVMPSNPYDTK(+28.03)GLFLAAVESPDPVVFFEPK(+28.03)K(+28.03)LYR.A	Y	98.3	34.32	4.7863e-35	4825.62	42	-5.9	805.272	6	209.56	16	73133	20150616_QE_IainMpn1.mgf	1	140	181	Dimethylation (K/N-term)	Y1:Dimethylation (K/N-term):1000.00;K8:Dimethylation (K/N-term):1000.00;K19:Dimethylation (K/N-term):1000.00;K38:Dimethylation (K/N-term):1000.00;K39:Dimethylation (K/N-term):1000.00
19	198	P75391	MPN_392	ODPB_MYCPN	A.TK(+28.03)GLQK(+28.03)K(+28.03)YGEER.V	Y	98.6	34.17	6.76083e-35	1519.87	12	-11.9	380.971	4	38.78	7	153734	20140804 Mpn label rep2.MGF	1	44	55	Dimethylation (K/N-term)	K2:Dimethylation (K/N-term):12.28;K6:Dimethylation (K/N-term):38.32;K7:Dimethylation (K/N-term):47.92
19	198	P75391	MPN_392	ODPB_MYCPN	Y.GPTMFDLINMVYGGELK(+28.03)DK(+28.03)GIELIDLR.T	Y	99.1	34.09	8.12831e-35	3092.63	27	4.2	774.168	4	98.5	6	152721	20140401 Mpn 27_3 lbl.MGF	1	214	240	Dimethylation (K/N-term)	K17:Dimethylation (K/N-term):26.83;K19:Dimethylation (K/N-term):31.91
19	198	P75391	MPN_392	ODPB_MYCPN	I.I(+28.03)VRMPM(+15.99)GGGIK(+28.03)ALEHHSETLEAIYGQIAGLKTVM(+15.99)PSNPYDTK(+28.03)GLFLAAVESPDPVVFFEPK(+28.03)K(+28.03)LYR.A	Y	94.4	33.92	1.20226e-34	7327.89	65	-8.3	1047.84	7	215.8	11	350260	20150611_Elsa_Mpn2.mgf	1	117	181	Dimethylation (K/N-term); Oxidation (M)	I1:Dimethylation (K/N-term):3.44;M6:Oxidation (M):0.00;K11:Dimethylation (K/N-term):4.80;M34:Oxidation (M):3.44;K42:Dimethylation (K/N-term):7.03;K61:Dimethylation (K/N-term):62.10;K62:Dimethylation (K/N-term):72.99
19	198	P75391	MPN_392	ODPB_MYCPN	I.I(+28.03)VRMPM(+15.99)GGGIKALEHHSETLEAIYGQIAGLK(+28.03)TVM(+15.99)PSNPYDTK(+28.03)GLFLAAVESPDPVVFFEPK(+28.03)K(+28.03)LYR.A	Y	92.5	33.03	9.33254e-34	7327.89	65	-6.3	916.988	8	216.81	11	350407	20150611_Elsa_Mpn2.mgf	1	117	181	Dimethylation (K/N-term); Oxidation (M)	I1:Dimethylation (K/N-term):0.00;M6:Oxidation (M):0.00;K31:Dimethylation (K/N-term):0.00;M34:Oxidation (M):0.76;K42:Dimethylation (K/N-term):0.00;K61:Dimethylation (K/N-term):48.87;K62:Dimethylation (K/N-term):48.29
19	198	P75391	MPN_392	ODPB_MYCPN	M.S(+28.03)K(+28.03)TIQANNIEAL.G	Y	81.9	32.78	1.65959e-33	1356.76	12	0.3	679.388	2	79.94	24	29095	20170619 QEPlus MPN F1.mgf	1	2	13	Dimethylation (K/N-term)	S1:Dimethylation (K/N-term):1000.00;K2:Dimethylation (K/N-term):1000.00
19	198	P75391	MPN_392	ODPB_MYCPN	I.I(+28.03)VRM(+15.99)PMGGGIKALEHHSETLEAIYGQIAGLK(+28.03)TVM(+15.99)PSNPYDTK(+28.03)GLFLAAVESPDPVVFFEPK(+28.03)K(+28.03)LYR.A	Y	90.3	32.76	1.7378e-33	7327.89	65	-6.7	916.987	8	215.3	11	350186	20150611_Elsa_Mpn2.mgf	1	117	181	Dimethylation (K/N-term); Oxidation (M)	I1:Dimethylation (K/N-term):0.00;M4:Oxidation (M):0.00;K31:Dimethylation (K/N-term):0.00;M34:Oxidation (M):0.87;K42:Dimethylation (K/N-term):0.00;K61:Dimethylation (K/N-term):58.79;K62:Dimethylation (K/N-term):58.11
19	198	P75391	MPN_392	ODPB_MYCPN	M.S(+28.03)K(+28.03)TIQANNIEALGNAMDLALERDPNVVLYGQDAGFEGGVFRATK(+28.03)GLQK(+28.03)K(+28.03)YGEER.V	Y	97.5	32.72	1.90546e-33	6021.14	54	3.8	1004.53	6	195.22	14	61404	20150616_QE_ElsaMpn1.mgf	1	2	55	Dimethylation (K/N-term)	S1:Dimethylation (K/N-term):1000.00;K2:Dimethylation (K/N-term):1000.00;K44:Dimethylation (K/N-term):1000.00;K48:Dimethylation (K/N-term):1000.00;K49:Dimethylation (K/N-term):1000.00
19	198	P75391	MPN_392	ODPB_MYCPN	E.TVFNSVK(+28.03)K(+28.03)TGR.L	N	80.1	32.13	7.4131e-33	1291.76	11	0	431.594	3	43.33	28	8350	20170619 QEPlus MPN M2.mgf	1	249	259	Dimethylation (K/N-term)	K7:Dimethylation (K/N-term):78.19;K8:Dimethylation (K/N-term):81.81
19	198	P75391	MPN_392	ODPB_MYCPN	D.K(+28.03)GIELIDLR.T	N	88.4	32.05	8.91251e-33	1083.67	9	6.1	542.843	2	87.93	27	35965	20170619 QEPlus MPN M1.mgf	1	232	240	Dimethylation (K/N-term)	K1:Dimethylation (K/N-term):1000.00
19	198	P75391	MPN_392	ODPB_MYCPN	M.S(+28.03)KTIQANNIEALGNAM(+15.99)DLALERDPNVVLYGQDAGFEGGVFR.A	Y	96.9	32.05	8.91251e-33	4436.21	41	10.8	1110.07	4	205.52	17	69959	20150616_QE_IainMpn2.mgf	1	2	42	Dimethylation (K/N-term); Oxidation (M)	S1:Dimethylation (K/N-term):0.00;M16:Oxidation (M):1000.00
19	198	P75391	MPN_392	ODPB_MYCPN	V.TEELFSYLK(+28.03)AAPQR.V	Y	94.4	32.05	8.91251e-33	1679.89	14	6.2	840.957	2	110.56	20	674247	20170531 Mpn dimethyl 3.MGF	1	281	294	Dimethylation (K/N-term)	K9:Dimethylation (K/N-term):63.64
19	198	P75391	MPN_392	ODPB_MYCPN	R.A(+28.03)TK(+28.03)GLQKK(+28.03)YGEER.V	Y	98.4	31.67	2.13796e-32	1590.91	13	-9.3	531.305	3	25.41	5	148942	20140318 Mpn Labeled Complex.MGF	1	43	55	Dimethylation (K/N-term)	A1:Dimethylation (K/N-term):0.00;K3:Dimethylation (K/N-term):0.00;K8:Dimethylation (K/N-term):14.02
19	198	P75391	MPN_392	ODPB_MYCPN	R.MPMGGGIK(+28.03)ALEHHSETLEAIYGQIAGLK(+28.03)TVMPSNPYD.T	Y	96.7	31.4	3.98107e-32	4010.99	37	1.6	803.207	5	203.87	14	64336	20150616_QE_ElsaMpn1.mgf	1	120	156	Dimethylation (K/N-term)	K8:Dimethylation (K/N-term):2.37;K28:Dimethylation (K/N-term):36.77
19	198	P75391	MPN_392	ODPB_MYCPN	I.ASVTEELFSYLK(+28.03)AAPQR.V	Y	91.7	31.08	8.31764e-32	1937.03	17	9.8	969.53	2	110.6	20	674248	20170531 Mpn dimethyl 3.MGF	1	278	294	Dimethylation (K/N-term)	K12:Dimethylation (K/N-term):56.41
19	198	P75391	MPN_392	ODPB_MYCPN	M.S(+28.03)K(+28.03)TIQANNIEALGNA.M	Y	68.9	30.64	2.29087e-31	1598.86	15	-1.4	800.438	2	79.36	24	28750	20170619 QEPlus MPN F1.mgf	1	2	16	Dimethylation (K/N-term)	S1:Dimethylation (K/N-term):1000.00;K2:Dimethylation (K/N-term):1000.00
19	198	P75391	MPN_392	ODPB_MYCPN	R.MPMGGGIK(+28.03)ALEHHSETLEAIYGQIAGLK(+28.03)TVMPSNPYDTK(+28.03)GLFLAAVESPD.P	Y	95.9	30.59	2.5704e-31	5367.72	50	-2.9	1074.55	5	217.45	17	74694	20150616_QE_IainMpn2.mgf	1	120	169	Dimethylation (K/N-term)	K8:Dimethylation (K/N-term):2.90;K28:Dimethylation (K/N-term):49.31;K39:Dimethylation (K/N-term):38.81
19	198	P75391	MPN_392	ODPB_MYCPN	M.S(+28.03)K(+28.03)TIQANNIEALGNAM.D	Y	96	30.57	2.69153e-31	1729.9	16	-1.9	865.957	2	131.67	14	38396	20150616_QE_ElsaMpn1.mgf	1	2	17	Dimethylation (K/N-term)	S1:Dimethylation (K/N-term):1000.00;K2:Dimethylation (K/N-term):1000.00
36	76	P75405	MPN_376	Y376_MYCPN	R.Y(+28.03)LK(+28.03)GKGDVLSILK(+28.03)SK(+28.03)SPAITQR.F	Y	99.9	93.69	2.04174e-94	2513.53	22	-3.3	503.712	5	122.08	10	315624	20150611_Elsa_Mpn1.mgf	16	48	69	Dimethylation (K/N-term)	Y1:Dimethylation (K/N-term):16.51;K3:Dimethylation (K/N-term):9.40;K13:Dimethylation (K/N-term):123.53;K15:Dimethylation (K/N-term):168.62
36	76	P75405	MPN_376	Y376_MYCPN	R.Y(+28.03)LKGK(+28.03)GDVLSILK(+28.03)SK(+28.03)SPAITQR.F	Y	99.9	90.61	2.45471e-91	2513.53	22	-0.8	503.713	5	122.51	12	358696	20150611_Iain_Mpn1.mgf	5	48	69	Dimethylation (K/N-term)	Y1:Dimethylation (K/N-term):8.22;K5:Dimethylation (K/N-term):12.19;K13:Dimethylation (K/N-term):135.58;K15:Dimethylation (K/N-term):165.75
36	76	P75405	MPN_376	Y376_MYCPN	R.YLK(+28.03)GK(+28.03)GDVLSILK(+28.03)SK(+28.03)SPAITQR.F	Y	99.9	88.13	7.4131e-89	2513.53	22	-5	629.387	4	121.73	10	315593	20150611_Elsa_Mpn1.mgf	11	48	69	Dimethylation (K/N-term)	K3:Dimethylation (K/N-term):17.01;K5:Dimethylation (K/N-term):11.01;K13:Dimethylation (K/N-term):154.09;K15:Dimethylation (K/N-term):158.27
36	76	P75405	MPN_376	Y376_MYCPN	R.Y(+28.03)LKGK(+28.03)GDVLSILK(+28.03)SK(+28.03)SPAITQRFDLK(+28.03)WNNGK(+28.03)K(+28.03)TEVYLNNVNNYISESLYAQEALK(+28.03)QIER.T	Y	99.9	86.61	2.45471e-87	7038.9	59	4	1174.16	6	200.66	14	63268	20150616_QE_ElsaMpn1.mgf	2	48	106	Dimethylation (K/N-term)	Y1:Dimethylation (K/N-term):0.00;K5:Dimethylation (K/N-term):8.22;K13:Dimethylation (K/N-term):17.73;K15:Dimethylation (K/N-term):27.62;K26:Dimethylation (K/N-term):18.73;K31:Dimethylation (K/N-term):15.88;K32:Dimethylation (K/N-term):15.39;K55:Dimethylation (K/N-term):67.27
36	76	P75405	MPN_376	Y376_MYCPN	R.T(+28.03)ASNPYYWK(+28.03)WVAWFDLGYANQR.I	Y	99.9	86.54	2.88403e-87	2791.35	22	4.8	698.849	4	195.3	12	369078	20150611_Iain_Mpn1.mgf	12	172	193	Dimethylation (K/N-term)	T1:Dimethylation (K/N-term):1000.00;K9:Dimethylation (K/N-term):1000.00
36	76	P75405	MPN_376	Y376_MYCPN	R.FDLK(+28.03)WNNGK(+28.03)K(+28.03)TEVYLNNVNNYISESLYAQEALK(+28.03)QIER.T	Y	99.9	85.32	4.7863e-86	4543.38	37	10.1	1136.86	4	182.8	12	367293	20150611_Iain_Mpn1.mgf	19	70	106	Dimethylation (K/N-term)	K4:Dimethylation (K/N-term):4.52;K9:Dimethylation (K/N-term):35.10;K10:Dimethylation (K/N-term):43.00;K33:Dimethylation (K/N-term):135.72
36	76	P75405	MPN_376	Y376_MYCPN	R.K(+28.03)SDDPK(+28.03)LASVQSTANK(+28.03)YGLNLR.S	Y	99.9	85.1	7.94328e-86	2488.36	22	-6	623.095	4	121.38	11	336874	20150611_Elsa_Mpn2.mgf	21	717	738	Dimethylation (K/N-term)	K1:Dimethylation (K/N-term):1000.00;K6:Dimethylation (K/N-term):1000.00;K16:Dimethylation (K/N-term):1000.00
36	76	P75405	MPN_376	Y376_MYCPN	R.ANNAK(+28.03)SYFYYIEGLDK(+28.03)GAQSSYLVR.F	Y	99.9	84.9	1.25893e-85	2912.47	25	5.3	729.129	4	155.8	12	363420	20150611_Iain_Mpn1.mgf	6	764	788	Dimethylation (K/N-term)	K5:Dimethylation (K/N-term):5.55;K16:Dimethylation (K/N-term):168.07
36	76	P75405	MPN_376	Y376_MYCPN	R.HENK(+28.03)YDK(+28.03)NVHFSWNQTYYK(+28.03)YSNR.E	Y	99.9	81.98	1.04713e-82	3104.49	23	0.8	621.906	5	108.98	12	356866	20150611_Iain_Mpn1.mgf	12	147	169	Dimethylation (K/N-term)	K4:Dimethylation (K/N-term):12.33;K7:Dimethylation (K/N-term):13.13;K19:Dimethylation (K/N-term):147.25
36	76	P75405	MPN_376	Y376_MYCPN	R.TASNPYYWK(+28.03)WVAWFDLGYANQR.I	Y	99.9	81.54	2.88403e-82	2763.32	22	8	922.122	3	195.18	12	369060	20150611_Iain_Mpn1.mgf	24	172	193	Dimethylation (K/N-term)	K9:Dimethylation (K/N-term):30.85
36	76	P75405	MPN_376	Y376_MYCPN	R.F(+28.03)DLK(+28.03)WNNGK(+28.03)K(+28.03)TEVYLNNVNNYISESLYAQEALK(+28.03)QIER.T	Y	99.9	79	1e-79	4571.41	37	7.9	915.296	5	184.65	12	367553	20150611_Iain_Mpn1.mgf	12	70	106	Dimethylation (K/N-term)	F1:Dimethylation (K/N-term):1000.00;K4:Dimethylation (K/N-term):1000.00;K9:Dimethylation (K/N-term):1000.00;K10:Dimethylation (K/N-term):1000.00;K33:Dimethylation (K/N-term):1000.00
36	76	P75405	MPN_376	Y376_MYCPN	A.F(+28.03)TSVVK(+28.03)SNNETLSSDGGVHMR.Y	Y	99.9	77.83	1.47911e-78	2320.15	21	-7.2	774.385	3	89.18	11	333978	20150611_Elsa_Mpn2.mgf	11	27	47	Dimethylation (K/N-term)	F1:Dimethylation (K/N-term):1000.00;K6:Dimethylation (K/N-term):1000.00
36	76	P75405	MPN_376	Y376_MYCPN	R.VSFNK(+28.03)EDK(+28.03)NNLK(+28.03)LR.L	Y	99.9	77.63	2.34423e-78	1788.03	14	-2	448.013	4	79.69	12	354867	20150611_Iain_Mpn1.mgf	13	898	911	Dimethylation (K/N-term)	K5:Dimethylation (K/N-term):25.11;K8:Dimethylation (K/N-term):93.60;K12:Dimethylation (K/N-term):159.14
36	76	P75405	MPN_376	Y376_MYCPN	R.K(+28.03)WDK(+28.03)NK(+28.03)PLWGDIR.S	Y	99.9	77.1	7.94328e-78	1738.99	13	-2.2	435.753	4	109.23	10	314375	20150611_Elsa_Mpn1.mgf	49	215	227	Dimethylation (K/N-term)	K1:Dimethylation (K/N-term):1000.00;K4:Dimethylation (K/N-term):1000.00;K6:Dimethylation (K/N-term):1000.00
36	76	P75405	MPN_376	Y376_MYCPN	R.TWAFRHENK(+28.03)YDK(+28.03)NVHFSWNQTYYK(+28.03)YSNR.E	Y	99.9	76.67	2.13796e-77	3765.82	28	-1.2	628.644	6	120.96	12	358472	20150611_Iain_Mpn1.mgf	30	142	169	Dimethylation (K/N-term)	K9:Dimethylation (K/N-term):10.87;K12:Dimethylation (K/N-term):27.82;K24:Dimethylation (K/N-term):81.51
36	76	P75405	MPN_376	Y376_MYCPN	R.Y(+28.03)LK(+28.03)GK(+28.03)GDVLSILK(+28.03)SK(+28.03)SPAITQR.F	Y	99.9	76.04	9.12011e-77	2541.56	22	-1.9	509.319	5	115.41	13	379181	20150611_Iain_Mpn2.mgf	35	48	69	Dimethylation (K/N-term)	Y1:Dimethylation (K/N-term):1000.00;K3:Dimethylation (K/N-term):1000.00;K5:Dimethylation (K/N-term):1000.00;K13:Dimethylation (K/N-term):1000.00;K15:Dimethylation (K/N-term):1000.00
36	76	P75405	MPN_376	Y376_MYCPN	R.FFLK(+28.03)LEPYSK(+28.03)LFYK(+28.03)ENGQER.S	Y	99.9	75.5	3.16228e-76	2619.41	20	-2.9	655.858	4	144.81	13	383325	20150611_Iain_Mpn2.mgf	16	306	325	Dimethylation (K/N-term)	K4:Dimethylation (K/N-term):49.37;K10:Dimethylation (K/N-term):161.68;K14:Dimethylation (K/N-term):191.64
36	76	P75405	MPN_376	Y376_MYCPN	R.RANNAK(+28.03)SYFYYIEGLDK(+28.03)GAQSSYLVR.F	Y	99.9	75.47	3.38844e-76	3068.57	26	4.5	768.154	4	148.41	12	362361	20150611_Iain_Mpn1.mgf	8	763	788	Dimethylation (K/N-term)	K6:Dimethylation (K/N-term):12.35;K17:Dimethylation (K/N-term):121.01
36	76	P75405	MPN_376	Y376_MYCPN	R.IGLVENDEYHIDK(+28.03)R.V	Y	99.9	74.81	1.54882e-75	1727.88	14	-2.6	432.977	4	74.05	26	28662	20170619 QEPlus MPN F3.mgf	19	194	207	Dimethylation (K/N-term)	K13:Dimethylation (K/N-term):106.18
36	76	P75405	MPN_376	Y376_MYCPN	R.YLK(+28.03)GK(+28.03)GDVLSILK(+28.03)SK(+28.03)SPAITQRFDLK(+28.03)WNNGK(+28.03)K(+28.03)TEVYLNNVNNYISESLYAQEALK(+28.03)QIER.T	Y	99.9	74.31	4.89779e-75	7038.9	59	-1.7	1174.15	6	200.24	14	63116	20150616_QE_ElsaMpn1.mgf	1	48	106	Dimethylation (K/N-term)	K3:Dimethylation (K/N-term):0.00;K5:Dimethylation (K/N-term):4.73;K13:Dimethylation (K/N-term):16.22;K15:Dimethylation (K/N-term):17.44;K26:Dimethylation (K/N-term):11.06;K31:Dimethylation (K/N-term):9.25;K32:Dimethylation (K/N-term):8.81;K55:Dimethylation (K/N-term):65.40
36	76	P75405	MPN_376	Y376_MYCPN	R.K(+28.03)AK(+28.03)STK(+28.03)TNYQWVNK(+28.03)NQIK(+28.03)TLVR.K	Y	99.9	71.14	7.24436e-72	2787.65	22	-0.5	558.537	5	97.71	12	355692	20150611_Iain_Mpn1.mgf	20	335	356	Dimethylation (K/N-term)	K1:Dimethylation (K/N-term):1000.00;K3:Dimethylation (K/N-term):1000.00;K6:Dimethylation (K/N-term):1000.00;K14:Dimethylation (K/N-term):1000.00;K18:Dimethylation (K/N-term):1000.00
36	76	P75405	MPN_376	Y376_MYCPN	R.Y(+28.03)LK(+28.03)GKGDVLSILK(+28.03)SK(+28.03)SPAITQRFDLK(+28.03)WNNGK(+28.03)K(+28.03)TEVYLNNVNNYISESLYAQEALK(+28.03)QIER.T	Y	99.9	70.92	1.20226e-71	7038.9	59	-0.9	1174.16	6	200.13	14	63084	20150616_QE_ElsaMpn1.mgf	1	48	106	Dimethylation (K/N-term)	Y1:Dimethylation (K/N-term):0.00;K3:Dimethylation (K/N-term):0.00;K13:Dimethylation (K/N-term):5.59;K15:Dimethylation (K/N-term):12.23;K26:Dimethylation (K/N-term):12.88;K31:Dimethylation (K/N-term):10.66;K32:Dimethylation (K/N-term):10.28;K55:Dimethylation (K/N-term):15.05
36	76	P75405	MPN_376	Y376_MYCPN	R.FENK(+28.03)QK(+28.03)LYSLESLAVDSR.G	Y	99.9	70.72	1.90546e-71	2182.16	18	-1.4	546.547	4	120.88	13	379925	20150611_Iain_Mpn2.mgf	12	789	806	Dimethylation (K/N-term)	K4:Dimethylation (K/N-term):0.00;K6:Dimethylation (K/N-term):25.58
36	76	P75405	MPN_376	Y376_MYCPN	R.K(+28.03)HFWEQMLK(+28.03)AR.K	Y	99.9	70.58	2.63027e-71	1528.83	11	1.6	383.216	4	110.85	12	357107	20150611_Iain_Mpn1.mgf	7	1127	1137	Dimethylation (K/N-term)	K1:Dimethylation (K/N-term):1000.00;K9:Dimethylation (K/N-term):1000.00
36	76	P75405	MPN_376	Y376_MYCPN	R.F(+28.03)DLKWNNGK(+28.03)K(+28.03)TEVYLNNVNNYISESLYAQEALK(+28.03)QIER.T	Y	99.9	67.92	1.20226e-68	4543.38	37	-3.9	1136.85	4	193.28	15	62866	20150616_QE_ElsaMpn2.mgf	2	70	106	Dimethylation (K/N-term)	F1:Dimethylation (K/N-term):0.00;K9:Dimethylation (K/N-term):32.32;K10:Dimethylation (K/N-term):27.94;K33:Dimethylation (K/N-term):102.20
36	76	P75405	MPN_376	Y376_MYCPN	R.HENK(+28.03)YDK(+28.03)NVHFSWNQTYYK(+28.03)YSNRER.T	Y	99.9	67.51	3.0903e-68	3389.63	25	0.6	565.947	6	106.01	14	29846	20150616_QE_ElsaMpn1.mgf	12	147	171	Dimethylation (K/N-term)	K4:Dimethylation (K/N-term):9.42;K7:Dimethylation (K/N-term):16.36;K19:Dimethylation (K/N-term):87.12
36	76	P75405	MPN_376	Y376_MYCPN	R.TWAFRHENK(+28.03)YDK(+28.03)NVHFSWNQTYYK(+28.03)YSNRER.T	Y	99.9	67.34	4.57088e-68	4050.97	30	-0.6	811.2	5	119.3	12	358234	20150611_Iain_Mpn1.mgf	19	142	171	Dimethylation (K/N-term)	K9:Dimethylation (K/N-term):49.35;K12:Dimethylation (K/N-term):67.73;K24:Dimethylation (K/N-term):109.78
36	76	P75405	MPN_376	Y376_MYCPN	R.FQK(+28.03)DINNYLK(+28.03)VQGISETEIK(+28.03)VNAVHK(+28.03)VDAMLNAR.K	Y	99.9	65.43	3.71535e-66	3997.18	34	7.8	1000.31	4	168.25	17	55165	20150616_QE_IainMpn2.mgf	5	683	716	Dimethylation (K/N-term)	K3:Dimethylation (K/N-term):0.00;K10:Dimethylation (K/N-term):41.41;K20:Dimethylation (K/N-term):82.18;K26:Dimethylation (K/N-term):128.35
36	76	P75405	MPN_376	Y376_MYCPN	K.T(+28.03)EVYLNNVNNYISESLYAQEALK(+28.03)QIER.T	Y	99.9	65.18	6.60693e-66	3256.66	27	8.7	1086.57	3	191.05	12	368473	20150611_Iain_Mpn1.mgf	3	80	106	Dimethylation (K/N-term)	T1:Dimethylation (K/N-term):1000.00;K23:Dimethylation (K/N-term):1000.00
36	76	P75405	MPN_376	Y376_MYCPN	D.PK(+28.03)LASVQSTANK(+28.03)YGLNLR.S	Y	99.9	65.05	8.91251e-66	2015.15	18	2.2	672.726	3	118.64	15	35347	20150616_QE_ElsaMpn2.mgf	2	721	738	Dimethylation (K/N-term)	K2:Dimethylation (K/N-term):12.28;K12:Dimethylation (K/N-term):257.85
36	76	P75405	MPN_376	Y376_MYCPN	R.H(+28.03)ENK(+28.03)YDK(+28.03)NVHFSWNQTYYK(+28.03)YSNR.E	Y	99.9	63.88	1.31826e-64	3132.52	23	0.4	627.512	5	109.47	15	31989	20150616_QE_ElsaMpn2.mgf	10	147	169	Dimethylation (K/N-term)	H1:Dimethylation (K/N-term):1000.00;K4:Dimethylation (K/N-term):1000.00;K7:Dimethylation (K/N-term):1000.00;K19:Dimethylation (K/N-term):1000.00
36	76	P75405	MPN_376	Y376_MYCPN	R.SK(+28.03)ILYSAER.L	Y	99.9	63.71	1.94984e-64	1093.61	9	0.4	547.814	2	52.57	25	15163	20170619 QEPlus MPN F2.mgf	13	228	236	Dimethylation (K/N-term)	K2:Dimethylation (K/N-term):14.02
36	76	P75405	MPN_376	Y376_MYCPN	R.M(+28.03)KVWDGAK(+28.03)FEFIPIENTEK(+28.03)QSEQLANENR.A	Y	99.9	62.23	5.88844e-63	3534.78	29	-13.3	707.954	5	90.86	7	159409	20140804 Mpn label rep2.MGF	1	565	593	Dimethylation (K/N-term)	M1:Dimethylation (K/N-term):0.00;K8:Dimethylation (K/N-term):0.00;K19:Dimethylation (K/N-term):54.37
36	76	P75405	MPN_376	Y376_MYCPN	R.S(+28.03)KILYSAER.L	Y	99.9	59.49	3.23594e-60	1093.61	9	-1	365.545	3	52.24	26	14897	20170619 QEPlus MPN F3.mgf	10	228	236	Dimethylation (K/N-term)	S1:Dimethylation (K/N-term):0.00
36	76	P75405	MPN_376	Y376_MYCPN	R.MTGK(+28.03)K(+28.03)LFLK(+28.03)ER.V	Y	99.9	59.39	4.0738e-60	1433.88	11	-3.6	478.965	3	71.25	12	354686	20150611_Iain_Mpn1.mgf	16	887	897	Dimethylation (K/N-term)	K4:Dimethylation (K/N-term):22.69;K5:Dimethylation (K/N-term):35.13;K9:Dimethylation (K/N-term):109.41
36	76	P75405	MPN_376	Y376_MYCPN	R.R(+28.03)MKVWDGAK(+28.03)FEFIPIENTEK(+28.03)QSEQLANENR.A	Y	99.9	58.85	1.41254e-59	3690.88	30	3.8	739.187	5	148.11	15	45894	20150616_QE_ElsaMpn2.mgf	3	564	593	Dimethylation (K/N-term)	R1:Dimethylation (K/N-term):0.00;K9:Dimethylation (K/N-term):6.67;K20:Dimethylation (K/N-term):53.68
36	76	P75405	MPN_376	Y376_MYCPN	R.QTYTTK(+28.03)SDIASNQQLK(+28.03)Y.K	Y	99.9	58.75	1.77828e-59	2044.05	17	0.3	682.357	3	92.35	12	355336	20150611_Iain_Mpn1.mgf	5	371	387	Dimethylation (K/N-term)	K6:Dimethylation (K/N-term):9.30;K16:Dimethylation (K/N-term):98.86
36	76	P75405	MPN_376	Y376_MYCPN	R.MK(+28.03)VWDGAK(+28.03)FEFIPIENTEK(+28.03)QSEQLANENR.A	Y	99.9	58.45	3.54813e-59	3534.78	29	8.3	884.71	4	159.42	14	48933	20150616_QE_ElsaMpn1.mgf	2	565	593	Dimethylation (K/N-term)	K2:Dimethylation (K/N-term):0.00;K8:Dimethylation (K/N-term):38.64;K19:Dimethylation (K/N-term):80.13
36	76	P75405	MPN_376	Y376_MYCPN	R.S(+28.03)ITVSDYIR.K	Y	99.9	58.32	4.7863e-59	1080.58	9	-0.1	541.298	2	114	12	357504	20150611_Iain_Mpn1.mgf	1	326	334	Dimethylation (K/N-term)	S1:Dimethylation (K/N-term):1000.00
36	76	P75405	MPN_376	Y376_MYCPN	R.H(+28.03)ENK(+28.03)YDK(+28.03)NVHFSWNQTYYK(+28.03)YSNRER.T	Y	99.9	57.29	5.12861e-58	3417.66	25	-0.4	684.54	5	106.57	14	30031	20150616_QE_ElsaMpn1.mgf	4	147	171	Dimethylation (K/N-term)	H1:Dimethylation (K/N-term):1000.00;K4:Dimethylation (K/N-term):1000.00;K7:Dimethylation (K/N-term):1000.00;K19:Dimethylation (K/N-term):1000.00
36	76	P75405	MPN_376	Y376_MYCPN	A.F(+28.03)TSVVK(+28.03)SNNETLSSDGGVHM(+15.99)R.Y	Y	99.8	57.28	5.24807e-58	2336.14	21	-1.3	585.042	4	64.54	25	22552	20170619 QEPlus MPN F2.mgf	26	27	47	Dimethylation (K/N-term); Oxidation (M)	F1:Dimethylation (K/N-term):1000.00;K6:Dimethylation (K/N-term):1000.00;M20:Oxidation (M):1000.00
36	76	P75405	MPN_376	Y376_MYCPN	R.SK(+28.03)ILYSAERLD.P	Y	99.9	57.23	5.88844e-58	1321.72	11	-2.3	661.868	2	90.28	12	355219	20150611_Iain_Mpn1.mgf	4	228	238	Dimethylation (K/N-term)	K2:Dimethylation (K/N-term):0.00
36	76	P75405	MPN_376	Y376_MYCPN	K.STK(+28.03)TNYQWVNK(+28.03)NQIK(+28.03)TLVR.K	Y	99.9	57.21	6.16595e-58	2404.36	19	2.5	602.099	4	113.68	14	32325	20150616_QE_ElsaMpn1.mgf	2	338	356	Dimethylation (K/N-term)	K3:Dimethylation (K/N-term):15.73;K11:Dimethylation (K/N-term):132.72;K15:Dimethylation (K/N-term):132.96
36	76	P75405	MPN_376	Y376_MYCPN	R.TAQLSIQNGELPDVK(+28.03)VYTNSGASFGLVGWHTDNGR.T	Y	99.9	56.93	1.1749e-57	3758.87	35	1.7	940.725	4	173.68	17	57183	20150616_QE_IainMpn2.mgf	4	107	141	Dimethylation (K/N-term)	K15:Dimethylation (K/N-term):31.13
36	76	P75405	MPN_376	Y376_MYCPN	D.P(+28.03)KLASVQSTANK(+28.03)YGLNLR.S	Y	99.9	56.91	1.23027e-57	2015.15	18	1.4	504.796	4	118.62	15	35339	20150616_QE_ElsaMpn2.mgf	4	721	738	Dimethylation (K/N-term)	P1:Dimethylation (K/N-term):0.00;K12:Dimethylation (K/N-term):141.30
36	76	P75405	MPN_376	Y376_MYCPN	R.S(+28.03)KILYSAERLD.P	Y	99.9	56.36	4.36516e-57	1321.72	11	-4.6	661.866	2	84.85	13	376275	20150611_Iain_Mpn2.mgf	12	228	238	Dimethylation (K/N-term)	S1:Dimethylation (K/N-term):14.02
36	76	P75405	MPN_376	Y376_MYCPN	R.YLK(+28.03)GK(+28.03)GDVLSILK(+28.03)SK(+28.03).S	Y	99.9	56.22	6.0256e-57	1760.12	15	-0.2	441.036	4	80.93	28	31227	20170619 QEPlus MPN M2.mgf	5	48	62	Dimethylation (K/N-term)	K3:Dimethylation (K/N-term):26.31;K5:Dimethylation (K/N-term):25.11;K13:Dimethylation (K/N-term):139.18;K15:Dimethylation (K/N-term):147.32
36	76	P75405	MPN_376	Y376_MYCPN	R.F(+28.03)ENK(+28.03)QKLYSLESLAVDSR.G	Y	99.9	55.71	1.94984e-56	2182.16	18	0.9	546.549	4	133.3	14	39004	20150616_QE_ElsaMpn1.mgf	2	789	806	Dimethylation (K/N-term)	F1:Dimethylation (K/N-term):0.00;K4:Dimethylation (K/N-term):0.00
36	76	P75405	MPN_376	Y376_MYCPN	R.RMK(+28.03)VWDGAK(+28.03)FEFIPIENTEK(+28.03)QSEQLANENR.A	Y	99.9	55.03	9.33254e-56	3690.88	30	-2.5	739.182	5	150.71	16	47364	20150616_QE_IainMpn1.mgf	1	564	593	Dimethylation (K/N-term)	K3:Dimethylation (K/N-term):8.22;K9:Dimethylation (K/N-term):13.99;K20:Dimethylation (K/N-term):69.88
36	76	P75405	MPN_376	Y376_MYCPN	R.F(+28.03)FLKLEPYSK(+28.03)LFYK(+28.03)ENGQER.S	Y	99.9	53.68	2.0893e-54	2619.41	20	3.6	655.862	4	157.66	17	51383	20150616_QE_IainMpn2.mgf	3	306	325	Dimethylation (K/N-term)	F1:Dimethylation (K/N-term):9.42;K10:Dimethylation (K/N-term):71.27;K14:Dimethylation (K/N-term):94.89
36	76	P75405	MPN_376	Y376_MYCPN	N.Y(+28.03)ISESLYAQEALK(+28.03)QIER.T	Y	99.9	53.57	2.69153e-54	2096.12	17	2.5	699.714	3	155.26	17	50524	20150616_QE_IainMpn2.mgf	3	90	106	Dimethylation (K/N-term)	Y1:Dimethylation (K/N-term):1000.00;K13:Dimethylation (K/N-term):1000.00
36	76	P75405	MPN_376	Y376_MYCPN	R.QTYTTK(+28.03)SDIASNQQLK(+28.03)YK(+28.03).L	Y	99.9	53.47	3.38844e-54	2200.17	18	1.1	734.399	3	81.9	15	22825	20150616_QE_ElsaMpn2.mgf	4	371	388	Dimethylation (K/N-term)	K6:Dimethylation (K/N-term):30.64;K16:Dimethylation (K/N-term):106.28;K18:Dimethylation (K/N-term):109.31
36	76	P75405	MPN_376	Y376_MYCPN	K.G(+28.03)K(+28.03)GDVLSILK(+28.03)SK(+28.03)SPAITQR.F	Y	99.9	51.72	1.90546e-52	2109.29	19	0.9	528.33	4	130.69	17	41003	20150616_QE_IainMpn2.mgf	2	51	69	Dimethylation (K/N-term)	G1:Dimethylation (K/N-term):1000.00;K2:Dimethylation (K/N-term):1000.00;K10:Dimethylation (K/N-term):1000.00;K12:Dimethylation (K/N-term):1000.00
36	76	P75405	MPN_376	Y376_MYCPN	M.LNARKSDDPKLASVQSTANK(+28.03)YGLNLR.S	Y	99.9	51.48	3.31131e-52	2886.57	26	9.2	722.656	4	117.33	13	379444	20150611_Iain_Mpn2.mgf	1	713	738	Dimethylation (K/N-term)	K20:Dimethylation (K/N-term):72.19
36	76	P75405	MPN_376	Y376_MYCPN	R.F(+28.03)DLK(+28.03)WNNGKK(+28.03)TEVYLNNVNNYISESLYAQEALK(+28.03)QIER.T	Y	99.9	50.77	1.69824e-51	4543.38	37	0.7	758.237	6	193.3	15	62878	20150616_QE_ElsaMpn2.mgf	4	70	106	Dimethylation (K/N-term)	F1:Dimethylation (K/N-term):0.00;K4:Dimethylation (K/N-term):0.00;K10:Dimethylation (K/N-term):0.00;K33:Dimethylation (K/N-term):62.89
36	76	P75405	MPN_376	Y376_MYCPN	R.Y(+28.03)LK(+28.03)GK(+28.03)GDVLSILK(+28.03)SK(+28.03).S	Y	99.7	50.64	2.29087e-51	1788.15	15	2.9	448.046	4	82.14	28	31955	20170619 QEPlus MPN M2.mgf	6	48	62	Dimethylation (K/N-term)	Y1:Dimethylation (K/N-term):1000.00;K3:Dimethylation (K/N-term):1000.00;K5:Dimethylation (K/N-term):1000.00;K13:Dimethylation (K/N-term):1000.00;K15:Dimethylation (K/N-term):1000.00
36	76	P75405	MPN_376	Y376_MYCPN	R.R(+28.03)ANNAKSYFYYIEGLDK(+28.03)GAQSSYLVR.F	Y	99.9	49.45	3.54813e-50	3068.57	26	4.1	1023.87	3	158.86	16	50923	20150616_QE_IainMpn1.mgf	1	763	788	Dimethylation (K/N-term)	R1:Dimethylation (K/N-term):3.36;K17:Dimethylation (K/N-term):81.94
36	76	P75405	MPN_376	Y376_MYCPN	A.FTSVVK(+28.03)SNNETLSSDGGVHMR.Y	Y	99.9	48.61	2.45471e-49	2292.12	21	-0.1	765.046	3	95.13	14	26351	20150616_QE_ElsaMpn1.mgf	2	27	47	Dimethylation (K/N-term)	K6:Dimethylation (K/N-term):12.35
36	76	P75405	MPN_376	Y376_MYCPN	K.S(+28.03)IVVQSTDLNDERER.F	Y	99.9	47.96	1.09648e-48	1787.9	15	0	596.974	3	88.24	17	25517	20150616_QE_IainMpn2.mgf	2	668	682	Dimethylation (K/N-term)	S1:Dimethylation (K/N-term):1000.00
36	76	P75405	MPN_376	Y376_MYCPN	F.E(+28.03)NKQK(+28.03)LYSLESLAVDSR.G	Y	99.9	47.21	6.16595e-48	2035.1	17	-13.3	679.363	3	73.38	7	157544	20140804 Mpn label rep2.MGF	1	790	806	Dimethylation (K/N-term)	E1:Dimethylation (K/N-term):5.99;K5:Dimethylation (K/N-term):26.31
36	76	P75405	MPN_376	Y376_MYCPN	R.FFLK(+28.03)LEPYSK(+28.03).L	Y	99.9	46.54	2.88403e-47	1326.76	10	0.6	443.26	3	138	17	43840	20150616_QE_IainMpn2.mgf	2	306	315	Dimethylation (K/N-term)	K4:Dimethylation (K/N-term):47.09;K10:Dimethylation (K/N-term):109.88
36	76	P75405	MPN_376	Y376_MYCPN	R.Y(+28.03)LK(+28.03)GK(+28.03)GDVLSILK(+28.03).S	Y	99.4	45.89	1.28825e-46	1544.99	13	6	516.007	3	86.13	27	34889	20170619 QEPlus MPN M1.mgf	4	48	60	Dimethylation (K/N-term)	Y1:Dimethylation (K/N-term):1000.00;K3:Dimethylation (K/N-term):1000.00;K5:Dimethylation (K/N-term):1000.00;K13:Dimethylation (K/N-term):1000.00
36	76	P75405	MPN_376	Y376_MYCPN	R.IGLVENDEYHIDK(+28.03)RVPEPTPR.K	Y	99.8	45.89	1.28825e-46	2504.3	21	1.3	627.084	4	114.8	16	33845	20150616_QE_IainMpn1.mgf	5	194	214	Dimethylation (K/N-term)	K13:Dimethylation (K/N-term):44.94
36	76	P75405	MPN_376	Y376_MYCPN	R.K(+28.03)AK(+28.03)STK(+28.03)TNYQWVNK(+28.03)NQIK(+28.03)TLVRK(+28.03).T	Y	99.8	45.48	3.31131e-46	2943.77	23	0.7	589.763	5	94.73	15	26953	20150616_QE_ElsaMpn2.mgf	6	335	357	Dimethylation (K/N-term)	K1:Dimethylation (K/N-term):1000.00;K3:Dimethylation (K/N-term):1000.00;K6:Dimethylation (K/N-term):1000.00;K14:Dimethylation (K/N-term):1000.00;K18:Dimethylation (K/N-term):1000.00;K23:Dimethylation (K/N-term):1000.00
36	76	P75405	MPN_376	Y376_MYCPN	K.N(+28.03)VHFSWNQTYYK(+28.03)YSNR.E	Y	99.8	45.23	5.88844e-46	2162.03	16	6.3	541.519	4	123.89	16	37093	20150616_QE_IainMpn1.mgf	1	154	169	Dimethylation (K/N-term)	N1:Dimethylation (K/N-term):1000.00;K12:Dimethylation (K/N-term):1000.00
36	76	P75405	MPN_376	Y376_MYCPN	R.KWDK(+28.03)NK(+28.03)PLWGDIR.S	Y	99.8	44.68	2.0893e-45	1710.96	13	-3	428.745	4	107.01	14	30179	20150616_QE_ElsaMpn1.mgf	1	215	227	Dimethylation (K/N-term)	K4:Dimethylation (K/N-term):24.24;K6:Dimethylation (K/N-term):23.57
36	76	P75405	MPN_376	Y376_MYCPN	R.Y(+28.03)LKGK(+28.03)GDVLSILK(+28.03)SK(+28.03).S	Y	99.1	43.74	1.8197e-44	1760.12	15	0.2	441.037	4	80.59	27	31558	20170619 QEPlus MPN M1.mgf	1	48	62	Dimethylation (K/N-term)	Y1:Dimethylation (K/N-term):0.00;K5:Dimethylation (K/N-term):5.03;K13:Dimethylation (K/N-term):96.46;K15:Dimethylation (K/N-term):111.75
36	76	P75405	MPN_376	Y376_MYCPN	R.LTSNFTLDK(+28.03)K(+28.03)GNLEVK(+28.03)D.P	Y	99.8	43.7	1.99526e-44	2005.11	17	-0.6	669.377	3	110.9	16	32491	20150616_QE_IainMpn1.mgf	4	912	928	Dimethylation (K/N-term)	K9:Dimethylation (K/N-term):109.84;K10:Dimethylation (K/N-term):119.59;K16:Dimethylation (K/N-term):148.29
36	76	P75405	MPN_376	Y376_MYCPN	R.QTYTTK(+28.03)SDIASNQQLK(+28.03)YK(+28.03)LK(+28.03).D	Y	99.8	43.57	2.69153e-44	2469.38	20	0	618.353	4	95.1	16	27186	20150616_QE_IainMpn1.mgf	3	371	390	Dimethylation (K/N-term)	K6:Dimethylation (K/N-term):3.36;K16:Dimethylation (K/N-term):93.17;K18:Dimethylation (K/N-term):88.40;K20:Dimethylation (K/N-term):98.42
36	76	P75405	MPN_376	Y376_MYCPN	R.M(+15.99)K(+28.03)VWDGAK(+28.03)FEFIPIENTEK(+28.03)QSEQLANENR.A	Y	99.8	43.25	5.62341e-44	3550.78	29	-9.3	711.156	5	87.13	7	159021	20140804 Mpn label rep2.MGF	1	565	593	Oxidation (M); Dimethylation (K/N-term)	M1:Oxidation (M):1000.00;K2:Dimethylation (K/N-term):1000.00;K8:Dimethylation (K/N-term):1000.00;K19:Dimethylation (K/N-term):1000.00
36	76	P75405	MPN_376	Y376_MYCPN	R.M(+28.03)(+15.99)K(+28.03)VWDGAKFEFIPIENTEK(+28.03)QSEQLANENR.A	Y	99.8	43.25	5.62341e-44	3550.78	29	-9.3	711.156	5	87.18	7	159025	20140804 Mpn label rep2.MGF	1	565	593	Dimethylation (K/N-term); Oxidation (M)	M1:Dimethylation (K/N-term):0.00;M1:Oxidation (M):1000.00;K2:Dimethylation (K/N-term):0.00;K19:Dimethylation (K/N-term):41.98
36	76	P75405	MPN_376	Y376_MYCPN	R.SITVSDYIRK(+28.03).A	Y	99.3	42.93	1.1749e-43	1208.68	10	-1.4	403.899	3	96	11	334442	20150611_Elsa_Mpn2.mgf	10	326	335	Dimethylation (K/N-term)	K10:Dimethylation (K/N-term):124.12
36	76	P75405	MPN_376	Y376_MYCPN	R.K(+28.03)AK(+28.03)STK(+28.03)TNYQWVNK(+28.03)NQIK(+28.03)TLV.R	Y	99.7	41.99	1.02329e-42	2631.55	21	1.2	527.317	5	106	12	356504	20150611_Iain_Mpn1.mgf	6	335	355	Dimethylation (K/N-term)	K1:Dimethylation (K/N-term):1000.00;K3:Dimethylation (K/N-term):1000.00;K6:Dimethylation (K/N-term):1000.00;K14:Dimethylation (K/N-term):1000.00;K18:Dimethylation (K/N-term):1000.00
36	76	P75405	MPN_376	Y376_MYCPN	R.K(+28.03)AK(+28.03)STK(+28.03)TNYQWVNK(+28.03)NQIK(+28.03).T	Y	99.7	41.78	1.65959e-42	2318.35	18	0.5	580.594	4	68.92	17	19240	20150616_QE_IainMpn2.mgf	3	335	352	Dimethylation (K/N-term)	K1:Dimethylation (K/N-term):1000.00;K3:Dimethylation (K/N-term):1000.00;K6:Dimethylation (K/N-term):1000.00;K14:Dimethylation (K/N-term):1000.00;K18:Dimethylation (K/N-term):1000.00
36	76	P75405	MPN_376	Y376_MYCPN	T.I(+28.03)IASGVVLHR.W	Y	99.7	41.08	8.31764e-42	1091.68	10	0	364.901	3	91.35	16	25976	20150616_QE_IainMpn1.mgf	1	1112	1121	Dimethylation (K/N-term)	I1:Dimethylation (K/N-term):1000.00
36	76	P75405	MPN_376	Y376_MYCPN	K.N(+28.03)K(+28.03)PLWGDIR.S	Y	99.5	40.58	2.63027e-41	1153.66	9	2	385.562	3	101.48	12	356042	20150611_Iain_Mpn1.mgf	1	219	227	Dimethylation (K/N-term)	N1:Dimethylation (K/N-term):1000.00;K2:Dimethylation (K/N-term):1000.00
36	76	P75405	MPN_376	Y376_MYCPN	K.V(+28.03)YTNSGASFGLVGWHTDNGR.T	Y	99.5	39.41	3.89045e-40	2165.03	20	3.3	722.686	3	134.8	16	41283	20150616_QE_IainMpn1.mgf	1	122	141	Dimethylation (K/N-term)	V1:Dimethylation (K/N-term):1000.00
36	76	P75405	MPN_376	Y376_MYCPN	R.S(+28.03)K(+28.03)ILYSAER.L	Y	99.5	39.29	5.12861e-40	1121.64	9	-0.8	374.888	3	61.05	16	16463	20150616_QE_IainMpn1.mgf	3	228	236	Dimethylation (K/N-term)	S1:Dimethylation (K/N-term):1000.00;K2:Dimethylation (K/N-term):1000.00
36	76	P75405	MPN_376	Y376_MYCPN	E.YNTVVSLLFTDSSFIK(+28.03)NAYAPLQTE.F	Y	99.4	39.17	6.76083e-40	2848.45	25	10.8	950.502	3	95.31	30	974285	20140423 Mpn GluC Insoluble.MGF	1	1012	1036	Dimethylation (K/N-term)	K16:Dimethylation (K/N-term):21.99
36	76	P75405	MPN_376	Y376_MYCPN	R.S(+28.03)IDLGLGSAVR.Q	Y	99.3	38.97	1.07152e-39	1114.63	11	0	558.325	2	118.11	12	358068	20150611_Iain_Mpn1.mgf	1	360	370	Dimethylation (K/N-term)	S1:Dimethylation (K/N-term):1000.00
36	76	P75405	MPN_376	Y376_MYCPN	R.R(+28.03)ANNAKSYFYYIEGLDK(+28.03)GAQSSYLVRFENK(+28.03)QK(+28.03)LYSLESLAVDSR.G	Y	99.3	38.15	7.07946e-39	5232.72	44	-2	873.126	6	185.98	14	58229	20150616_QE_ElsaMpn1.mgf	1	763	806	Dimethylation (K/N-term)	R1:Dimethylation (K/N-term):0.00;K17:Dimethylation (K/N-term):23.95;K30:Dimethylation (K/N-term):10.42;K32:Dimethylation (K/N-term):9.30
36	76	P75405	MPN_376	Y376_MYCPN	R.YLK(+28.03)GK(+28.03)GDVLSILK(+28.03).S	Y	99.2	37.83	1.47911e-38	1516.96	13	-0.6	506.66	3	122	17	37421	20150616_QE_IainMpn2.mgf	7	48	60	Dimethylation (K/N-term)	K3:Dimethylation (K/N-term):18.53;K5:Dimethylation (K/N-term):34.30;K13:Dimethylation (K/N-term):151.17
36	76	P75405	MPN_376	Y376_MYCPN	V.ENDEYHIDK(+28.03)R.V	Y	99.4	37.44	3.63078e-38	1345.63	10	2.6	673.822	2	40.59	7	153968	20140804 Mpn label rep2.MGF	1	198	207	Dimethylation (K/N-term)	K9:Dimethylation (K/N-term):97.31
36	76	P75405	MPN_376	Y376_MYCPN	K.T(+28.03)RSIDLGLGSAVR.Q	Y	98.9	37.37	4.2658e-38	1371.78	13	-0.5	458.268	3	103.23	12	356196	20150611_Iain_Mpn1.mgf	2	358	370	Dimethylation (K/N-term)	T1:Dimethylation (K/N-term):1000.00
36	76	P75405	MPN_376	Y376_MYCPN	K.A(+28.03)K(+28.03)STK(+28.03)TNYQWVNK(+28.03)NQIK(+28.03)TLVR.K	Y	99.2	37.12	7.58578e-38	2659.55	21	1.9	532.919	5	104.04	15	30138	20150616_QE_ElsaMpn2.mgf	3	336	356	Dimethylation (K/N-term)	A1:Dimethylation (K/N-term):1000.00;K2:Dimethylation (K/N-term):1000.00;K5:Dimethylation (K/N-term):1000.00;K13:Dimethylation (K/N-term):1000.00;K17:Dimethylation (K/N-term):1000.00
36	76	P75405	MPN_376	Y376_MYCPN	K.SK(+28.03)SPAITQR.F	Y	97.4	35.84	1.44544e-36	1014.58	9	-10.3	508.293	2	19.28	4	141036	20140226_Mpn_Label_Te1.MGF	1	61	69	Dimethylation (K/N-term)	K2:Dimethylation (K/N-term):0.00
36	76	P75405	MPN_376	Y376_MYCPN	R.F(+28.03)ENKQK(+28.03)LYSLESLAVDSR.G	Y	95.9	33.98	1.04713e-34	2182.16	18	-1	728.394	3	67.41	4	145188	20140226_Mpn_Label_Te1.MGF	1	789	806	Dimethylation (K/N-term)	F1:Dimethylation (K/N-term):0.00;K6:Dimethylation (K/N-term):17.01
36	76	P75405	MPN_376	Y376_MYCPN	R.M(+15.99)TGK(+28.03)K(+28.03)LFLK(+28.03)ER.V	Y	98.2	33.94	1.14815e-34	1449.87	11	2	484.3	3	57.42	16	15362	20150616_QE_IainMpn1.mgf	1	887	897	Oxidation (M); Dimethylation (K/N-term)	M1:Oxidation (M):1000.00;K4:Dimethylation (K/N-term):1000.00;K5:Dimethylation (K/N-term):1000.00;K9:Dimethylation (K/N-term):1000.00
36	76	P75405	MPN_376	Y376_MYCPN	R.RANNAK(+28.03)SYFYYIEGLDK(+28.03)GAQSSYLVRFENK(+28.03)QK(+28.03)LYSLESLAVDSR.G	Y	97.8	33.54	2.88403e-34	5232.72	44	-0.7	873.127	6	180.91	17	59974	20150616_QE_IainMpn2.mgf	1	763	806	Dimethylation (K/N-term)	K6:Dimethylation (K/N-term):4.75;K17:Dimethylation (K/N-term):8.70;K30:Dimethylation (K/N-term):3.86;K32:Dimethylation (K/N-term):2.68
36	76	P75405	MPN_376	Y376_MYCPN	E.VDYIQVADFIGK(+28.03)LK(+28.03)NWSQNPGSIE.S	Y	98.4	32.65	2.23872e-33	2776.44	24	9.5	926.497	3	94.6	31	977331	20140423 Mpn GluC Soluble.MGF	1	485	508	Dimethylation (K/N-term)	K12:Dimethylation (K/N-term):30.57;K14:Dimethylation (K/N-term):27.74
36	76	P75405	MPN_376	Y376_MYCPN	R.K(+28.03)AK(+28.03)STK(+28.03)TNYQWVNK(+28.03).N	Y	97.4	32.3	5.01187e-33	1807.04	14	-0.5	603.352	3	56.07	14	14498	20150616_QE_ElsaMpn1.mgf	1	335	348	Dimethylation (K/N-term)	K1:Dimethylation (K/N-term):1000.00;K3:Dimethylation (K/N-term):1000.00;K6:Dimethylation (K/N-term):1000.00;K14:Dimethylation (K/N-term):1000.00
36	76	P75405	MPN_376	Y376_MYCPN	K.S(+28.03)K(+28.03)SPAITQR.F	Y	96.1	30.92	1.20226e-31	1042.61	9	2.9	522.316	2	36.83	17	9354	20150616_QE_IainMpn2.mgf	1	61	69	Dimethylation (K/N-term)	S1:Dimethylation (K/N-term):1000.00;K2:Dimethylation (K/N-term):1000.00
54	107	P75409	MPN_372	CARDS_MYCPN	A.DNQQLK(+28.03)VIISGSR.W	Y	99.9	52.73	1.86209e-53	1484.83	13	-13.8	743.413	2	60.56	7	156246	20140804 Mpn label rep2.MGF	1	551	563	Dimethylation (K/N-term)	K6:Dimethylation (K/N-term):119.54
54	107	P75409	MPN_372	CARDS_MYCPN	E.K(+28.03)IDNYNLQSLPQYASSVK(+28.03)E.L	Y	99.9	52.37	4.2658e-53	2252.17	19	9.1	751.737	3	53.9	31	975553	20140423 Mpn GluC Soluble.MGF	2	251	269	Dimethylation (K/N-term)	K1:Dimethylation (K/N-term):1000.00;K18:Dimethylation (K/N-term):1000.00
54	107	P75409	MPN_372	CARDS_MYCPN	R.C(+71.04)YADNQQLK(+28.03)VIISGSR.W	Y	99.9	49.57	2.69153e-50	1892.98	16	0	632	3	73.68	5	149343	20140318 Mpn Labeled Complex.MGF	3	548	563	Propionamide; Dimethylation (K/N-term)	C1:Propionamide:1000.00;K9:Dimethylation (K/N-term):1000.00
54	107	P75409	MPN_372	CARDS_MYCPN	Q.SLPQYASSVK(+28.03)ELEDTPVYLR.G	Y	99.6	48.32	4.7863e-49	2322.21	20	9	775.085	3	109.29	27	48622	20170619 QEPlus MPN M1.mgf	2	259	278	Dimethylation (K/N-term)	K10:Dimethylation (K/N-term):74.73
54	107	P75409	MPN_372	CARDS_MYCPN	A.S(+28.03)SVKELEDTPVYLR.G	Y	99.4	46.65	2.23872e-47	1662.88	14	5.3	555.304	3	82.05	27	32435	20170619 QEPlus MPN M1.mgf	2	265	278	Dimethylation (K/N-term)	S1:Dimethylation (K/N-term):0.00
54	107	P75409	MPN_372	CARDS_MYCPN	I.DNYNLQSLPQYASSVK(+28.03)E.L	Y	99.5	39.9	1.25893e-40	1982.96	17	12.3	662.002	3	54.48	31	975583	20140423 Mpn GluC Soluble.MGF	2	253	269	Dimethylation (K/N-term)	K16:Dimethylation (K/N-term):94.92
54	107	P75409	MPN_372	CARDS_MYCPN	Y.DK(+28.03)VESNVEDK(+28.03)ILVK(+28.03)DGFDR.F	Y	99.6	38.86	1.38038e-39	2289.22	19	-9.8	573.307	4	68.55	7	157047	20140804 Mpn label rep2.MGF	1	572	590	Dimethylation (K/N-term)	K2:Dimethylation (K/N-term):0.00;K10:Dimethylation (K/N-term):76.18;K14:Dimethylation (K/N-term):54.18
54	107	P75409	MPN_372	CARDS_MYCPN	W.GGWYSTYDK(+28.03)VESNVEDK(+28.03)ILVK(+28.03)DGFDR.F	Y	98.8	34.78	1.65959e-35	3103.55	26	-5.8	776.89	4	96.78	7	160059	20140804 Mpn label rep2.MGF	1	565	590	Dimethylation (K/N-term)	K9:Dimethylation (K/N-term):4.02;K17:Dimethylation (K/N-term):18.38;K21:Dimethylation (K/N-term):45.17
54	107	P75409	MPN_372	CARDS_MYCPN	R.G(+28.03)IK(+28.03)TQKTFMLQADPQNNNVFLVE.V	Y	98.2	31.73	1.86209e-32	2690.41	23	12.3	897.822	3	64.31	31	976160	20140423 Mpn GluC Soluble.MGF	1	279	301	Dimethylation (K/N-term)	G1:Dimethylation (K/N-term):10.19;K3:Dimethylation (K/N-term):0.00
37	96	Q50331	MPN_598	ATPB_MYCPN	R.K(+28.03)PPSFDDQSNTLEIFETGIK(+28.03)VIDLLTPYAR.G	N	99.9	94.92	1.20226e-95	3462.83	30	-7.9	866.708	4	248.3	10	333247	20150611_Elsa_Mpn1.mgf	10	119	148	Dimethylation (K/N-term)	K1:Dimethylation (K/N-term):1000.00;K20:Dimethylation (K/N-term):1000.00
37	96	Q50331	MPN_598	ATPB_MYCPN	R.NEK(+28.03)VTNYNHPIEVPVGK(+28.03)NVLGR.M	N	99.9	93.95	1.12202e-94	2532.38	22	2	507.485	5	108.26	12	356770	20150611_Iain_Mpn1.mgf	43	72	93	Dimethylation (K/N-term)	K3:Dimethylation (K/N-term):0.00;K17:Dimethylation (K/N-term):276.60
37	96	Q50331	MPN_598	ATPB_MYCPN	M(+28.03)K(+28.03)K(+28.03)ENITYGK(+28.03)VHQVIGPVVDVIFTESSQLPR.I	N	99.9	85.11	7.76247e-86	3624.01	31	2.2	605.01	6	170.18	12	365484	20150611_Iain_Mpn1.mgf	46	1	31	Dimethylation (K/N-term)	M1:Dimethylation (K/N-term):1000.00;K2:Dimethylation (K/N-term):1000.00;K3:Dimethylation (K/N-term):1000.00;K10:Dimethylation (K/N-term):1000.00
37	96	Q50331	MPN_598	ATPB_MYCPN	R.FAELQDIIAILGIDELADEDK(+28.03)IIVER.A	N	99.9	82.21	6.16595e-83	2968.6	26	-3.8	743.155	4	234.9	13	396159	20150611_Iain_Mpn2.mgf	6	375	400	Dimethylation (K/N-term)	K21:Dimethylation (K/N-term):186.76
37	96	Q50331	MPN_598	ATPB_MYCPN	R.N(+28.03)EKVTNYNHPIEVPVGK(+28.03)NVLGR.M	N	99.9	80.3	5.01187e-81	2532.38	22	-4.7	634.1	4	100.96	13	377508	20150611_Iain_Mpn2.mgf	17	72	93	Dimethylation (K/N-term)	N1:Dimethylation (K/N-term):0.00;K17:Dimethylation (K/N-term):179.71
37	96	Q50331	MPN_598	ATPB_MYCPN	R.MFNVLGK(+28.03)PIDGK(+28.03)EELPK(+28.03)K(+28.03)PQLPIHR.K	N	99.9	79.69	2.04174e-80	2995.74	25	1.4	749.943	4	124.3	12	358953	20150611_Iain_Mpn1.mgf	50	94	118	Dimethylation (K/N-term)	K7:Dimethylation (K/N-term):45.03;K12:Dimethylation (K/N-term):53.43;K17:Dimethylation (K/N-term):142.28;K18:Dimethylation (K/N-term):162.46
37	96	Q50331	MPN_598	ATPB_MYCPN	N.E(+28.03)KVTNYNHPIEVPVGK(+28.03)NVLGR.M	N	99.9	79.32	4.7863e-80	2418.34	21	-13.6	605.584	4	67.19	7	156907	20140804 Mpn label rep2.MGF	3	73	93	Dimethylation (K/N-term)	E1:Dimethylation (K/N-term):0.00;K16:Dimethylation (K/N-term):107.94
37	96	Q50331	MPN_598	ATPB_MYCPN	R.GGK(+28.03)IGLFGGAGVGK(+28.03)TVLVQELIHNIAK(+28.03)EHSGLSVFAGVGER.T	N	99.9	78.81	1.54882e-79	4185.34	41	-0.1	838.076	5	199.88	15	65627	20150616_QE_ElsaMpn2.mgf	12	149	189	Dimethylation (K/N-term)	K3:Dimethylation (K/N-term):0.00;K14:Dimethylation (K/N-term):38.29;K27:Dimethylation (K/N-term):85.15
37	96	Q50331	MPN_598	ATPB_MYCPN	R.L(+28.03)LDPNIVGINHYK(+28.03)VALGVQNILQR.F	N	99.9	75.81	1.54882e-76	2742.59	24	2.5	686.657	4	164.6	12	364687	20150611_Iain_Mpn1.mgf	4	351	374	Dimethylation (K/N-term)	L1:Dimethylation (K/N-term):1000.00;K13:Dimethylation (K/N-term):1000.00
37	96	Q50331	MPN_598	ATPB_MYCPN	R.IASTK(+28.03)TGSITSVQAIYVPADDLTDPAPATTFTHLDAK(+28.03)TVLDRNIAALGIFPAINPLESTSR.L	N	99.9	75.71	1.94984e-76	6421.41	61	-6	918.346	7	210.35	10	327983	20150611_Elsa_Mpn1.mgf	20	290	350	Dimethylation (K/N-term)	K5:Dimethylation (K/N-term):4.08;K37:Dimethylation (K/N-term):65.73
37	96	Q50331	MPN_598	ATPB_MYCPN	D.PNIVGINHYK(+28.03)VALGVQNILQR.F	N	99.9	71.58	2.63027e-72	2373.36	21	-6.2	594.345	4	147.05	11	340292	20150611_Elsa_Mpn2.mgf	13	354	374	Dimethylation (K/N-term)	K10:Dimethylation (K/N-term):65.90
37	96	Q50331	MPN_598	ATPB_MYCPN	M(+28.03)(+15.99)K(+28.03)K(+28.03)ENITYGK(+28.03)VHQVIGPVVDVIFTESSQLPR.I	N	99.9	71.48	3.31131e-72	3640.01	31	2.9	911.011	4	181.15	15	58156	20150616_QE_ElsaMpn2.mgf	49	1	31	Dimethylation (K/N-term); Oxidation (M)	M1:Dimethylation (K/N-term):1000.00;M1:Oxidation (M):1000.00;K2:Dimethylation (K/N-term):1000.00;K3:Dimethylation (K/N-term):1000.00;K10:Dimethylation (K/N-term):1000.00
37	96	Q50331	MPN_598	ATPB_MYCPN	D.PAPATTFTHLDAK(+28.03)TVLDR.N	N	99.9	71.28	5.24807e-72	1981.06	18	6.7	496.276	4	88.58	27	36350	20170619 QEPlus MPN M1.mgf	13	314	331	Dimethylation (K/N-term)	K13:Dimethylation (K/N-term):148.63
37	96	Q50331	MPN_598	ATPB_MYCPN	R.LLDPNIVGINHYK(+28.03)VALGVQNILQR.F	N	99.9	70.15	7.07946e-71	2714.56	24	3.5	679.649	4	164.55	12	364679	20150611_Iain_Mpn1.mgf	52	351	374	Dimethylation (K/N-term)	K13:Dimethylation (K/N-term):85.25
37	96	Q50331	MPN_598	ATPB_MYCPN	R.G(+28.03)GKIGLFGGAGVGK(+28.03)TVLVQELIHNIAK(+28.03)EHSGLSVFAGVGERTR.E	N	99.9	69.19	6.45654e-70	4442.49	43	-6.3	741.418	6	198.65	16	68399	20150616_QE_IainMpn1.mgf	1	149	191	Dimethylation (K/N-term)	G1:Dimethylation (K/N-term):0.00;K14:Dimethylation (K/N-term):56.41;K27:Dimethylation (K/N-term):101.76
37	96	Q50331	MPN_598	ATPB_MYCPN	N.ITYGK(+28.03)VHQVIGPVVDVIFTESSQLPR.I	N	99.9	68.51	3.0903e-69	2909.6	26	-14.1	728.397	4	99.41	7	160427	20140804 Mpn label rep2.MGF	2	6	31	Dimethylation (K/N-term)	K5:Dimethylation (K/N-term):6.65
37	96	Q50331	MPN_598	ATPB_MYCPN	R.MFNVLGK(+28.03)PIDGK(+28.03)EELPK(+28.03)K(+28.03)PQLPIHRK(+28.03)PPSFDDQSNTLEIFETGIK(+28.03)VIDLLTPYAR.G	N	99.9	67.95	1.12202e-68	6440.56	55	-2.8	1074.43	6	216.83	15	72399	20150616_QE_ElsaMpn2.mgf	3	94	148	Dimethylation (K/N-term)	K7:Dimethylation (K/N-term):5.14;K12:Dimethylation (K/N-term):15.66;K17:Dimethylation (K/N-term):24.34;K18:Dimethylation (K/N-term):23.38;K26:Dimethylation (K/N-term):24.94;K45:Dimethylation (K/N-term):49.52
37	96	Q50331	MPN_598	ATPB_MYCPN	R.IASTK(+28.03)TGSITSVQAIYVPADDLTD.P	N	99.9	67.61	2.45471e-68	2493.28	24	3.6	832.105	3	142.68	12	361533	20150611_Iain_Mpn1.mgf	17	290	313	Dimethylation (K/N-term)	K5:Dimethylation (K/N-term):4.73
37	96	Q50331	MPN_598	ATPB_MYCPN	R.N(+28.03)EK(+28.03)VTNYNHPIEVPVGK(+28.03)NVLGR.M	N	99.9	64.36	4.36516e-65	2560.41	22	2.7	641.112	4	117.21	15	34796	20150616_QE_ElsaMpn2.mgf	1	72	93	Dimethylation (K/N-term)	N1:Dimethylation (K/N-term):1000.00;K3:Dimethylation (K/N-term):1000.00;K17:Dimethylation (K/N-term):1000.00
37	96	Q50331	MPN_598	ATPB_MYCPN	R.TREGNDLYYEMIQGGVIDK(+28.03)TALVFGQMNEPPGAR.M	N	99.9	63.12	7.58578e-64	3796.86	34	8.5	950.229	4	186.51	12	367822	20150611_Iain_Mpn1.mgf	11	190	223	Dimethylation (K/N-term)	K19:Dimethylation (K/N-term):52.13
37	96	Q50331	MPN_598	ATPB_MYCPN	R.IASTK(+28.03)TGSITSVQAIYVPADDLTDPAPATTFTHLDAK(+28.03)TVLDR.N	N	99.9	62.43	3.71535e-63	4456.34	42	-0.7	1115.09	4	177.87	16	59296	20150616_QE_IainMpn1.mgf	6	290	331	Dimethylation (K/N-term)	K5:Dimethylation (K/N-term):0.00;K37:Dimethylation (K/N-term):119.71
37	96	Q50331	MPN_598	ATPB_MYCPN	R.GGK(+28.03)IGLFGGAGVGK(+28.03)TVLVQELIHNIAK(+28.03)EHSGLSVFAGVGERTR.E	N	99.9	60.39	4.0738e-61	4442.49	43	-1.1	741.422	6	194.06	15	63170	20150616_QE_ElsaMpn2.mgf	1	149	191	Dimethylation (K/N-term)	K3:Dimethylation (K/N-term):0.00;K14:Dimethylation (K/N-term):38.29;K27:Dimethylation (K/N-term):85.15
37	96	Q50331	MPN_598	ATPB_MYCPN	R.M(+15.99)FNVLGK(+28.03)PIDGK(+28.03)EELPK(+28.03)K(+28.03)PQLPIHR.K	N	99.9	58.76	1.7378e-59	3011.74	25	-0.4	603.354	5	121.5	12	358549	20150611_Iain_Mpn1.mgf	17	94	118	Oxidation (M); Dimethylation (K/N-term)	M1:Oxidation (M):1000.00;K7:Dimethylation (K/N-term):1000.00;K12:Dimethylation (K/N-term):1000.00;K17:Dimethylation (K/N-term):1000.00;K18:Dimethylation (K/N-term):1000.00
37	96	Q50331	MPN_598	ATPB_MYCPN	R.IYDC(+71.04)LSVK(+28.03)LAGEELFLEAAQLIGDDIVR.C	N	99.9	58.53	2.95121e-59	3191.68	28	-4.6	1064.9	3	99.88	5	150917	20140318 Mpn Labeled Complex.MGF	1	32	59	Propionamide; Dimethylation (K/N-term)	C4:Propionamide:1000.00;K8:Dimethylation (K/N-term):2.90
37	96	Q50331	MPN_598	ATPB_MYCPN	D.GK(+28.03)HDDLPEQAFFFVGTIQEAVEK(+28.03)AK(+28.03)R.L	N	99.9	58.27	5.37032e-59	3043.61	26	-1.8	609.729	5	206.61	16	71933	20150616_QE_IainMpn1.mgf	1	441	466	Dimethylation (K/N-term)	K2:Dimethylation (K/N-term):0.00;K23:Dimethylation (K/N-term):105.80;K25:Dimethylation (K/N-term):101.76
37	96	Q50331	MPN_598	ATPB_MYCPN	R.G(+28.03)GK(+28.03)IGLFGGAGVGK(+28.03)TVLVQELIHNIAK(+28.03)EHSGLSVFAGVGER.T	N	99.9	57.02	9.54993e-58	4213.37	41	-7.4	843.676	5	204.66	16	71052	20150616_QE_IainMpn1.mgf	1	149	189	Dimethylation (K/N-term)	G1:Dimethylation (K/N-term):1000.00;K3:Dimethylation (K/N-term):1000.00;K14:Dimethylation (K/N-term):1000.00;K27:Dimethylation (K/N-term):1000.00
37	96	Q50331	MPN_598	ATPB_MYCPN	D.A(+28.03)KTVLDRNIAALGIFPAINPLESTSR.L	N	99.9	56.08	8.31764e-57	2794.57	26	-2	699.648	4	188.58	14	59164	20150616_QE_ElsaMpn1.mgf	3	325	350	Dimethylation (K/N-term)	A1:Dimethylation (K/N-term):0.00
37	96	Q50331	MPN_598	ATPB_MYCPN	D.GK(+28.03)EELPK(+28.03)K(+28.03)PQLPIHR.K	N	99.9	55.83	1.47911e-56	1853.12	15	12.7	464.294	4	137.44	17	43626	20150616_QE_IainMpn2.mgf	7	104	118	Dimethylation (K/N-term)	K2:Dimethylation (K/N-term):0.00;K7:Dimethylation (K/N-term):38.00;K8:Dimethylation (K/N-term):49.06
37	96	Q50331	MPN_598	ATPB_MYCPN	D.G(+28.03)KEELPK(+28.03)K(+28.03)PQLPIHR.K	N	99.9	54.81	1.54882e-55	1853.12	15	10.4	464.293	4	140.57	14	41706	20150616_QE_ElsaMpn1.mgf	4	104	118	Dimethylation (K/N-term)	G1:Dimethylation (K/N-term):0.00;K7:Dimethylation (K/N-term):52.68;K8:Dimethylation (K/N-term):47.92
37	96	Q50331	MPN_598	ATPB_MYCPN	L.GIDELADEDK(+28.03)IIVER.A	N	99.9	52.91	1.23027e-53	1741.91	15	-14	871.95	2	76.26	7	157855	20140804 Mpn label rep2.MGF	1	386	400	Dimethylation (K/N-term)	K10:Dimethylation (K/N-term):75.34
37	96	Q50331	MPN_598	ATPB_MYCPN	D.PAPATTFTHLDAK(+28.03)TVLDRNIAALGIFPAINPLESTSR.L	N	99.9	50.62	2.39883e-51	3946.13	37	-2.2	987.538	4	191.5	13	390070	20150611_Iain_Mpn2.mgf	11	314	350	Dimethylation (K/N-term)	K13:Dimethylation (K/N-term):16.22
37	96	Q50331	MPN_598	ATPB_MYCPN	R.NEK(+28.03)VTNYNHPIEVPVGK(+28.03)NVL.G	N	99.9	50.07	8.51138e-51	2319.26	20	-14.3	774.082	3	73.13	7	157520	20140804 Mpn label rep2.MGF	1	72	91	Dimethylation (K/N-term)	K3:Dimethylation (K/N-term):5.99;K17:Dimethylation (K/N-term):93.52
37	96	Q50331	MPN_598	ATPB_MYCPN	R.M(+28.03)FNVLGK(+28.03)PIDGK(+28.03)EELPK(+28.03)K(+28.03)PQLPIHR.K	N	99.9	47.99	1.02329e-48	3023.77	25	-0.7	504.969	6	140	16	43122	20150616_QE_IainMpn1.mgf	3	94	118	Dimethylation (K/N-term)	M1:Dimethylation (K/N-term):1000.00;K7:Dimethylation (K/N-term):1000.00;K12:Dimethylation (K/N-term):1000.00;K17:Dimethylation (K/N-term):1000.00;K18:Dimethylation (K/N-term):1000.00
37	96	Q50331	MPN_598	ATPB_MYCPN	E.K(+28.03)FSGIAGK(+28.03)YVPLSDTIQSFK(+28.03)E.I	N	99.9	47.88	1.31826e-48	2398.31	21	8	800.452	3	61.75	31	976032	20140423 Mpn GluC Soluble.MGF	2	417	437	Dimethylation (K/N-term)	K1:Dimethylation (K/N-term):1000.00;K8:Dimethylation (K/N-term):1000.00;K20:Dimethylation (K/N-term):1000.00
37	96	Q50331	MPN_598	ATPB_MYCPN	N.I(+28.03)VGINHYK(+28.03)VALGVQNILQR.F	N	99.9	46.69	2.04174e-47	2190.3	19	0.4	548.582	4	153.32	16	48473	20150616_QE_IainMpn1.mgf	1	356	374	Dimethylation (K/N-term)	I1:Dimethylation (K/N-term):1000.00;K8:Dimethylation (K/N-term):1000.00
37	96	Q50331	MPN_598	ATPB_MYCPN	E.STSRLLDPNIVGINHYK(+28.03)VALGVQNILQRFAE.L	N	99.8	46.35	4.46684e-47	3492.92	31	10.5	874.246	4	88.43	31	977167	20140423 Mpn GluC Soluble.MGF	1	347	377	Dimethylation (K/N-term)	K17:Dimethylation (K/N-term):33.87
37	96	Q50331	MPN_598	ATPB_MYCPN	R.LK(+28.03)K(+28.03)ATVEEK(+28.03)	N	99.8	45.75	1.77828e-46	1128.71	9	0.2	565.363	2	32.09	17	7961	20150616_QE_IainMpn2.mgf	12	467	475	Dimethylation (K/N-term)	K2:Dimethylation (K/N-term):14.02;K3:Dimethylation (K/N-term):26.31;K9:Dimethylation (K/N-term):132.12
37	96	Q50331	MPN_598	ATPB_MYCPN	R.I(+28.03)ASTKTGSITSVQAIYVPADDLTDPAPATTFTHLDAK(+28.03)TVLDRNIAALGIFPAINPLESTSR.L	N	99.8	44.14	7.24436e-45	6421.41	61	1.4	1285.29	5	229.44	14	73558	20150616_QE_ElsaMpn1.mgf	1	290	350	Dimethylation (K/N-term)	I1:Dimethylation (K/N-term):4.08;K37:Dimethylation (K/N-term):39.01
37	96	Q50331	MPN_598	ATPB_MYCPN	I.FETGIK(+28.03)VIDLLTPYAR.G	N	98.7	42.45	3.54813e-43	1863.05	16	7.5	932.54	2	93.06	18	668459	20170531 Mpn dimethyl 1.MGF	2	133	148	Dimethylation (K/N-term)	K6:Dimethylation (K/N-term):30.64
37	96	Q50331	MPN_598	ATPB_MYCPN	R.K(+28.03)PPSFDDQSNTLEIFETGIK(+28.03)VIDLLTPY.A	N	99.8	41.84	1.44544e-42	3235.69	28	-7.4	1079.56	3	99.88	5	150916	20140318 Mpn Labeled Complex.MGF	3	119	146	Dimethylation (K/N-term)	K1:Dimethylation (K/N-term):1000.00;K20:Dimethylation (K/N-term):1000.00
37	96	Q50331	MPN_598	ATPB_MYCPN	F.SGIAGK(+28.03)YVPLSDTIQSFK(+28.03)E.I	N	99.6	41.5	3.16228e-42	2095.12	19	13	699.39	3	60.36	31	975962	20140423 Mpn GluC Soluble.MGF	1	419	437	Dimethylation (K/N-term)	K6:Dimethylation (K/N-term):5.81;K18:Dimethylation (K/N-term):90.25
37	96	Q50331	MPN_598	ATPB_MYCPN	D.LPEQAFFFVGTIQEAVEK(+28.03)AK(+28.03)R.L	N	99.7	41.46	3.46737e-42	2463.35	21	2.4	616.847	4	206.98	17	70559	20150616_QE_IainMpn2.mgf	1	446	466	Dimethylation (K/N-term)	K18:Dimethylation (K/N-term):82.71;K20:Dimethylation (K/N-term):70.57
37	96	Q50331	MPN_598	ATPB_MYCPN	H.PIEVPVGK(+28.03)NVLGR.M	N	98.5	41.26	5.49541e-42	1404.85	13	5.2	469.291	3	85.67	27	34613	20170619 QEPlus MPN M1.mgf	1	81	93	Dimethylation (K/N-term)	K8:Dimethylation (K/N-term):119.46
37	96	Q50331	MPN_598	ATPB_MYCPN	G.K(+28.03)EELPK(+28.03)K(+28.03)PQLPIHR.K	N	99.6	40.57	2.69153e-41	1796.1	14	-0.2	450.033	4	86.97	14	23791	20150616_QE_ElsaMpn1.mgf	2	105	118	Dimethylation (K/N-term)	K1:Dimethylation (K/N-term):1000.00;K6:Dimethylation (K/N-term):1000.00;K7:Dimethylation (K/N-term):1000.00
37	96	Q50331	MPN_598	ATPB_MYCPN	R.C(+28.03)IALGPTEGLARNEK(+28.03)VTNYNHPIEVPVGK(+28.03)NVLGR.M	N	99.6	40.3	5.01187e-41	3742.04	34	-6.7	936.51	4	144.06	15	44275	20150616_QE_ElsaMpn2.mgf	1	60	93	Dimethylation (K/N-term)	C1:Dimethylation (K/N-term):1000.00;K15:Dimethylation (K/N-term):1000.00;K29:Dimethylation (K/N-term):1000.00
37	96	Q50331	MPN_598	ATPB_MYCPN	R.I(+28.03)ASTKTGSITSVQAIYVPADDLTD.P	N	99.6	40.25	5.62341e-41	2493.28	24	0.8	832.103	3	155.94	14	47532	20150616_QE_ElsaMpn1.mgf	2	290	313	Dimethylation (K/N-term)	I1:Dimethylation (K/N-term):0.00
37	96	Q50331	MPN_598	ATPB_MYCPN	R.LLDPNIVGINHYK(+28.03)VA.L	N	99.6	38.74	1.8197e-39	1692.96	15	-10.9	565.32	3	88.1	5	149877	20140318 Mpn Labeled Complex.MGF	1	351	365	Dimethylation (K/N-term)	K13:Dimethylation (K/N-term):111.78
37	96	Q50331	MPN_598	ATPB_MYCPN	G.INHYK(+28.03)VALGVQNILQR.F	N	99.3	38.33	4.67735e-39	1893.09	16	1.3	474.282	4	130.43	16	39544	20150616_QE_IainMpn1.mgf	1	359	374	Dimethylation (K/N-term)	K5:Dimethylation (K/N-term):2.76
37	96	Q50331	MPN_598	ATPB_MYCPN	R.LLDPNIVGINHYK(+28.03)VAL.G	N	97.2	37.89	1.28825e-38	1806.04	16	5.6	603.024	3	115.16	27	52101	20170619 QEPlus MPN M1.mgf	2	351	366	Dimethylation (K/N-term)	K13:Dimethylation (K/N-term):101.58
37	96	Q50331	MPN_598	ATPB_MYCPN	E.NITYGK(+28.03)VHQVIGPVVDVIFTE.S	N	99.3	37.37	4.2658e-38	2355.28	21	12.6	786.112	3	78.8	30	973916	20140423 Mpn GluC Insoluble.MGF	2	5	25	Dimethylation (K/N-term)	K6:Dimethylation (K/N-term):2.87
37	96	Q50331	MPN_598	ATPB_MYCPN	R.GGK(+28.03)IGLFGGAGVGK(+28.03).T	N	99	36.53	2.95121e-37	1272.76	14	1.5	425.26	3	104.78	17	31127	20150616_QE_IainMpn2.mgf	2	149	162	Dimethylation (K/N-term)	K3:Dimethylation (K/N-term):5.47;K14:Dimethylation (K/N-term):87.85
37	96	Q50331	MPN_598	ATPB_MYCPN	R.IASTK(+28.03)TGSITSVQA.I	N	98.2	34.64	2.29087e-35	1390.77	14	1.3	696.391	2	77.98	15	21551	20150616_QE_ElsaMpn2.mgf	1	290	303	Dimethylation (K/N-term)	K5:Dimethylation (K/N-term):5.55
37	96	Q50331	MPN_598	ATPB_MYCPN	R.N(+28.03)EKVTNYNHPIEVPVGK(+28.03)N.V	N	98.8	34.5	3.16228e-35	2107.11	18	-14.3	703.366	3	56.58	7	155837	20140804 Mpn label rep2.MGF	1	72	89	Dimethylation (K/N-term)	N1:Dimethylation (K/N-term):7.32;K17:Dimethylation (K/N-term):53.87
37	96	Q50331	MPN_598	ATPB_MYCPN	R.MFNVLGK(+28.03)PID.G	N	98.2	34.01	9.77237e-35	1160.63	10	-0.1	581.32	2	143.64	16	44514	20150616_QE_IainMpn1.mgf	2	94	103	Dimethylation (K/N-term)	K7:Dimethylation (K/N-term):98.75
37	96	Q50331	MPN_598	ATPB_MYCPN	N.P(+28.03)LESTSRLLDPNIVGINHYK(+28.03)VALGVQNILQR.F	N	93.2	33.21	6.16595e-34	3512.98	31	9.3	1172.01	3	163.75	11	342725	20150611_Elsa_Mpn2.mgf	1	344	374	Dimethylation (K/N-term)	P1:Dimethylation (K/N-term):1000.00;K20:Dimethylation (K/N-term):1000.00
37	96	Q50331	MPN_598	ATPB_MYCPN	R.L(+28.03)K(+28.03)KATVEEK(+28.03)	N	97	32.13	7.4131e-33	1128.71	9	-0.8	377.244	3	31.31	16	7683	20150616_QE_IainMpn1.mgf	1	467	475	Dimethylation (K/N-term)	L1:Dimethylation (K/N-term):5.03;K2:Dimethylation (K/N-term):7.65;K9:Dimethylation (K/N-term):104.62
37	96	Q50331	MPN_598	ATPB_MYCPN	M(+28.03)K(+28.03)K(+28.03)ENITYG.K	N	96.9	32.1	7.94328e-33	1166.64	9	0.1	584.326	2	56.47	17	15374	20150616_QE_IainMpn2.mgf	1	1	9	Dimethylation (K/N-term)	M1:Dimethylation (K/N-term):1000.00;K2:Dimethylation (K/N-term):1000.00;K3:Dimethylation (K/N-term):1000.00
37	96	Q50331	MPN_598	ATPB_MYCPN	L.EIFETGIK(+28.03)VIDLLTPYAR.G	N	86.2	31.55	2.81838e-32	2105.18	18	9.7	1053.61	2	93.05	18	668458	20170531 Mpn dimethyl 1.MGF	1	131	148	Dimethylation (K/N-term)	K8:Dimethylation (K/N-term):13.18
37	96	Q50331	MPN_598	ATPB_MYCPN	F.VGTIQEAVEK(+28.03)AK(+28.03)R.L	N	85.9	31.1	7.94328e-32	1483.87	13	11.4	742.952	2	96.58	18	668555	20170531 Mpn dimethyl 1.MGF	1	454	466	Dimethylation (K/N-term)	K10:Dimethylation (K/N-term):99.51;K12:Dimethylation (K/N-term):106.36
40	92	Q50360	MPN_452	HMW3_MYCPN	R.A(+28.03)KLAK(+28.03)AYGK(+28.03)LAQK(+28.03)IQK(+28.03)SYPDINVVYGR.D	Y	99.9	99.09	8.12831e-100	3161.87	27	0.7	633.381	5	122.75	12	358730	20150611_Iain_Mpn1.mgf	44	7	33	Dimethylation (K/N-term)	A1:Dimethylation (K/N-term):0.00;K5:Dimethylation (K/N-term):37.54;K9:Dimethylation (K/N-term):34.57;K13:Dimethylation (K/N-term):63.50;K16:Dimethylation (K/N-term):83.33
40	92	Q50360	MPN_452	HMW3_MYCPN	R.DAK(+28.03)NK(+28.03)LHALYQDPETGNIFSLEK(+28.03)R.K	Y	99.9	91.04	9.12011e-92	2870.53	24	-5.1	718.636	4	129.96	10	316539	20150611_Elsa_Mpn1.mgf	22	34	57	Dimethylation (K/N-term)	K3:Dimethylation (K/N-term):0.00;K5:Dimethylation (K/N-term):4.08;K23:Dimethylation (K/N-term):174.92
40	92	Q50360	MPN_452	HMW3_MYCPN	R.SLLLEK(+28.03)LASLGHLHDASTR.T	Y	99.9	91.03	9.33254e-92	2088.17	19	3.1	697.066	3	147.64	12	362251	20150611_Iain_Mpn1.mgf	45	509	527	Dimethylation (K/N-term)	K6:Dimethylation (K/N-term):72.78
40	92	Q50360	MPN_452	HMW3_MYCPN	R.YQLAPPSEYVATK(+28.03)YNEPLFNLPAIR.N	Y	99.9	85.93	1.1749e-86	2921.53	25	-6.7	731.386	4	172.43	10	322482	20150611_Elsa_Mpn1.mgf	24	535	559	Dimethylation (K/N-term)	K13:Dimethylation (K/N-term):99.65
40	92	Q50360	MPN_452	HMW3_MYCPN	R.AK(+28.03)LAK(+28.03)AYGK(+28.03)LAQK(+28.03)IQK(+28.03)SYPDINVVYGR.D	Y	99.9	85.59	2.5704e-86	3161.87	27	1.1	527.986	6	123.23	12	358799	20150611_Iain_Mpn1.mgf	10	7	33	Dimethylation (K/N-term)	K2:Dimethylation (K/N-term):0.00;K5:Dimethylation (K/N-term):13.63;K9:Dimethylation (K/N-term):46.25;K13:Dimethylation (K/N-term):80.39;K16:Dimethylation (K/N-term):108.02
40	92	Q50360	MPN_452	HMW3_MYCPN	R.TPLPHERYQLAPPSEYVATK(+28.03)YNEPLFNLPAIR.N	Y	99.9	72.43	3.71535e-73	3751.97	32	-6.2	751.397	5	159.45	10	320593	20150611_Elsa_Mpn1.mgf	4	528	559	Dimethylation (K/N-term)	K20:Dimethylation (K/N-term):61.11
40	92	Q50360	MPN_452	HMW3_MYCPN	L.LLEK(+28.03)LASLGHLHDASTR.T	Y	99.9	71.37	4.2658e-72	1888.05	17	2	473.022	4	147.31	12	362204	20150611_Iain_Mpn1.mgf	2	511	527	Dimethylation (K/N-term)	K4:Dimethylation (K/N-term):49.37
40	92	Q50360	MPN_452	HMW3_MYCPN	R.SLLLEK(+28.03)LASLGHLHDASTRTPLPHERYQLAPPSEYVATK(+28.03)YNEPLFNLPAIR.N	Y	99.9	70.75	1.77828e-71	5822.13	51	0.4	971.363	6	195.36	14	61450	20150616_QE_ElsaMpn1.mgf	11	509	559	Dimethylation (K/N-term)	K6:Dimethylation (K/N-term):7.38;K39:Dimethylation (K/N-term):55.43
40	92	Q50360	MPN_452	HMW3_MYCPN	R.S(+28.03)LLLEKLASLGHLHDASTRTPLPHERYQLAPPSEYVATK(+28.03)YNEPLFNLPAIR.N	Y	99.9	70.61	2.45471e-71	5822.13	51	-1.2	971.361	6	195.31	14	61434	20150616_QE_ElsaMpn1.mgf	3	509	559	Dimethylation (K/N-term)	S1:Dimethylation (K/N-term):0.00;K39:Dimethylation (K/N-term):42.81
40	92	Q50360	MPN_452	HMW3_MYCPN	R.S(+28.03)LLLEK(+28.03)LASLGHLHDASTR.T	Y	99.9	70.32	4.7863e-71	2116.2	19	0.3	424.248	5	160.2	17	52270	20150616_QE_IainMpn2.mgf	5	509	527	Dimethylation (K/N-term)	S1:Dimethylation (K/N-term):1000.00;K6:Dimethylation (K/N-term):1000.00
40	92	Q50360	MPN_452	HMW3_MYCPN	R.D(+28.03)AK(+28.03)NKLHALYQDPETGNIFSLEK(+28.03)R.K	Y	99.9	68.98	1.04713e-69	2870.53	24	2.7	718.641	4	139.81	14	41442	20150616_QE_ElsaMpn1.mgf	7	34	57	Dimethylation (K/N-term)	D1:Dimethylation (K/N-term):6.65;K3:Dimethylation (K/N-term):9.40;K23:Dimethylation (K/N-term):184.97
40	92	Q50360	MPN_452	HMW3_MYCPN	R.SLLLEK(+28.03)LASLGHLHDASTRTPLPHER.Y	Y	99.9	68.7	1.99526e-69	2918.61	26	-4.8	584.726	5	143.58	10	318301	20150611_Elsa_Mpn1.mgf	37	509	534	Dimethylation (K/N-term)	K6:Dimethylation (K/N-term):39.44
40	92	Q50360	MPN_452	HMW3_MYCPN	R.D(+28.03)AKNK(+28.03)LHALYQDPETGNIFSLEK(+28.03)R.K	Y	99.9	67.92	1.20226e-68	2870.53	24	2.8	957.853	3	139.28	14	41253	20150616_QE_ElsaMpn1.mgf	6	34	57	Dimethylation (K/N-term)	D1:Dimethylation (K/N-term):0.00;K5:Dimethylation (K/N-term):20.41;K23:Dimethylation (K/N-term):206.35
40	92	Q50360	MPN_452	HMW3_MYCPN	R.S(+28.03)LLLEK(+28.03)LASLGHLHDASTRTPLPHER.Y	Y	99.9	62.24	5.7544e-63	2946.64	26	-3.1	492.112	6	157.14	16	50156	20150616_QE_IainMpn1.mgf	2	509	534	Dimethylation (K/N-term)	S1:Dimethylation (K/N-term):1000.00;K6:Dimethylation (K/N-term):1000.00
40	92	Q50360	MPN_452	HMW3_MYCPN	R.A(+28.03)K(+28.03)LAK(+28.03)AYGK(+28.03)LAQK(+28.03)IQK(+28.03)SYPDINVVYGR.D	Y	99.9	60.88	1.31826e-61	3189.9	27	-1.9	798.481	4	133.78	14	39182	20150616_QE_ElsaMpn1.mgf	11	7	33	Dimethylation (K/N-term)	A1:Dimethylation (K/N-term):1000.00;K2:Dimethylation (K/N-term):1000.00;K5:Dimethylation (K/N-term):1000.00;K9:Dimethylation (K/N-term):1000.00;K13:Dimethylation (K/N-term):1000.00;K16:Dimethylation (K/N-term):1000.00
40	92	Q50360	MPN_452	HMW3_MYCPN	T.T(+28.03)NRSLLLEK(+28.03)LASLGHLHDASTR.T	Y	99.9	59	1e-59	2487.39	22	1.7	622.856	4	150.75	10	319324	20150611_Elsa_Mpn1.mgf	2	506	527	Dimethylation (K/N-term)	T1:Dimethylation (K/N-term):1000.00;K9:Dimethylation (K/N-term):1000.00
40	92	Q50360	MPN_452	HMW3_MYCPN	L.E(+28.03)KLASLGHLHDASTR.T	Y	99.9	58.45	3.54813e-59	1661.88	15	-10.8	416.474	4	50.01	7	155096	20140804 Mpn label rep2.MGF	1	513	527	Dimethylation (K/N-term)	E1:Dimethylation (K/N-term):0.00
40	92	Q50360	MPN_452	HMW3_MYCPN	R.A(+28.03)K(+28.03)LAKAYGK(+28.03)LAQK(+28.03)IQK(+28.03)SYPDINVVYGRDAK(+28.03)NK(+28.03)LHALYQDPETGNIFSLEK(+28.03)R.K	Y	99.9	55.58	2.63027e-56	6014.39	51	3	1003.41	6	156.04	17	50797	20150616_QE_IainMpn2.mgf	1	7	57	Dimethylation (K/N-term)	A1:Dimethylation (K/N-term):0.00;K2:Dimethylation (K/N-term):0.00;K9:Dimethylation (K/N-term):11.12;K13:Dimethylation (K/N-term):19.61;K16:Dimethylation (K/N-term):20.33;K30:Dimethylation (K/N-term):11.06;K32:Dimethylation (K/N-term):10.28;K50:Dimethylation (K/N-term):35.16
40	92	Q50360	MPN_452	HMW3_MYCPN	D.PETGNIFSLEK(+28.03)R.K	Y	99.9	52.85	1.41254e-53	1417.76	12	-2.3	709.884	2	111.4	16	32671	20150616_QE_IainMpn1.mgf	14	46	57	Dimethylation (K/N-term)	K11:Dimethylation (K/N-term):150.82
40	92	Q50360	MPN_452	HMW3_MYCPN	Q.DPETGNIFSLEK(+28.03)R.K	Y	99.9	52.19	6.45654e-53	1532.78	13	-4.1	511.933	3	69.75	7	157175	20140804 Mpn label rep2.MGF	1	45	57	Dimethylation (K/N-term)	K12:Dimethylation (K/N-term):132.83
40	92	Q50360	MPN_452	HMW3_MYCPN	M(+28.03)TDK(+28.03)ERAK(+28.03)LAK(+28.03)AYGK(+28.03)LAQK(+28.03)IQK(+28.03)SYPDINVVYGR.D	Y	99.9	48.51	3.0903e-49	3978.29	33	-1	664.054	6	150.45	15	46792	20150616_QE_ElsaMpn2.mgf	2	1	33	Dimethylation (K/N-term)	M1:Dimethylation (K/N-term):1000.00;K4:Dimethylation (K/N-term):1000.00;K8:Dimethylation (K/N-term):1000.00;K11:Dimethylation (K/N-term):1000.00;K15:Dimethylation (K/N-term):1000.00;K19:Dimethylation (K/N-term):1000.00;K22:Dimethylation (K/N-term):1000.00
40	92	Q50360	MPN_452	HMW3_MYCPN	R.A(+28.03)KLAK(+28.03)AYGK(+28.03)LAQK(+28.03)IQK(+28.03)SYPD.I	Y	99.9	46.94	1.14815e-47	2360.42	20	-1.4	591.111	4	97.39	17	28638	20150616_QE_IainMpn2.mgf	1	7	26	Dimethylation (K/N-term)	A1:Dimethylation (K/N-term):0.00;K5:Dimethylation (K/N-term):19.05;K9:Dimethylation (K/N-term):52.22;K13:Dimethylation (K/N-term):67.70;K16:Dimethylation (K/N-term):106.27
40	92	Q50360	MPN_452	HMW3_MYCPN	R.SSWSK(+28.03)EF	Y	99.8	46.48	3.31131e-47	897.423	7	-0.6	449.719	2	93.33	12	355410	20150611_Iain_Mpn1.mgf	5	666	672	Dimethylation (K/N-term)	K5:Dimethylation (K/N-term):58.99
40	92	Q50360	MPN_452	HMW3_MYCPN	D.A(+28.03)KNK(+28.03)LHALYQDPETGNIFSLEK(+28.03)R.K	Y	99.8	46.03	9.33254e-47	2755.5	23	-3.5	552.106	5	127.85	16	38506	20150616_QE_IainMpn1.mgf	1	35	57	Dimethylation (K/N-term)	A1:Dimethylation (K/N-term):0.00;K4:Dimethylation (K/N-term):0.00;K22:Dimethylation (K/N-term):104.22
40	92	Q50360	MPN_452	HMW3_MYCPN	G.K(+28.03)LAQK(+28.03)IQK(+28.03)SYPDINVVYGR.D	Y	99.8	44.95	1.12202e-45	2303.34	19	-0.7	576.841	4	112.09	14	31820	20150616_QE_ElsaMpn1.mgf	2	15	33	Dimethylation (K/N-term)	K1:Dimethylation (K/N-term):1000.00;K5:Dimethylation (K/N-term):1000.00;K8:Dimethylation (K/N-term):1000.00
40	92	Q50360	MPN_452	HMW3_MYCPN	R.SLLLEK(+28.03)LASLGHLHD.A	Y	99.7	42.58	2.63027e-43	1672.95	15	2.6	558.659	3	174.4	14	54251	20150616_QE_ElsaMpn1.mgf	2	509	523	Dimethylation (K/N-term)	K6:Dimethylation (K/N-term):55.60
40	92	Q50360	MPN_452	HMW3_MYCPN	R.DAK(+28.03)NK(+28.03)LHALYQD.P	Y	99.7	42.28	5.24807e-43	1470.78	12	-2.6	736.397	2	79.93	14	21628	20150616_QE_ElsaMpn1.mgf	6	34	45	Dimethylation (K/N-term)	K3:Dimethylation (K/N-term):13.67;K5:Dimethylation (K/N-term):15.39
40	92	Q50360	MPN_452	HMW3_MYCPN	R.F(+28.03)TRPTVESTPIASR.F	Y	99.7	42.06	8.70964e-43	1588.86	14	0.3	530.626	3	92.3	16	26279	20150616_QE_IainMpn1.mgf	1	565	578	Dimethylation (K/N-term)	F1:Dimethylation (K/N-term):1000.00
40	92	Q50360	MPN_452	HMW3_MYCPN	R.F(+28.03)TGVTPM(+15.99)AVNYRNPASLNFDSLNSFGAYR.S	Y	99.7	41.89	1.28825e-42	3252.57	29	6.4	814.154	4	182.38	15	58645	20150616_QE_ElsaMpn2.mgf	1	579	607	Dimethylation (K/N-term); Oxidation (M)	F1:Dimethylation (K/N-term):1000.00;M7:Oxidation (M):1000.00
40	92	Q50360	MPN_452	HMW3_MYCPN	H.ALYQDPETGNIFSLEK(+28.03)R.K	Y	99.7	41.67	2.13796e-42	2008.03	17	-10.1	670.343	3	81.31	7	158379	20140804 Mpn label rep2.MGF	1	41	57	Dimethylation (K/N-term)	K16:Dimethylation (K/N-term):94.92
40	92	Q50360	MPN_452	HMW3_MYCPN	R.A(+28.03)K(+28.03)LAK(+28.03)AYGK(+28.03)LAQKIQK(+28.03)SYPDINVVYGR.D	Y	99.6	40.52	3.01995e-41	3161.87	27	-3.7	633.379	5	130.65	15	39406	20150616_QE_ElsaMpn2.mgf	1	7	33	Dimethylation (K/N-term)	A1:Dimethylation (K/N-term):6.69;K2:Dimethylation (K/N-term):7.03;K5:Dimethylation (K/N-term):8.28;K9:Dimethylation (K/N-term):11.12;K16:Dimethylation (K/N-term):0.00
40	92	Q50360	MPN_452	HMW3_MYCPN	E.A(+28.03)TPAPKVEPK(+28.03)VVEQPQPTPVTVE.V	Y	99.5	40.01	9.77237e-41	2496.38	23	-5.7	625.1	4	42.36	31	974953	20140423 Mpn GluC Soluble.MGF	3	340	362	Dimethylation (K/N-term)	A1:Dimethylation (K/N-term):7.38;K10:Dimethylation (K/N-term):11.12
40	92	Q50360	MPN_452	HMW3_MYCPN	E.R(+28.03)AK(+28.03)LAK(+28.03)AYGK(+28.03)LAQK(+28.03)IQK(+28.03)SYPDINVVYGR.D	Y	99.5	39.72	1.90546e-40	3346	28	1.4	670.208	5	128.65	16	38805	20150616_QE_IainMpn1.mgf	2	6	33	Dimethylation (K/N-term)	R1:Dimethylation (K/N-term):1000.00;K3:Dimethylation (K/N-term):1000.00;K6:Dimethylation (K/N-term):1000.00;K10:Dimethylation (K/N-term):1000.00;K14:Dimethylation (K/N-term):1000.00;K17:Dimethylation (K/N-term):1000.00
40	92	Q50360	MPN_452	HMW3_MYCPN	D.A(+28.03)K(+28.03)NKLHALYQDPETGNIFSLEK(+28.03)R.K	Y	99.4	39.1	7.94328e-40	2755.5	23	-2.9	689.881	4	127.8	16	38487	20150616_QE_IainMpn1.mgf	1	35	57	Dimethylation (K/N-term)	A1:Dimethylation (K/N-term):0.00;K2:Dimethylation (K/N-term):0.00;K22:Dimethylation (K/N-term):91.51
40	92	Q50360	MPN_452	HMW3_MYCPN	P.L(+28.03)RRPLELSSLRR.N	Y	99.3	38.12	7.58578e-39	1522.94	12	0	381.743	4	89.52	16	25378	20150616_QE_IainMpn1.mgf	1	615	626	Dimethylation (K/N-term)	L1:Dimethylation (K/N-term):1000.00
40	92	Q50360	MPN_452	HMW3_MYCPN	Q.K(+28.03)IQK(+28.03)SYPDINVVYGR.D	Y	99.5	36.72	1.90546e-37	1835.03	15	-1.6	612.683	3	66.11	5	149167	20140318 Mpn Labeled Complex.MGF	1	19	33	Dimethylation (K/N-term)	K1:Dimethylation (K/N-term):1000.00;K4:Dimethylation (K/N-term):1000.00
40	92	Q50360	MPN_452	HMW3_MYCPN	R.S(+28.03)LLLEKLASLGHLHDASTRTPLPHER.Y	Y	99	36.65	2.23872e-37	2918.61	26	2.1	584.73	5	150.24	15	46715	20150616_QE_ElsaMpn2.mgf	1	509	534	Dimethylation (K/N-term)	S1:Dimethylation (K/N-term):23.70
40	92	Q50360	MPN_452	HMW3_MYCPN	K.S(+28.03)YPDINVVYGR.D	Y	98.7	35.76	1.7378e-36	1309.67	11	0	655.841	2	126.76	16	38099	20150616_QE_IainMpn1.mgf	1	23	33	Dimethylation (K/N-term)	S1:Dimethylation (K/N-term):1000.00
40	92	Q50360	MPN_452	HMW3_MYCPN	E.A(+28.03)PKVVEPTPTPVVE.A	Y	98.9	34.45	3.54813e-35	1489.84	14	4.7	745.93	2	39.56	31	974854	20140423 Mpn GluC Soluble.MGF	1	326	339	Dimethylation (K/N-term)	A1:Dimethylation (K/N-term):14.04
40	92	Q50360	MPN_452	HMW3_MYCPN	M(+28.03)TDK(+28.03)ER.A	Y	97.7	33.47	3.38844e-34	834.427	6	0	418.221	2	20.38	16	4746	20150616_QE_IainMpn1.mgf	2	1	6	Dimethylation (K/N-term)	M1:Dimethylation (K/N-term):1000.00;K4:Dimethylation (K/N-term):1000.00
40	92	Q50360	MPN_452	HMW3_MYCPN	R.AK(+28.03)LAK(+28.03)AYGK(+28.03)LAQK(+28.03)IQK(+28.03).S	Y	97.7	33.34	4.57088e-34	1898.24	16	-0.2	475.568	4	81.04	17	23145	20150616_QE_IainMpn2.mgf	1	7	22	Dimethylation (K/N-term)	K2:Dimethylation (K/N-term):11.06;K5:Dimethylation (K/N-term):25.11;K9:Dimethylation (K/N-term):58.11;K13:Dimethylation (K/N-term):100.30;K16:Dimethylation (K/N-term):168.07
40	92	Q50360	MPN_452	HMW3_MYCPN	K.A(+28.03)YGKLAQK(+28.03)IQK(+28.03)SYPDINVVYGR.D	Y	98.6	32.74	1.8197e-33	2594.46	22	-5.4	649.618	4	81.13	5	149577	20140318 Mpn Labeled Complex.MGF	1	12	33	Dimethylation (K/N-term)	A1:Dimethylation (K/N-term):0.00;K8:Dimethylation (K/N-term):3.13;K11:Dimethylation (K/N-term):10.13
32	220	P78007	MPN_674	LDH_MYCPN	M(+28.03)K(+28.03)SLK(+28.03)VALIGSGAVGTSFLYAAMSR.G	N	99.9	97.33	4.67735e-98	2641.47	25	3.5	661.377	4	170.55	12	365537	20150611_Iain_Mpn1.mgf	40	1	25	Dimethylation (K/N-term)	M1:Dimethylation (K/N-term):1000.00;K2:Dimethylation (K/N-term):1000.00;K5:Dimethylation (K/N-term):1000.00
32	220	P78007	MPN_674	LDH_MYCPN	M(+28.03)(+15.99)K(+28.03)SLK(+28.03)VALIGSGAVGTSFLYAAMSR.G	N	99.9	87.86	1.38038e-88	2657.46	25	5.7	886.834	3	164.7	12	364702	20150611_Iain_Mpn1.mgf	45	1	25	Dimethylation (K/N-term); Oxidation (M)	M1:Dimethylation (K/N-term):1000.00;M1:Oxidation (M):312.61;K2:Dimethylation (K/N-term):1000.00;K5:Dimethylation (K/N-term):1000.00
32	220	P78007	MPN_674	LDH_MYCPN	R.LK(+28.03)FAIAEK(+28.03)YGMSSR.D	N	99.9	85.33	4.67735e-86	1655.91	14	-5.4	552.973	3	109.3	10	314386	20150611_Elsa_Mpn1.mgf	58	154	167	Dimethylation (K/N-term)	K2:Dimethylation (K/N-term):17.01;K8:Dimethylation (K/N-term):119.58
32	220	P78007	MPN_674	LDH_MYCPN	M(+28.03)(+15.99)K(+28.03)SLK(+28.03)VALIGSGAVGTSFLYAAM(+15.99)SR.G	N	99.9	83.74	1.8197e-84	2673.46	25	-3.6	892.157	3	114.1	26	51950	20170619 QEPlus MPN F3.mgf	39	1	25	Dimethylation (K/N-term); Oxidation (M)	M1:Dimethylation (K/N-term):1000.00;M1:Oxidation (M):1000.00;K2:Dimethylation (K/N-term):1000.00;K5:Dimethylation (K/N-term):1000.00;M23:Oxidation (M):1000.00
32	220	P78007	MPN_674	LDH_MYCPN	R.K(+28.03)GATFYGIGEATAEVAELILR.D	N	99.9	83.09	8.12831e-84	2236.21	21	-9.2	746.404	3	101.38	7	160704	20140804 Mpn label rep2.MGF	4	226	246	Dimethylation (K/N-term)	K1:Dimethylation (K/N-term):1000.00
32	220	P78007	MPN_674	LDH_MYCPN	M(+28.03)K(+28.03)SLK(+28.03)VALIGSGAVGTSFLYAAM(+15.99)SR.G	N	99.9	79.42	3.80189e-80	2657.46	25	3.4	665.376	4	155.38	12	363360	20150611_Iain_Mpn1.mgf	16	1	25	Dimethylation (K/N-term); Oxidation (M)	M1:Dimethylation (K/N-term):1000.00;K2:Dimethylation (K/N-term):1000.00;K5:Dimethylation (K/N-term):1000.00;M23:Oxidation (M):1000.00
32	220	P78007	MPN_674	LDH_MYCPN	A.SDIEK(+28.03)EFAEIDHFIR.R	N	99.9	77.53	2.95121e-78	1875.94	15	-3	626.318	3	116.23	26	53029	20170619 QEPlus MPN F3.mgf	15	202	216	Dimethylation (K/N-term)	K5:Dimethylation (K/N-term):77.13
32	220	P78007	MPN_674	LDH_MYCPN	F.S(+28.03)KASDIEK(+28.03)EFAEIDHFIR.R	N	99.9	76.95	1.12202e-77	2190.13	18	1.3	548.541	4	115.78	26	52806	20170619 QEPlus MPN F3.mgf	15	199	216	Dimethylation (K/N-term)	S1:Dimethylation (K/N-term):0.00;K8:Dimethylation (K/N-term):112.31
32	220	P78007	MPN_674	LDH_MYCPN	R.NGVEK(+28.03)ILEIELSATEK(+28.03)AGLDK(+28.03)SIQVLK(+28.03)DNIK(+28.03)LAK(+28.03)L	N	99.9	72.16	6.91831e-73	3988.38	35	6.7	798.689	5	212.15	12	371487	20150611_Iain_Mpn1.mgf	64	278	312	Dimethylation (K/N-term)	K5:Dimethylation (K/N-term):22.37;K16:Dimethylation (K/N-term):77.79;K21:Dimethylation (K/N-term):76.28;K27:Dimethylation (K/N-term):112.92;K31:Dimethylation (K/N-term):120.47;K34:Dimethylation (K/N-term):118.96
32	220	P78007	MPN_674	LDH_MYCPN	R.VVASLINGQYGAK(+28.03)DVMFGTPC(+71.04)VLGR.N	N	99.9	71.44	3.63078e-72	2693.4	25	1.7	1347.71	2	171.45	14	53272	20150616_QE_ElsaMpn1.mgf	6	253	277	Dimethylation (K/N-term); Propionamide	K13:Dimethylation (K/N-term):91.71;C21:Propionamide:1000.00
32	220	P78007	MPN_674	LDH_MYCPN	R.LK(+28.03)FAIAEK(+28.03)YGM(+15.99)SSR.D	N	99.9	70.26	5.49541e-71	1671.9	14	-2	558.307	3	78.65	25	31420	20170619 QEPlus MPN F2.mgf	29	154	167	Dimethylation (K/N-term); Oxidation (M)	K2:Dimethylation (K/N-term):9.34;K8:Dimethylation (K/N-term):112.70;M11:Oxidation (M):1000.00
32	220	P78007	MPN_674	LDH_MYCPN	K.ASDIEK(+28.03)EFAEIDHFIR.R	N	99.9	65.66	2.18776e-66	1946.97	16	5.4	650.002	3	117.42	27	53454	20170619 QEPlus MPN M1.mgf	12	201	216	Dimethylation (K/N-term)	K6:Dimethylation (K/N-term):61.26
32	220	P78007	MPN_674	LDH_MYCPN	R.N(+28.03)GVEKILEIELSATEK(+28.03)AGLDK(+28.03)SIQVLK(+28.03)DNIK(+28.03)LAK(+28.03)L	N	99.9	64.87	1.34896e-65	3988.38	35	-2.5	1330.46	3	230.44	14	73891	20150616_QE_ElsaMpn1.mgf	6	278	312	Dimethylation (K/N-term)	N1:Dimethylation (K/N-term):4.73;K16:Dimethylation (K/N-term):67.38;K21:Dimethylation (K/N-term):68.90;K27:Dimethylation (K/N-term):131.59;K31:Dimethylation (K/N-term):141.31;K34:Dimethylation (K/N-term):174.09
32	220	P78007	MPN_674	LDH_MYCPN	R.GLASEYM(+15.99)VIDINEK(+28.03).S	N	99.9	64.05	8.91251e-65	1624.8	14	-0.8	813.408	2	95.39	24	38399	20170619 QEPlus MPN F1.mgf	3	26	39	Oxidation (M); Dimethylation (K/N-term)	M7:Oxidation (M):1000.00;K14:Dimethylation (K/N-term):111.11
32	220	P78007	MPN_674	LDH_MYCPN	F.SK(+28.03)ASDIEK(+28.03)EFAEIDHFIR.R	N	99.9	61.18	6.60693e-62	2190.13	18	7.6	731.057	3	113.77	27	51269	20170619 QEPlus MPN M1.mgf	3	199	216	Dimethylation (K/N-term)	K2:Dimethylation (K/N-term):12.28;K8:Dimethylation (K/N-term):71.72
32	220	P78007	MPN_674	LDH_MYCPN	G.LDK(+28.03)SIQVLK(+28.03)DNIK(+28.03)LAK(+28.03)L	N	99.9	60.55	2.81838e-61	2050.31	17	2.8	513.587	4	100.77	25	45046	20170619 QEPlus MPN F2.mgf	13	296	312	Dimethylation (K/N-term)	K3:Dimethylation (K/N-term):13.67;K9:Dimethylation (K/N-term):89.76;K13:Dimethylation (K/N-term):182.53;K16:Dimethylation (K/N-term):207.25
32	220	P78007	MPN_674	LDH_MYCPN	A.TEK(+28.03)AGLDK(+28.03)SIQVLK(+28.03)DNIK(+28.03)LAK(+28.03)L	N	99.9	59.19	6.45654e-60	2564.59	22	-4.3	513.923	5	107.83	25	49065	20170619 QEPlus MPN F2.mgf	3	291	312	Dimethylation (K/N-term)	K3:Dimethylation (K/N-term):0.00;K8:Dimethylation (K/N-term):31.93;K14:Dimethylation (K/N-term):81.10;K18:Dimethylation (K/N-term):103.39;K21:Dimethylation (K/N-term):112.86
32	220	P78007	MPN_674	LDH_MYCPN	R.DVQAYVLGEHGDSSVSIISSAK(+28.03).I	N	99.9	58.6	2.51189e-59	2289.15	22	5.2	764.061	3	88.5	5	149895	20140318 Mpn Labeled Complex.MGF	2	168	189	Dimethylation (K/N-term)	K22:Dimethylation (K/N-term):285.88
32	220	P78007	MPN_674	LDH_MYCPN	R.DVQAYVLGEHGDSSVSIISSAK(+28.03)IAGLPLK(+28.03)HFSK(+28.03)ASDIEK(+28.03)EFAEIDHFIRR.R	N	99.9	58.15	7.07946e-59	5621.99	50	-0.4	1406.5	4	197.93	17	66929	20150616_QE_IainMpn2.mgf	6	168	217	Dimethylation (K/N-term)	K22:Dimethylation (K/N-term):67.02;K29:Dimethylation (K/N-term):83.05;K33:Dimethylation (K/N-term):77.75;K39:Dimethylation (K/N-term):75.09
32	220	P78007	MPN_674	LDH_MYCPN	R.L(+28.03)KFAIAEK(+28.03)YGM(+15.99)SSR.D	N	99.9	57.95	1.12202e-58	1671.9	14	-4.8	558.305	3	95.85	11	334425	20150611_Elsa_Mpn2.mgf	31	154	167	Dimethylation (K/N-term); Oxidation (M)	L1:Dimethylation (K/N-term):0.00;K8:Dimethylation (K/N-term):49.54;M11:Oxidation (M):1000.00
32	220	P78007	MPN_674	LDH_MYCPN	H.F(+28.03)SKASDIEK(+28.03)EFAEIDHFIR.R	N	99.9	57.58	2.63027e-58	2337.2	19	7.2	585.312	4	117.19	27	53321	20170619 QEPlus MPN M1.mgf	3	198	216	Dimethylation (K/N-term)	F1:Dimethylation (K/N-term):0.00;K9:Dimethylation (K/N-term):45.03
32	220	P78007	MPN_674	LDH_MYCPN	Y.L(+28.03)KVTGFEPNK(+28.03)VIGSGTLLDSAR.L	N	99.9	57.31	4.89779e-58	2357.33	22	-12	590.333	4	84.75	7	158760	20140804 Mpn label rep2.MGF	1	132	153	Dimethylation (K/N-term)	L1:Dimethylation (K/N-term):0.00;K10:Dimethylation (K/N-term):25.00
32	220	P78007	MPN_674	LDH_MYCPN	R.K(+28.03)GATFYGIGEATAEVAELILRDTK(+28.03)EVR.V	N	99.9	57.26	5.49541e-58	2992.62	27	-3.4	749.161	4	218.21	17	75000	20150616_QE_IainMpn2.mgf	5	226	252	Dimethylation (K/N-term)	K1:Dimethylation (K/N-term):1000.00;K24:Dimethylation (K/N-term):1000.00
32	220	P78007	MPN_674	LDH_MYCPN	E.SGFK(+28.03)GITLIASNPVDIMAYTYLK(+28.03)VTGFEPNK(+28.03)VIGSGTLLD.S	N	99.9	56.79	1.62181e-57	4313.33	40	11.7	1079.35	4	95.98	31	977455	20140423 Mpn GluC Soluble.MGF	1	111	150	Dimethylation (K/N-term)	K4:Dimethylation (K/N-term):0.00;K23:Dimethylation (K/N-term):112.59;K31:Dimethylation (K/N-term):106.61
32	220	P78007	MPN_674	LDH_MYCPN	K.AGLDK(+28.03)SIQVLK(+28.03)DNIK(+28.03)LAK(+28.03)L	N	99.9	56.23	5.88844e-57	2178.37	19	8	545.605	4	109.34	27	48651	20170619 QEPlus MPN M1.mgf	2	294	312	Dimethylation (K/N-term)	K5:Dimethylation (K/N-term):14.19;K11:Dimethylation (K/N-term):102.98;K15:Dimethylation (K/N-term):141.92;K18:Dimethylation (K/N-term):167.66
32	220	P78007	MPN_674	LDH_MYCPN	A.GLDK(+28.03)SIQVLK(+28.03)DNIK(+28.03)LAK(+28.03)L	N	99.9	54.55	2.81838e-55	2107.33	18	7.3	527.845	4	107.54	27	47592	20170619 QEPlus MPN M1.mgf	1	295	312	Dimethylation (K/N-term)	K4:Dimethylation (K/N-term):22.45;K10:Dimethylation (K/N-term):124.12;K14:Dimethylation (K/N-term):137.95;K17:Dimethylation (K/N-term):166.52
32	220	P78007	MPN_674	LDH_MYCPN	R.VVASLINGQYGAK(+28.03)DVM(+15.99)FG.T	N	99.7	54.13	7.4131e-55	1911.98	18	-1.5	956.994	2	103.98	24	43571	20170619 QEPlus MPN F1.mgf	2	253	270	Dimethylation (K/N-term); Oxidation (M)	K13:Dimethylation (K/N-term):85.14;M16:Oxidation (M):1000.00
32	220	P78007	MPN_674	LDH_MYCPN	I.AEK(+28.03)YGMSSR.D	N	99.9	53.93	1.1749e-54	1055.51	9	-0.4	528.761	2	112.26	12	357286	20150611_Iain_Mpn1.mgf	5	159	167	Dimethylation (K/N-term)	K3:Dimethylation (K/N-term):45.01
32	220	P78007	MPN_674	LDH_MYCPN	R.L(+28.03)KFAIAEK(+28.03)YGMSSR.D	N	99.9	53.74	1.8197e-54	1655.91	14	-1.9	414.983	4	112.6	15	33094	20150616_QE_ElsaMpn2.mgf	7	154	167	Dimethylation (K/N-term)	L1:Dimethylation (K/N-term):0.00;K8:Dimethylation (K/N-term):71.27
32	220	P78007	MPN_674	LDH_MYCPN	D.IEK(+28.03)EFAEIDHFIR.R	N	99.8	53.14	7.24436e-54	1673.88	13	7	558.97	3	93.82	27	39479	20170619 QEPlus MPN M1.mgf	7	204	216	Dimethylation (K/N-term)	K3:Dimethylation (K/N-term):32.28
32	220	P78007	MPN_674	LDH_MYCPN	R.VVASLINGQYGAK(+28.03)DVMFG.T	N	99.9	51.86	1.38038e-52	1895.98	18	4.3	949.002	2	148.7	12	362401	20150611_Iain_Mpn1.mgf	5	253	270	Dimethylation (K/N-term)	K13:Dimethylation (K/N-term):142.32
32	220	P78007	MPN_674	LDH_MYCPN	R.LK(+28.03)FAIAEK(+28.03)YG.M	N	99.7	51.86	1.38038e-52	1194.7	10	-1.7	598.357	2	84.76	26	35459	20170619 QEPlus MPN F3.mgf	8	154	163	Dimethylation (K/N-term)	K2:Dimethylation (K/N-term):12.28;K8:Dimethylation (K/N-term):186.64
32	220	P78007	MPN_674	LDH_MYCPN	K.SIQVLK(+28.03)DNIK(+28.03)LAK(+28.03)L	N	99.6	51.85	1.41254e-52	1666.08	14	-2.1	556.365	3	95.71	25	42065	20170619 QEPlus MPN F2.mgf	13	299	312	Dimethylation (K/N-term)	K6:Dimethylation (K/N-term):56.94;K10:Dimethylation (K/N-term):135.47;K13:Dimethylation (K/N-term):183.44
32	220	P78007	MPN_674	LDH_MYCPN	H.FSK(+28.03)ASDIEK(+28.03)EFAEIDHFIR.R	N	99.7	51.33	4.67735e-52	2337.2	19	5.7	585.311	4	117.26	28	52820	20170619 QEPlus MPN M2.mgf	2	198	216	Dimethylation (K/N-term)	K3:Dimethylation (K/N-term):0.00;K9:Dimethylation (K/N-term):24.34
32	220	P78007	MPN_674	LDH_MYCPN	R.LK(+28.03)FAIAEK(+28.03)YGM(+15.99).S	N	99.6	51.1	7.94328e-52	1341.74	11	-1.6	448.252	3	84.04	25	34839	20170619 QEPlus MPN F2.mgf	6	154	164	Dimethylation (K/N-term); Oxidation (M)	K2:Dimethylation (K/N-term):0.00;K8:Dimethylation (K/N-term):58.52;M11:Oxidation (M):1000.00
32	220	P78007	MPN_674	LDH_MYCPN	F.AIAEK(+28.03)YGM(+15.99)SSR.D	N	99.8	51.09	8.12831e-52	1255.62	11	-2.7	628.817	2	42.26	27	8212	20170619 QEPlus MPN M1.mgf	2	157	167	Dimethylation (K/N-term); Oxidation (M)	K5:Dimethylation (K/N-term):68.07;M8:Oxidation (M):1000.00
32	220	P78007	MPN_674	LDH_MYCPN	A.IAEK(+28.03)YGMSSR.D	N	99.9	50.94	1.14815e-51	1168.59	10	-2.5	585.301	2	111.71	12	357214	20150611_Iain_Mpn1.mgf	1	158	167	Dimethylation (K/N-term)	K4:Dimethylation (K/N-term):47.36
32	220	P78007	MPN_674	LDH_MYCPN	F.S(+28.03)K(+28.03)ASDIEK(+28.03)EFAEIDHFIR.R	N	99.7	50.68	2.0893e-51	2218.16	18	4.2	555.55	4	114.16	28	50998	20170619 QEPlus MPN M2.mgf	3	199	216	Dimethylation (K/N-term)	S1:Dimethylation (K/N-term):1000.00;K2:Dimethylation (K/N-term):1000.00;K8:Dimethylation (K/N-term):1000.00
32	220	P78007	MPN_674	LDH_MYCPN	R.DVQAYVLGEHGDSSVSIISSAK(+28.03)IAGLPLK(+28.03)HF.S	N	99.7	50.37	4.2658e-51	3293.77	31	5.4	824.453	4	124.54	27	57712	20170619 QEPlus MPN M1.mgf	7	168	198	Dimethylation (K/N-term)	K22:Dimethylation (K/N-term):80.56;K29:Dimethylation (K/N-term):124.27
32	220	P78007	MPN_674	LDH_MYCPN	A.SDIEK(+28.03)EFAEIDHFIRR.R	N	99.6	49.97	1.07152e-50	2032.04	16	5.9	509.02	4	109.06	28	48040	20170619 QEPlus MPN M2.mgf	3	202	217	Dimethylation (K/N-term)	K5:Dimethylation (K/N-term):22.37
32	220	P78007	MPN_674	LDH_MYCPN	A.EK(+28.03)YGMSSR.D	N	99.9	49.56	2.75423e-50	984.47	8	-1	493.242	2	111.83	12	357222	20150611_Iain_Mpn1.mgf	2	160	167	Dimethylation (K/N-term)	K2:Dimethylation (K/N-term):17.01
32	220	P78007	MPN_674	LDH_MYCPN	R.VVASLINGQYGAK(+28.03)D.V	N	99.9	48.52	3.01995e-49	1461.78	14	-1.5	731.898	2	105.74	15	30730	20150616_QE_ElsaMpn2.mgf	4	253	266	Dimethylation (K/N-term)	K13:Dimethylation (K/N-term):119.64
32	220	P78007	MPN_674	LDH_MYCPN	R.L(+28.03)KFAIAEK(+28.03)YGM(+15.99)S.S	N	99.6	48.04	9.12011e-49	1428.77	12	1.4	477.264	3	78.04	27	30012	20170619 QEPlus MPN M1.mgf	4	154	165	Dimethylation (K/N-term); Oxidation (M)	L1:Dimethylation (K/N-term):0.00;K8:Dimethylation (K/N-term):81.36;M11:Oxidation (M):1000.00
32	220	P78007	MPN_674	LDH_MYCPN	R.DTK(+28.03)EVRVVASLINGQYGAK(+28.03)DVMFGTPC(+71.04)VLGR.N	N	99.9	46.86	1.38038e-47	3449.82	31	9.3	863.469	4	186.88	14	58545	20150616_QE_ElsaMpn1.mgf	1	247	277	Dimethylation (K/N-term); Propionamide	K3:Dimethylation (K/N-term):0.00;K19:Dimethylation (K/N-term):23.75;C27:Propionamide:1000.00
32	220	P78007	MPN_674	LDH_MYCPN	R.L(+28.03)K(+28.03)FAIAEK(+28.03)YGMSSR.D	N	99.9	46.64	2.29087e-47	1683.94	14	-2.6	421.991	4	117.94	14	33769	20150616_QE_ElsaMpn1.mgf	4	154	167	Dimethylation (K/N-term)	L1:Dimethylation (K/N-term):1000.00;K2:Dimethylation (K/N-term):1000.00;K8:Dimethylation (K/N-term):1000.00
32	220	P78007	MPN_674	LDH_MYCPN	K.VTGFEPNK(+28.03)VIGSGTLLDSAR.L	N	99.7	46.59	2.5704e-47	2088.12	20	4	697.051	3	73.33	4	145804	20140226_Mpn_Label_Te1.MGF	1	134	153	Dimethylation (K/N-term)	K8:Dimethylation (K/N-term):67.13
32	220	P78007	MPN_674	LDH_MYCPN	R.VVASLINGQYGAK(+28.03)DVM(+15.99)FGTPC(+71.04)VLGR.N	N	99.9	46.53	2.95121e-47	2709.4	25	3	904.143	3	169.24	14	52544	20150616_QE_ElsaMpn1.mgf	4	253	277	Dimethylation (K/N-term); Oxidation (M); Propionamide	K13:Dimethylation (K/N-term):64.80;M16:Oxidation (M):1000.00;C21:Propionamide:1000.00
32	220	P78007	MPN_674	LDH_MYCPN	R.LQLLEGNVEIM(+15.99)K(+28.03).N	N	98.6	45.86	1.38038e-46	1429.79	12	-0.3	715.9	2	97.64	24	39754	20170619 QEPlus MPN F1.mgf	1	91	102	Oxidation (M); Dimethylation (K/N-term)	M11:Oxidation (M):1000.00;K12:Dimethylation (K/N-term):115.60
32	220	P78007	MPN_674	LDH_MYCPN	R.VVASLINGQYGAK(+28.03).D	N	99.8	45.37	4.2658e-46	1346.76	13	-0.9	674.385	2	106.4	14	29970	20150616_QE_ElsaMpn1.mgf	1	253	265	Dimethylation (K/N-term)	K13:Dimethylation (K/N-term):116.72
32	220	P78007	MPN_674	LDH_MYCPN	M(+28.03)(+15.99)K(+28.03)SLK(+28.03)VALIGSGAVG.T	Y	98.2	45.33	4.67735e-46	1529.92	15	-1.9	765.967	2	87.3	26	37025	20170619 QEPlus MPN F3.mgf	11	1	15	Dimethylation (K/N-term); Oxidation (M)	M1:Dimethylation (K/N-term):1000.00;M1:Oxidation (M):1000.00;K2:Dimethylation (K/N-term):1000.00;K5:Dimethylation (K/N-term):1000.00
32	220	P78007	MPN_674	LDH_MYCPN	M(+28.03)(+15.99)K(+28.03)SLK(+28.03)VALIGSGAVGTSFLYAAM(+15.99).S	Y	99.4	45.05	8.91251e-46	2430.33	23	5.9	811.121	3	118.93	27	54359	20170619 QEPlus MPN M1.mgf	5	1	23	Dimethylation (K/N-term); Oxidation (M)	M1:Dimethylation (K/N-term):1000.00;M1:Oxidation (M):1000.00;K2:Dimethylation (K/N-term):1000.00;K5:Dimethylation (K/N-term):1000.00;M23:Oxidation (M):1000.00
32	220	P78007	MPN_674	LDH_MYCPN	S.K(+28.03)ASDIEK(+28.03)EFAEIDHFIR.R	N	99.2	44.95	1.12202e-45	2103.1	17	7.4	526.786	4	110.14	28	48679	20170619 QEPlus MPN M2.mgf	5	200	216	Dimethylation (K/N-term)	K1:Dimethylation (K/N-term):1000.00;K7:Dimethylation (K/N-term):1000.00
32	220	P78007	MPN_674	LDH_MYCPN	D.K(+28.03)SIQVLK(+28.03)DNIK(+28.03)LAK(+28.03)L	N	99.4	44.84	1.44544e-45	1822.2	15	6.5	456.561	4	82.64	27	32789	20170619 QEPlus MPN M1.mgf	5	298	312	Dimethylation (K/N-term)	K1:Dimethylation (K/N-term):1000.00;K7:Dimethylation (K/N-term):1000.00;K11:Dimethylation (K/N-term):1000.00;K14:Dimethylation (K/N-term):1000.00
32	220	P78007	MPN_674	LDH_MYCPN	E.K(+28.03)EFAEIDHFIR.R	N	99.1	44.73	1.86209e-45	1431.75	11	-0.6	478.257	3	81.37	28	31489	20170619 QEPlus MPN M2.mgf	2	206	216	Dimethylation (K/N-term)	K1:Dimethylation (K/N-term):1000.00
32	220	P78007	MPN_674	LDH_MYCPN	S.A(+28.03)KIAGLPLK(+28.03)HFSK(+28.03)ASDIEK(+28.03)EFAEIDHFIR.R	N	99.3	44.3	5.01187e-45	3421.91	29	6.5	685.394	5	116.51	27	52908	20170619 QEPlus MPN M1.mgf	1	188	216	Dimethylation (K/N-term)	A1:Dimethylation (K/N-term):0.00;K9:Dimethylation (K/N-term):8.15;K13:Dimethylation (K/N-term):16.94;K19:Dimethylation (K/N-term):34.38
32	220	P78007	MPN_674	LDH_MYCPN	I.EK(+28.03)EFAEIDHFIR.R	N	99.8	44.22	6.0256e-45	1560.79	12	-3.9	521.27	3	74.71	7	157684	20140804 Mpn label rep2.MGF	1	205	216	Dimethylation (K/N-term)	K2:Dimethylation (K/N-term):0.00
32	220	P78007	MPN_674	LDH_MYCPN	R.DVQAYVLGEHGDSSVSIISSAK(+28.03)IAGLPLK(+28.03)HFSK(+28.03)ASDIEK(+28.03)EFAEIDHFIR.R	N	99.8	43.31	4.89779e-44	5465.89	49	2.7	911.991	6	201.47	17	68393	20150616_QE_IainMpn2.mgf	2	168	216	Dimethylation (K/N-term)	K22:Dimethylation (K/N-term):6.88;K29:Dimethylation (K/N-term):5.10;K33:Dimethylation (K/N-term):4.35;K39:Dimethylation (K/N-term):11.74
32	220	P78007	MPN_674	LDH_MYCPN	M(+28.03)K(+28.03)SLK(+28.03)VALIGSGAVGTSFLYAAMSRGLASE.Y	N	99.7	43.09	8.12831e-44	3098.69	30	13.1	775.689	4	90.8	31	977203	20140423 Mpn GluC Soluble.MGF	1	1	30	Dimethylation (K/N-term)	M1:Dimethylation (K/N-term):1000.00;K2:Dimethylation (K/N-term):1000.00;K5:Dimethylation (K/N-term):1000.00
32	220	P78007	MPN_674	LDH_MYCPN	R.L(+28.03)KFAIAEK(+28.03)YGM(+15.99).S	N	99	42.37	4.2658e-43	1341.74	11	-0.8	448.252	3	79.61	27	30962	20170619 QEPlus MPN M1.mgf	3	154	164	Dimethylation (K/N-term); Oxidation (M)	L1:Dimethylation (K/N-term):0.00;K8:Dimethylation (K/N-term):94.27;M11:Oxidation (M):1000.00
32	220	P78007	MPN_674	LDH_MYCPN	R.LK(+28.03)FAIAEK(+28.03)YGM.S	N	99.9	42.21	6.16595e-43	1325.74	11	-12.8	663.87	2	85.65	5	149771	20140318 Mpn Labeled Complex.MGF	1	154	164	Dimethylation (K/N-term)	K2:Dimethylation (K/N-term):14.02;K8:Dimethylation (K/N-term):142.27
32	220	P78007	MPN_674	LDH_MYCPN	E.P(+28.03)NKVIGSGTLLDSAR.L	N	99.7	41.6	2.51189e-42	1554.87	15	0.5	519.298	3	101.89	14	28521	20150616_QE_ElsaMpn1.mgf	1	139	153	Dimethylation (K/N-term)	P1:Dimethylation (K/N-term):0.00
32	220	P78007	MPN_674	LDH_MYCPN	R.LK(+28.03)FAIAEK(+28.03)Y.G	N	94.9	41.54	2.88403e-42	1137.68	9	-0.3	569.847	2	85.1	25	35503	20170619 QEPlus MPN F2.mgf	5	154	162	Dimethylation (K/N-term)	K2:Dimethylation (K/N-term):11.06;K8:Dimethylation (K/N-term):148.49
32	220	P78007	MPN_674	LDH_MYCPN	M(+28.03)(+15.99)K(+28.03)SLK(+28.03)VALIGSGA.V	Y	95.3	40.86	1.38038e-41	1373.83	13	-5.5	687.919	2	83.41	26	34605	20170619 QEPlus MPN F3.mgf	3	1	13	Dimethylation (K/N-term); Oxidation (M)	M1:Dimethylation (K/N-term):1000.00;M1:Oxidation (M):1000.00;K2:Dimethylation (K/N-term):1000.00;K5:Dimethylation (K/N-term):1000.00
32	220	P78007	MPN_674	LDH_MYCPN	D.I(+28.03)EKEFAEIDHFIR.R	N	97.8	40.45	3.54813e-41	1673.88	13	8.1	558.971	3	93.86	28	39039	20170619 QEPlus MPN M2.mgf	1	204	216	Dimethylation (K/N-term)	I1:Dimethylation (K/N-term):0.00
32	220	P78007	MPN_674	LDH_MYCPN	M(+28.03)(+15.99)K(+28.03)SLK(+28.03)VALIGSG.A	Y	94.7	39.55	2.81838e-40	1302.79	12	-1.9	652.403	2	81.58	25	33284	20170619 QEPlus MPN F2.mgf	10	1	12	Dimethylation (K/N-term); Oxidation (M)	M1:Dimethylation (K/N-term):1000.00;M1:Oxidation (M):1000.00;K2:Dimethylation (K/N-term):1000.00;K5:Dimethylation (K/N-term):1000.00
32	220	P78007	MPN_674	LDH_MYCPN	A.GLPLK(+28.03)HFSK(+28.03)ASDIEK(+28.03)EFAEIDHFIR.R	N	97.4	39.24	5.7544e-40	3010.63	25	5.5	603.136	5	115.33	27	52208	20170619 QEPlus MPN M1.mgf	3	192	216	Dimethylation (K/N-term)	K5:Dimethylation (K/N-term):4.08;K9:Dimethylation (K/N-term):10.87;K15:Dimethylation (K/N-term):37.72
32	220	P78007	MPN_674	LDH_MYCPN	M(+28.03)(+15.99)K(+28.03)SLK(+28.03)VALIGSGAVGT.S	Y	97.3	38.54	2.88403e-39	1630.97	16	5.9	544.667	3	84.23	27	33751	20170619 QEPlus MPN M1.mgf	3	1	16	Dimethylation (K/N-term); Oxidation (M)	M1:Dimethylation (K/N-term):1000.00;M1:Oxidation (M):1000.00;K2:Dimethylation (K/N-term):1000.00;K5:Dimethylation (K/N-term):1000.00
32	220	P78007	MPN_674	LDH_MYCPN	R.LQLLEGNVEIM(+15.99)K(+28.03)NIAK(+28.03)AVK(+28.03)E.S	N	97.3	38.21	6.16595e-39	2339.35	20	8.5	585.85	4	100.19	27	43249	20170619 QEPlus MPN M1.mgf	1	91	110	Oxidation (M); Dimethylation (K/N-term)	M11:Oxidation (M):1000.00;K12:Dimethylation (K/N-term):105.15;K16:Dimethylation (K/N-term):108.83;K19:Dimethylation (K/N-term):100.77
32	220	P78007	MPN_674	LDH_MYCPN	M(+28.03)(+15.99)K(+28.03)SLK(+28.03)VALIGSGAVGTSFLYA.A	Y	97.2	37.82	1.51356e-38	2212.25	21	8.7	738.432	3	118.48	27	54088	20170619 QEPlus MPN M1.mgf	1	1	21	Dimethylation (K/N-term); Oxidation (M)	M1:Dimethylation (K/N-term):1000.00;M1:Oxidation (M):1000.00;K2:Dimethylation (K/N-term):1000.00;K5:Dimethylation (K/N-term):1000.00
32	220	P78007	MPN_674	LDH_MYCPN	T.GFEPNK(+28.03)VIGSGTLLDSAR.L	N	99.5	37.75	1.77828e-38	1888.01	18	-12.9	630.334	3	78.68	7	158105	20140804 Mpn label rep2.MGF	1	136	153	Dimethylation (K/N-term)	K6:Dimethylation (K/N-term):13.50
32	220	P78007	MPN_674	LDH_MYCPN	S.S(+28.03)AKIAGLPLK(+28.03)HFSK(+28.03)ASDIEK(+28.03)EFAEIDHFIR.R	N	97.1	37.69	2.04174e-38	3508.94	30	8.1	702.802	5	116.82	27	53097	20170619 QEPlus MPN M1.mgf	1	187	216	Dimethylation (K/N-term)	S1:Dimethylation (K/N-term):0.00;K10:Dimethylation (K/N-term):9.75;K14:Dimethylation (K/N-term):20.33;K20:Dimethylation (K/N-term):32.61
32	220	P78007	MPN_674	LDH_MYCPN	M(+28.03)(+15.99)K(+28.03)SLK(+28.03)VALIGSGAVGTSFLYAAM(+15.99)SRGLA.S	Y	97.1	37.65	2.23872e-38	2914.6	28	5.5	729.662	4	120.87	27	55518	20170619 QEPlus MPN M1.mgf	1	1	28	Dimethylation (K/N-term); Oxidation (M)	M1:Dimethylation (K/N-term):1000.00;M1:Oxidation (M):1000.00;K2:Dimethylation (K/N-term):1000.00;K5:Dimethylation (K/N-term):1000.00;M23:Oxidation (M):1000.00
32	220	P78007	MPN_674	LDH_MYCPN	R.K(+28.03)GATFYGIGEA.T	N	92.3	37.41	3.89045e-38	1140.58	11	-1.8	571.297	2	82.83	25	34078	20170619 QEPlus MPN F2.mgf	1	226	236	Dimethylation (K/N-term)	K1:Dimethylation (K/N-term):1000.00
32	220	P78007	MPN_674	LDH_MYCPN	G.LPLK(+28.03)HFSK(+28.03)ASDIEK(+28.03)EFAEIDHFIR.R	N	96.2	37.36	4.36516e-38	2953.61	24	4.8	591.731	5	112.87	27	50731	20170619 QEPlus MPN M1.mgf	1	193	216	Dimethylation (K/N-term)	K4:Dimethylation (K/N-term):5.08;K8:Dimethylation (K/N-term):17.76;K14:Dimethylation (K/N-term):38.29
32	220	P78007	MPN_674	LDH_MYCPN	R.VVASLINGQYGAK(+28.03)DVMFGTP.C	N	99.2	37.27	5.37032e-38	2094.08	20	0.6	1048.05	2	161.88	15	50912	20150616_QE_ElsaMpn2.mgf	4	253	272	Dimethylation (K/N-term)	K13:Dimethylation (K/N-term):54.81
32	220	P78007	MPN_674	LDH_MYCPN	K.V(+28.03)IGSGTLLDSARLK(+28.03)FAIAEK(+28.03)YGMSSR.D	N	97.4	37.21	6.16595e-38	2853.58	26	14.7	714.412	4	109.8	10	314440	20150611_Elsa_Mpn1.mgf	1	142	167	Dimethylation (K/N-term)	V1:Dimethylation (K/N-term):1000.00;K14:Dimethylation (K/N-term):1000.00;K20:Dimethylation (K/N-term):1000.00
32	220	P78007	MPN_674	LDH_MYCPN	E.K(+28.03)AGLDK(+28.03)SIQVLK(+28.03)D.N	N	99.2	37.12	7.58578e-38	1497.91	13	13.6	500.318	3	34.61	30	972783	20140423 Mpn GluC Insoluble.MGF	1	293	305	Dimethylation (K/N-term)	K1:Dimethylation (K/N-term):1000.00;K6:Dimethylation (K/N-term):1000.00;K12:Dimethylation (K/N-term):1000.00
32	220	P78007	MPN_674	LDH_MYCPN	K.IAGLPLK(+28.03)HFSK(+28.03)ASDIEK(+28.03)EFAEIDHFIR.R	N	98.1	37.11	7.76247e-38	3194.75	27	-14.8	533.458	6	94.13	4	147762	20140226_Mpn_Label_Te1.MGF	2	190	216	Dimethylation (K/N-term)	K7:Dimethylation (K/N-term):10.92;K11:Dimethylation (K/N-term):7.22;K17:Dimethylation (K/N-term):8.70
32	220	P78007	MPN_674	LDH_MYCPN	L.S(+28.03)ATEKAGLDK(+28.03)SIQVLK(+28.03)DNIK(+28.03)LAK(+28.03)L	N	81.7	35.45	3.54813e-36	2722.66	24	0.9	545.539	5	109.96	25	50230	20170619 QEPlus MPN F2.mgf	1	289	312	Dimethylation (K/N-term)	S1:Dimethylation (K/N-term):9.85;K10:Dimethylation (K/N-term):17.91;K16:Dimethylation (K/N-term):41.98;K20:Dimethylation (K/N-term):46.00;K23:Dimethylation (K/N-term):51.92
32	220	P78007	MPN_674	LDH_MYCPN	R.DVQAYVLGEHGDSSVSIISSAK(+28.03)IAGLPLK(+28.03)HFSK(+28.03)A.S	N	94.3	35.4	3.98107e-36	3607.96	34	5.5	722.604	5	115.25	27	52156	20170619 QEPlus MPN M1.mgf	1	168	201	Dimethylation (K/N-term)	K22:Dimethylation (K/N-term):47.28;K29:Dimethylation (K/N-term):58.21;K33:Dimethylation (K/N-term):54.23
32	220	P78007	MPN_674	LDH_MYCPN	F.IGAGRPQK(+28.03)QGGETR.L	N	98.8	35.05	8.91251e-36	1481.81	14	-7.1	494.939	3	36.68	7	153493	20140804 Mpn label rep2.MGF	1	77	90	Dimethylation (K/N-term)	K8:Dimethylation (K/N-term):39.40
32	220	P78007	MPN_674	LDH_MYCPN	M(+28.03)(+15.99)K(+28.03)SLK(+28.03)VALIGSGAVGTSFL.Y	Y	94	34.65	2.23872e-35	1978.15	19	3.4	660.394	3	115.43	27	52266	20170619 QEPlus MPN M1.mgf	2	1	19	Dimethylation (K/N-term); Oxidation (M)	M1:Dimethylation (K/N-term):1000.00;M1:Oxidation (M):1000.00;K2:Dimethylation (K/N-term):1000.00;K5:Dimethylation (K/N-term):1000.00
32	220	P78007	MPN_674	LDH_MYCPN	R.LK(+28.03)FAIAEK(+28.03)YGM(+15.99)S.S	N	94	34.63	2.34423e-35	1428.77	12	0.3	715.392	2	78.11	27	30057	20170619 QEPlus MPN M1.mgf	1	154	165	Dimethylation (K/N-term); Oxidation (M)	K2:Dimethylation (K/N-term):11.06;K8:Dimethylation (K/N-term):72.07;M11:Oxidation (M):1000.00
32	220	P78007	MPN_674	LDH_MYCPN	E.IMK(+28.03)NIAK(+28.03)AVK(+28.03)E.S	N	98.9	34.37	4.2658e-35	1327.83	11	11.3	443.621	3	31	31	974697	20140423 Mpn GluC Soluble.MGF	1	100	110	Dimethylation (K/N-term)	K3:Dimethylation (K/N-term):5.99;K7:Dimethylation (K/N-term):85.52;K10:Dimethylation (K/N-term):94.67
32	220	P78007	MPN_674	LDH_MYCPN	M(+28.03)(+15.99)K(+28.03)SLK(+28.03)VALIGSGAVGTSFLYAA.M	Y	93.9	34.21	6.16595e-35	2283.29	22	9	762.111	3	119.82	27	54892	20170619 QEPlus MPN M1.mgf	1	1	22	Dimethylation (K/N-term); Oxidation (M)	M1:Dimethylation (K/N-term):1000.00;M1:Oxidation (M):1000.00;K2:Dimethylation (K/N-term):1000.00;K5:Dimethylation (K/N-term):1000.00
32	220	P78007	MPN_674	LDH_MYCPN	D.F(+28.03)IFIGAGRPQK(+28.03)QGGETR.L	N	98.1	34.17	6.76083e-35	1917.06	17	3	480.273	4	97.12	15	27784	20150616_QE_ElsaMpn2.mgf	2	74	90	Dimethylation (K/N-term)	F1:Dimethylation (K/N-term):1000.00;K11:Dimethylation (K/N-term):1000.00
32	220	P78007	MPN_674	LDH_MYCPN	M(+28.03)(+15.99)K(+28.03)SLK(+28.03)VALIGSGAVGTS.F	Y	93.8	34.1	7.94328e-35	1718	17	6.4	573.678	3	82.82	27	32897	20170619 QEPlus MPN M1.mgf	1	1	17	Dimethylation (K/N-term); Oxidation (M)	M1:Dimethylation (K/N-term):1000.00;M1:Oxidation (M):1000.00;K2:Dimethylation (K/N-term):1000.00;K5:Dimethylation (K/N-term):1000.00
32	220	P78007	MPN_674	LDH_MYCPN	S.SAK(+28.03)IAGLPLK(+28.03)HFSK(+28.03)ASDIEK(+28.03)EFAEIDHFIR.R	N	90.9	33.91	1.23027e-34	3508.94	30	8.1	702.802	5	116.83	27	53103	20170619 QEPlus MPN M1.mgf	1	187	216	Dimethylation (K/N-term)	K3:Dimethylation (K/N-term):0.00;K10:Dimethylation (K/N-term):9.99;K14:Dimethylation (K/N-term):21.46;K20:Dimethylation (K/N-term):21.18
32	220	P78007	MPN_674	LDH_MYCPN	K.F(+28.03)AIAEK(+28.03)YGMSSR.D	N	97.9	33.77	1.69824e-34	1414.73	12	0.5	472.583	3	104.37	16	30273	20150616_QE_IainMpn1.mgf	1	156	167	Dimethylation (K/N-term)	F1:Dimethylation (K/N-term):1000.00;K6:Dimethylation (K/N-term):1000.00
32	220	P78007	MPN_674	LDH_MYCPN	M(+28.03)(+15.99)K(+28.03)SLK(+28.03)VALIGS.G	Y	75	33.11	7.76247e-34	1245.77	11	-1	623.893	2	82.25	25	33705	20170619 QEPlus MPN F2.mgf	1	1	11	Dimethylation (K/N-term); Oxidation (M)	M1:Dimethylation (K/N-term):1000.00;M1:Oxidation (M):1000.00;K2:Dimethylation (K/N-term):1000.00;K5:Dimethylation (K/N-term):1000.00
32	220	P78007	MPN_674	LDH_MYCPN	R.VVASLINGQYGAK(+28.03)DVMFGTPCVLGR.N	N	87.3	32.6	2.51189e-33	2622.37	25	-8.2	656.593	4	156.21	10	320120	20150611_Elsa_Mpn1.mgf	1	253	277	Dimethylation (K/N-term)	K13:Dimethylation (K/N-term):16.40
32	220	P78007	MPN_674	LDH_MYCPN	M(+28.03)K(+28.03)SLK(+28.03)VALIGSGAVG.T	Y	97.6	32.58	2.63027e-33	1513.93	15	1	505.65	3	129.43	16	39124	20150616_QE_IainMpn1.mgf	1	1	15	Dimethylation (K/N-term)	M1:Dimethylation (K/N-term):1000.00;K2:Dimethylation (K/N-term):1000.00;K5:Dimethylation (K/N-term):1000.00
32	220	P78007	MPN_674	LDH_MYCPN	M(+28.03)(+15.99)K(+28.03)SLK(+28.03)VALIG.S	Y	69.7	31.52	3.01995e-32	1158.74	10	-1.2	580.377	2	83.01	25	34185	20170619 QEPlus MPN F2.mgf	1	1	10	Dimethylation (K/N-term); Oxidation (M)	M1:Dimethylation (K/N-term):1000.00;M1:Oxidation (M):1000.00;K2:Dimethylation (K/N-term):1000.00;K5:Dimethylation (K/N-term):1000.00
32	220	P78007	MPN_674	LDH_MYCPN	Y.TYLK(+28.03)VTGFEPNK(+28.03)VIGSGTLLDSAR.L	N	98.5	31	1e-31	2621.44	24	0.2	656.368	4	95.63	6	152356	20140401 Mpn 27_3 lbl.MGF	1	130	153	Dimethylation (K/N-term)	K4:Dimethylation (K/N-term):5.08;K12:Dimethylation (K/N-term):24.15
53	54	P75559	MPN_210	SECA_MYCPN	R.AITK(+28.03)LGNDTFDSSFFSK(+28.03)MLSR.T	Y	99.9	91.32	4.7863e-92	2420.24	21	5.8	807.759	3	160.61	12	364110	20150611_Iain_Mpn1.mgf	27	558	578	Dimethylation (K/N-term)	K4:Dimethylation (K/N-term):29.32;K17:Dimethylation (K/N-term):258.20
53	54	P75559	MPN_210	SECA_MYCPN	R.EAEIVAK(+28.03)AGQK(+28.03)GAVTISTNMAGR.G	Y	99.9	90.1	7.94328e-91	2357.27	23	-1.8	786.764	3	105.25	12	356429	20150611_Iain_Mpn1.mgf	25	468	490	Dimethylation (K/N-term)	K7:Dimethylation (K/N-term):53.23;K11:Dimethylation (K/N-term):111.69
53	54	P75559	MPN_210	SECA_MYCPN	R.FREIMITAMDK(+28.03)HWIEHLDNVFK(+28.03)LR.E	Y	99.9	85.05	8.91251e-86	3097.64	24	2.1	620.536	5	171.45	12	365664	20150611_Iain_Mpn1.mgf	11	709	732	Dimethylation (K/N-term)	K11:Dimethylation (K/N-term):102.06;K22:Dimethylation (K/N-term):192.33
53	54	P75559	MPN_210	SECA_MYCPN	R.K(+28.03)DRADSVFGTPNIK(+28.03)WLAVVK(+28.03)EVK(+28.03)R.I	Y	99.9	83.33	4.67735e-84	2867.67	24	-0.7	478.953	6	155.29	15	48531	20150616_QE_ElsaMpn2.mgf	5	402	425	Dimethylation (K/N-term)	K1:Dimethylation (K/N-term):1000.00;K14:Dimethylation (K/N-term):1000.00;K20:Dimethylation (K/N-term):1000.00;K23:Dimethylation (K/N-term):1000.00
53	54	P75559	MPN_210	SECA_MYCPN	R.K(+28.03)NLIDYDHVLASQR.E	N	99.9	82.34	4.57088e-83	1698.91	14	0.1	567.309	3	108.83	12	356844	20150611_Iain_Mpn1.mgf	15	592	605	Dimethylation (K/N-term)	K1:Dimethylation (K/N-term):1000.00
53	54	P75559	MPN_210	SECA_MYCPN	R.IHETGRPILIGTANIDDSELLHNYLQEANIPHEVLNAK(+28.03)NHSR.E	Y	99.9	81.13	7.4131e-82	4769.46	42	5	795.922	6	156.43	12	363510	20150611_Iain_Mpn1.mgf	13	426	467	Dimethylation (K/N-term)	K38:Dimethylation (K/N-term):146.84
53	54	P75559	MPN_210	SECA_MYCPN	R.IYHK(+28.03)ASK(+28.03)IANEVEGHK(+28.03)NYYR.N	Y	99.9	78.95	1.12202e-79	2503.33	20	-5.4	626.837	4	78.75	11	333614	20150611_Elsa_Mpn2.mgf	57	16	35	Dimethylation (K/N-term)	K4:Dimethylation (K/N-term):24.24;K7:Dimethylation (K/N-term):23.62;K16:Dimethylation (K/N-term):164.48
53	54	P75559	MPN_210	SECA_MYCPN	R.ADSVFGTPNIK(+28.03)WLAVVK(+28.03)EVK(+28.03)R.I	Y	99.9	78.92	1.20226e-79	2440.42	21	-4.1	489.089	5	156.83	11	341717	20150611_Elsa_Mpn2.mgf	24	405	425	Dimethylation (K/N-term)	K11:Dimethylation (K/N-term):59.20;K17:Dimethylation (K/N-term):122.77;K20:Dimethylation (K/N-term):122.49
53	54	P75559	MPN_210	SECA_MYCPN	R.QGDRGETK(+28.03)FFISLGDALFK(+28.03)R.F	Y	99.9	76.06	8.70964e-77	2340.26	20	3.7	586.074	4	161.83	12	364285	20150611_Iain_Mpn1.mgf	13	530	549	Dimethylation (K/N-term)	K8:Dimethylation (K/N-term):17.76;K19:Dimethylation (K/N-term):132.38
53	54	P75559	MPN_210	SECA_MYCPN	R.HRIYHK(+28.03)ASK(+28.03)IANEVEGHK(+28.03)NYYR.N	Y	99.9	75.9	1.25893e-76	2796.49	22	-4.3	467.087	6	80.21	13	376084	20150611_Iain_Mpn2.mgf	57	14	35	Dimethylation (K/N-term)	K6:Dimethylation (K/N-term):14.62;K9:Dimethylation (K/N-term):29.57;K18:Dimethylation (K/N-term):84.61
53	54	P75559	MPN_210	SECA_MYCPN	R.A(+28.03)ITK(+28.03)LGNDTFDSSFFSK(+28.03)MLSR.T	Y	99.9	74.94	1.14815e-75	2448.27	21	2.2	613.077	4	163.2	12	364485	20150611_Iain_Mpn1.mgf	4	558	578	Dimethylation (K/N-term)	A1:Dimethylation (K/N-term):1000.00;K4:Dimethylation (K/N-term):1000.00;K17:Dimethylation (K/N-term):1000.00
53	54	P75559	MPN_210	SECA_MYCPN	R.K(+28.03)NLIDYDHVLASQRELIYK(+28.03)QR.D	N	99.9	74.77	1.69824e-75	2657.47	21	-0.8	532.5	5	125.8	12	359170	20150611_Iain_Mpn1.mgf	4	592	612	Dimethylation (K/N-term)	K1:Dimethylation (K/N-term):1000.00;K19:Dimethylation (K/N-term):1000.00
53	54	P75559	MPN_210	SECA_MYCPN	R.TPLIISGPAK(+28.03)NEFAAYVAVDR.F	Y	99.9	72.46	3.46737e-73	2259.23	21	1.7	1130.62	2	164	14	50804	20150616_QE_ElsaMpn1.mgf	10	221	241	Dimethylation (K/N-term)	K10:Dimethylation (K/N-term):82.65
53	54	P75559	MPN_210	SECA_MYCPN	R.ETDILFQTMLQK(+28.03)IAR.D	Y	99.9	68.88	1.31826e-69	1834	15	2.1	612.343	3	175.73	12	366284	20150611_Iain_Mpn1.mgf	15	752	766	Dimethylation (K/N-term)	K12:Dimethylation (K/N-term):122.88
53	54	P75559	MPN_210	SECA_MYCPN	R.DVIIQIANLATPEEFDEELMK(+28.03)ANALK(+28.03)K(+28.03)LQALR.E	Y	99.9	68.38	4.16869e-69	3708.05	32	4.5	742.621	5	198.51	12	369534	20150611_Iain_Mpn1.mgf	5	767	798	Dimethylation (K/N-term)	K21:Dimethylation (K/N-term):94.46;K26:Dimethylation (K/N-term):107.85;K27:Dimethylation (K/N-term):106.63
53	54	P75559	MPN_210	SECA_MYCPN	R.DGK(+28.03)VLIVDHFTGR.I	N	99.9	68.17	6.76083e-69	1483.81	13	-8	495.608	3	64.94	7	156678	20140804 Mpn label rep2.MGF	4	311	323	Dimethylation (K/N-term)	K3:Dimethylation (K/N-term):11.10
42	64	P75120	MPN_671	FTSH_MYCPN	R.K(+28.03)LVAYHEAGHALVGLHVHSNDEVQK(+28.03)ITIIPR.G	N	99.9	102.25	5.62341e-103	3499.94	31	-3.7	584.329	6	114.7	13	379091	20150611_Iain_Mpn2.mgf	25	485	515	Dimethylation (K/N-term)	K1:Dimethylation (K/N-term):1000.00;K25:Dimethylation (K/N-term):1000.00
42	64	P75120	MPN_671	FTSH_MYCPN	R.VVSDADRK(+28.03)LVAYHEAGHALVGLHVHSNDEVQK(+28.03)ITIIPR.G	Y	99.9	98.6	2.51189e-99	4242.3	38	3.7	849.471	5	133.26	12	360212	20150611_Iain_Mpn1.mgf	23	478	515	Dimethylation (K/N-term)	K8:Dimethylation (K/N-term):8.15;K32:Dimethylation (K/N-term):157.37
42	64	P75120	MPN_671	FTSH_MYCPN	R.K(+28.03)SDLLAMIATAMGGR.A	N	99.9	82.5	3.16228e-83	1561.83	15	-0.5	521.618	3	180.6	12	366974	20150611_Iain_Mpn1.mgf	35	536	550	Dimethylation (K/N-term)	K1:Dimethylation (K/N-term):1000.00
42	64	P75120	MPN_671	FTSH_MYCPN	R.AAEEEIYGPLEITTGASSDFYK(+28.03)ATNIAR.A	Y	99.9	81.33	4.67735e-82	3044.5	28	9	1015.85	3	168.55	12	365252	20150611_Iain_Mpn1.mgf	18	551	578	Dimethylation (K/N-term)	K22:Dimethylation (K/N-term):193.74
42	64	P75120	MPN_671	FTSH_MYCPN	R.TTINMNDIDEAIDRVIAGPAK(+28.03)K(+28.03)SR.V	Y	99.9	79.76	1.7378e-80	2683.43	24	2.1	537.695	5	168.63	12	365264	20150611_Iain_Mpn1.mgf	19	454	477	Dimethylation (K/N-term)	K21:Dimethylation (K/N-term):134.11;K22:Dimethylation (K/N-term):131.23
42	64	P75120	MPN_671	FTSH_MYCPN	R.HIQINLPDIK(+28.03)ER.E	N	99.9	79.02	9.54993e-80	1502.86	12	-2.2	501.958	3	113.43	12	357428	20150611_Iain_Mpn1.mgf	20	392	403	Dimethylation (K/N-term)	K10:Dimethylation (K/N-term):203.33
42	64	P75120	MPN_671	FTSH_MYCPN	R.FDNIAGLQEEK(+28.03)HELLEIVDYLK(+28.03)NPLK(+28.03)YAQMGAR.S	Y	99.9	78.63	2.34423e-79	3929.08	33	-6.7	983.27	4	215.1	10	328660	20150611_Elsa_Mpn1.mgf	48	227	259	Dimethylation (K/N-term)	K11:Dimethylation (K/N-term):44.14;K22:Dimethylation (K/N-term):109.58;K26:Dimethylation (K/N-term):153.94
42	64	P75120	MPN_671	FTSH_MYCPN	F.Q(+28.03)STGSGFEDMLVGVGAK(+28.03)R.V	N	99.9	77.45	3.54813e-78	1893.96	18	2	632.329	3	133.51	12	360247	20150611_Iain_Mpn1.mgf	5	291	308	Dimethylation (K/N-term)	Q1:Dimethylation (K/N-term):1000.00;K17:Dimethylation (K/N-term):1000.00
42	64	P75120	MPN_671	FTSH_MYCPN	R.SEEDNIFSIGK(+28.03)TQAK(+28.03)LAK(+28.03)SSVR.F	Y	99.9	77.44	3.63078e-78	2491.36	22	-8	623.843	4	120.2	11	336760	20150611_Elsa_Mpn2.mgf	12	205	226	Dimethylation (K/N-term)	K11:Dimethylation (K/N-term):109.46;K15:Dimethylation (K/N-term):151.21;K18:Dimethylation (K/N-term):158.06
42	64	P75120	MPN_671	FTSH_MYCPN	R.GVILYGPPGTGK(+28.03)TLLAK(+28.03)AVAGEAGVPFFQSTGSGFEDMLVGVGAK(+28.03)R.V	N	99.9	77.16	6.91831e-78	4633.5	46	-0.4	927.707	5	212.8	15	70866	20150616_QE_ElsaMpn2.mgf	47	263	308	Dimethylation (K/N-term)	K12:Dimethylation (K/N-term):11.49;K17:Dimethylation (K/N-term):8.73;K45:Dimethylation (K/N-term):127.93
42	64	P75120	MPN_671	FTSH_MYCPN	R.K(+28.03)SDLLAM(+15.99)IATAMGGR.A	N	99.9	71.54	2.88403e-72	1577.83	15	1.3	526.95	3	157.21	12	363624	20150611_Iain_Mpn1.mgf	26	536	550	Dimethylation (K/N-term); Oxidation (M)	K1:Dimethylation (K/N-term):1000.00;M7:Oxidation (M):115.97
42	64	P75120	MPN_671	FTSH_MYCPN	R.K(+28.03)SDLLAMIATAM(+15.99)GGR.A	N	99.9	71.17	6.76083e-72	1577.83	15	-4.5	526.947	3	151.28	11	340908	20150611_Elsa_Mpn2.mgf	19	536	550	Dimethylation (K/N-term); Oxidation (M)	K1:Dimethylation (K/N-term):1000.00;M12:Oxidation (M):115.97
42	64	P75120	MPN_671	FTSH_MYCPN	R.GQAGGYTLSTPK(+28.03)SGDLNLK(+28.03)R.K	N	99.9	68.72	1.90546e-69	2118.14	20	-0.9	707.054	3	99.18	12	355819	20150611_Iain_Mpn1.mgf	33	516	535	Dimethylation (K/N-term)	K12:Dimethylation (K/N-term):122.98;K19:Dimethylation (K/N-term):125.43
42	64	P75120	MPN_671	FTSH_MYCPN	R.TTINM(+15.99)NDIDEAIDRVIAGPAK(+28.03)K(+28.03)SR.V	Y	99.9	66.35	4.46684e-67	2699.43	24	2.7	540.894	5	161.77	17	52828	20150616_QE_IainMpn2.mgf	11	454	477	Oxidation (M); Dimethylation (K/N-term)	M5:Oxidation (M):1000.00;K21:Dimethylation (K/N-term):116.48;K22:Dimethylation (K/N-term):104.53
42	64	P75120	MPN_671	FTSH_MYCPN	R.V(+28.03)VSDADRKLVAYHEAGHALVGLHVHSNDEVQK(+28.03)ITIIPR.G	Y	99.9	66.19	6.45654e-67	4242.3	38	4	708.061	6	140.86	15	43075	20150616_QE_ElsaMpn2.mgf	2	478	515	Dimethylation (K/N-term)	V1:Dimethylation (K/N-term):2.37;K32:Dimethylation (K/N-term):65.09
42	64	P75120	MPN_671	FTSH_MYCPN	L.AK(+28.03)AVAGEAGVPFFQSTGSGFEDMLVGVGAK(+28.03)R.V	N	99.9	65.33	4.67735e-66	3138.62	31	0.7	785.662	4	96.98	6	152540	20140401 Mpn 27_3 lbl.MGF	1	278	308	Dimethylation (K/N-term)	K2:Dimethylation (K/N-term):12.28;K30:Dimethylation (K/N-term):116.37
42	64	P75120	MPN_671	FTSH_MYCPN	R.SEEDNIFSIGK(+28.03)TQAK(+28.03)LAK(+28.03)SSVRFDNIAGLQEEK(+28.03)HELLEIVDYLK(+28.03)NPLK(+28.03)YAQMGAR.S	Y	99.9	65.15	7.07946e-66	6402.43	55	2.8	1068.08	6	216.46	15	72235	20150616_QE_ElsaMpn2.mgf	1	205	259	Dimethylation (K/N-term)	K11:Dimethylation (K/N-term):21.51;K15:Dimethylation (K/N-term):13.79;K18:Dimethylation (K/N-term):20.34;K33:Dimethylation (K/N-term):12.65;K44:Dimethylation (K/N-term):35.62;K48:Dimethylation (K/N-term):55.13
42	64	P75120	MPN_671	FTSH_MYCPN	R.AMVTQLGMSK(+28.03)LGQVQYVPSQGTVPPGTK(+28.03)LFSEQTAK(+28.03)DIDFEINAIIEEQYK(+28.03)K(+28.03)AR.T	Y	99.9	64.43	3.71535e-65	6122.25	54	4.3	1021.39	6	221.29	14	70560	20150616_QE_ElsaMpn1.mgf	26	579	632	Dimethylation (K/N-term)	K10:Dimethylation (K/N-term):18.04;K28:Dimethylation (K/N-term):49.31;K36:Dimethylation (K/N-term):58.66;K51:Dimethylation (K/N-term):85.34;K52:Dimethylation (K/N-term):78.65
42	64	P75120	MPN_671	FTSH_MYCPN	K.A(+28.03)VAGEAGVPFFQSTGSGFEDMLVGVGAK(+28.03)R.V	N	99.9	64.24	5.7544e-65	2939.49	29	7.4	735.884	4	183.9	12	367448	20150611_Iain_Mpn1.mgf	3	280	308	Dimethylation (K/N-term)	A1:Dimethylation (K/N-term):1000.00;K28:Dimethylation (K/N-term):1000.00
42	64	P75120	MPN_671	FTSH_MYCPN	Q.S(+28.03)TGSGFEDMLVGVGAK(+28.03)R.V	N	99.9	62.97	1.07152e-63	1765.9	17	-0.4	589.641	3	139.32	17	44380	20150616_QE_IainMpn2.mgf	2	292	308	Dimethylation (K/N-term)	S1:Dimethylation (K/N-term):1000.00;K16:Dimethylation (K/N-term):1000.00
42	64	P75120	MPN_671	FTSH_MYCPN	R.DNRTTINMNDIDEAIDRVIAGPAK(+28.03)K(+28.03)SR.V	Y	99.9	62.13	7.4131e-63	3068.6	27	0.4	614.728	5	184.44	14	57700	20150616_QE_ElsaMpn1.mgf	5	451	477	Dimethylation (K/N-term)	K24:Dimethylation (K/N-term):126.42;K25:Dimethylation (K/N-term):123.99
42	64	P75120	MPN_671	FTSH_MYCPN	R.SEEDNIFSIGK(+28.03)TQAK(+28.03)LAK(+28.03).S	Y	99.9	60.81	1.54882e-61	2062.13	18	-13.4	688.375	3	72.53	7	157456	20140804 Mpn label rep2.MGF	4	205	222	Dimethylation (K/N-term)	K11:Dimethylation (K/N-term):109.46;K15:Dimethylation (K/N-term):121.81;K18:Dimethylation (K/N-term):112.07
42	64	P75120	MPN_671	FTSH_MYCPN	R.FDRHIQINLPDIK(+28.03)ER.E	N	99.9	60.48	3.31131e-61	1921.05	15	-0.2	481.271	4	130.23	14	37882	20150616_QE_ElsaMpn1.mgf	2	389	403	Dimethylation (K/N-term)	K13:Dimethylation (K/N-term):126.79
42	64	P75120	MPN_671	FTSH_MYCPN	L.AK(+28.03)AVAGEAGVPFFQSTGSGFEDM(+15.99)LVGVGAK(+28.03)R.V	N	99.9	58.87	1.34896e-59	3154.61	31	-13.2	631.921	5	96.45	7	160018	20140804 Mpn label rep2.MGF	2	278	308	Dimethylation (K/N-term); Oxidation (M)	K2:Dimethylation (K/N-term):14.02;M23:Oxidation (M):1000.00;K30:Dimethylation (K/N-term):76.04
42	64	P75120	MPN_671	FTSH_MYCPN	Q.STGSGFEDMLVGVGAK(+28.03)R.V	N	99.9	58.7	1.99526e-59	1737.87	17	4.9	580.301	3	138.93	15	42371	20150616_QE_ElsaMpn2.mgf	1	292	308	Dimethylation (K/N-term)	K16:Dimethylation (K/N-term):118.22
42	64	P75120	MPN_671	FTSH_MYCPN	K.T(+28.03)LLAK(+28.03)AVAGEAGVPFFQSTGSGFEDMLVGVGAK(+28.03)R.V	N	99.9	58.63	2.34423e-59	3493.86	34	-2	874.472	4	197.62	17	66790	20150616_QE_IainMpn2.mgf	2	275	308	Dimethylation (K/N-term)	T1:Dimethylation (K/N-term):1000.00;K5:Dimethylation (K/N-term):1000.00;K33:Dimethylation (K/N-term):1000.00
42	64	P75120	MPN_671	FTSH_MYCPN	Y.L(+28.03)K(+28.03)NPLK(+28.03)YAQMGAR.S	N	99.9	58.52	3.01995e-59	1572.92	13	-2.6	394.236	4	98.91	12	355793	20150611_Iain_Mpn1.mgf	5	247	259	Dimethylation (K/N-term)	L1:Dimethylation (K/N-term):1000.00;K2:Dimethylation (K/N-term):1000.00;K6:Dimethylation (K/N-term):1000.00
42	64	P75120	MPN_671	FTSH_MYCPN	R.DNRTTINM(+15.99)NDIDEAIDRVIAGPAK(+28.03)K(+28.03)SR.V	Y	99.9	58.43	3.71535e-59	3084.6	27	0.4	617.927	5	162.27	15	51038	20150616_QE_ElsaMpn2.mgf	2	451	477	Oxidation (M); Dimethylation (K/N-term)	M8:Oxidation (M):1000.00;K24:Dimethylation (K/N-term):81.51;K25:Dimethylation (K/N-term):80.19
42	64	P75120	MPN_671	FTSH_MYCPN	R.GISGGGRSEEDNIFSIGK(+28.03)TQAK(+28.03)LAK(+28.03)SSVR.F	Y	99.9	58.33	4.67735e-59	3075.67	29	-1.8	769.923	4	123.19	14	35541	20150616_QE_ElsaMpn1.mgf	9	198	226	Dimethylation (K/N-term)	K18:Dimethylation (K/N-term):100.36;K22:Dimethylation (K/N-term):107.15;K25:Dimethylation (K/N-term):122.66
42	64	P75120	MPN_671	FTSH_MYCPN	R.EGILQVHAK(+28.03)NK(+28.03)NLSSK(+28.03)ISLLDVAK(+28.03)R.T	Y	99.9	56.68	2.0893e-57	2872.72	25	4.4	958.586	3	126.38	17	39086	20150616_QE_IainMpn2.mgf	6	404	428	Dimethylation (K/N-term)	K9:Dimethylation (K/N-term):31.19;K11:Dimethylation (K/N-term):34.32;K16:Dimethylation (K/N-term):72.05;K24:Dimethylation (K/N-term):96.40
42	64	P75120	MPN_671	FTSH_MYCPN	R.VRDLFNK(+28.03)AK(+28.03)K(+28.03)AAPC(+71.04)IIFIDEIDSVGSK(+28.03)R.G	N	99.9	55.59	2.5704e-56	3315.87	28	-0.5	664.182	5	161.13	14	49643	20150616_QE_ElsaMpn1.mgf	1	309	336	Dimethylation (K/N-term); Propionamide	K7:Dimethylation (K/N-term):9.27;K9:Dimethylation (K/N-term):7.23;K10:Dimethylation (K/N-term):6.45;C14:Propionamide:1000.00;K27:Dimethylation (K/N-term):80.73
42	64	P75120	MPN_671	FTSH_MYCPN	R.GQAGGYTLSTPK(+28.03)SGDLNLK(+28.03)RK(+28.03)SDLLAMIATAMGGR.A	N	99.9	55.02	9.54993e-56	3661.96	35	0.9	733.401	5	185.11	14	57942	20150616_QE_ElsaMpn1.mgf	16	516	550	Dimethylation (K/N-term)	K12:Dimethylation (K/N-term):34.96;K19:Dimethylation (K/N-term):28.23;K21:Dimethylation (K/N-term):26.84
42	64	P75120	MPN_671	FTSH_MYCPN	R.AM(+15.99)VTQLGMSK(+28.03)LGQVQYVPSQGTVPPGTK(+28.03)LFSEQTAK(+28.03)DIDFEINAIIEEQYK(+28.03)K(+28.03)AR.T	Y	99.9	54.55	2.81838e-55	6138.24	54	1.5	1024.05	6	218.26	14	69496	20150616_QE_ElsaMpn1.mgf	10	579	632	Oxidation (M); Dimethylation (K/N-term)	M2:Oxidation (M):9.45;K10:Dimethylation (K/N-term):7.81;K28:Dimethylation (K/N-term):38.25;K36:Dimethylation (K/N-term):31.72;K51:Dimethylation (K/N-term):77.28;K52:Dimethylation (K/N-term):76.04
42	64	P75120	MPN_671	FTSH_MYCPN	G.PLEITTGASSDFYK(+28.03)ATNIAR.A	Y	99.9	54.28	5.24807e-55	2182.13	20	2.1	728.385	3	145.3	14	43435	20150616_QE_ElsaMpn1.mgf	1	559	578	Dimethylation (K/N-term)	K14:Dimethylation (K/N-term):119.63
42	64	P75120	MPN_671	FTSH_MYCPN	R.GISGGGRSEEDNIFSIGK(+28.03)TQAK(+28.03)LAK(+28.03)SSVRFDNIAGLQEEK(+28.03)HELLEIVDYLK(+28.03)NPLK(+28.03)YAQMGAR.S	Y	99.9	54.09	8.12831e-55	6986.73	62	-4.2	1165.46	6	214.57	16	75319	20150616_QE_IainMpn1.mgf	1	198	259	Dimethylation (K/N-term)	K18:Dimethylation (K/N-term):10.91;K22:Dimethylation (K/N-term):8.82;K25:Dimethylation (K/N-term):7.59;K40:Dimethylation (K/N-term):6.84;K51:Dimethylation (K/N-term):24.93;K55:Dimethylation (K/N-term):27.92
42	64	P75120	MPN_671	FTSH_MYCPN	R.GVILYGPPGTGK(+28.03)TLLAK(+28.03)AVAGEAGVPFFQSTGSGFEDM(+15.99)LVGVGAK(+28.03)R.V	N	99.9	53.45	3.54813e-54	4649.49	46	-4	930.902	5	201.28	16	69550	20150616_QE_IainMpn1.mgf	22	263	308	Dimethylation (K/N-term); Oxidation (M)	K12:Dimethylation (K/N-term):11.49;K17:Dimethylation (K/N-term):8.73;M38:Oxidation (M):1000.00;K45:Dimethylation (K/N-term):72.56
42	64	P75120	MPN_671	FTSH_MYCPN	R.AMVTQLGM(+15.99)SK(+28.03)LGQVQYVPSQGTVPPGTK(+28.03)LFSEQTAK(+28.03)DIDFEINAIIEEQYK(+28.03)K(+28.03)AR.T	Y	99.9	52.06	8.70964e-53	6138.24	54	3.1	1228.66	5	209.7	17	71649	20150616_QE_IainMpn2.mgf	4	579	632	Oxidation (M); Dimethylation (K/N-term)	M8:Oxidation (M):9.45;K10:Dimethylation (K/N-term):7.81;K28:Dimethylation (K/N-term):47.53;K36:Dimethylation (K/N-term):39.75;K51:Dimethylation (K/N-term):67.09;K52:Dimethylation (K/N-term):66.11
42	64	P75120	MPN_671	FTSH_MYCPN	G.SGFEDMLVGVGAK(+28.03)R.V	N	99.9	51.33	4.67735e-52	1492.77	14	0.8	498.598	3	138.87	15	42345	20150616_QE_ElsaMpn2.mgf	2	295	308	Dimethylation (K/N-term)	K13:Dimethylation (K/N-term):101.58
42	64	P75120	MPN_671	FTSH_MYCPN	K.S(+28.03)SVRFDNIAGLQEEK(+28.03)HELLEIVDYLK(+28.03)NPLK(+28.03)YAQMGAR.S	Y	99.9	50.12	7.58578e-51	4386.34	37	-5	732.06	6	223.58	16	79166	20150616_QE_IainMpn1.mgf	7	223	259	Dimethylation (K/N-term)	S1:Dimethylation (K/N-term):1000.00;K15:Dimethylation (K/N-term):1000.00;K26:Dimethylation (K/N-term):1000.00;K30:Dimethylation (K/N-term):1000.00
42	64	P75120	MPN_671	FTSH_MYCPN	R.K(+28.03)SDLLAM(+15.99)IATAM(+15.99)GGR.A	N	99.8	48.81	1.54882e-49	1593.82	15	9.9	532.286	3	62.35	4	144693	20140226_Mpn_Label_Te1.MGF	7	536	550	Dimethylation (K/N-term); Oxidation (M)	K1:Dimethylation (K/N-term):1000.00;M7:Oxidation (M):1000.00;M12:Oxidation (M):1000.00
42	64	P75120	MPN_671	FTSH_MYCPN	E.I(+28.03)VDYLK(+28.03)NPLK(+28.03)YAQMGAR.S	N	99.9	48.75	1.77828e-49	2063.16	17	1.8	688.729	3	133.8	12	360290	20150611_Iain_Mpn1.mgf	5	243	259	Dimethylation (K/N-term)	I1:Dimethylation (K/N-term):1000.00;K6:Dimethylation (K/N-term):1000.00;K10:Dimethylation (K/N-term):1000.00
42	64	P75120	MPN_671	FTSH_MYCPN	G.T(+28.03)GKTLLAK(+28.03)AVAGEAGVPFFQSTGSGFEDMLVGVGAK(+28.03)R.V	N	99.9	48.73	1.86209e-49	3780.03	37	5.8	757.017	5	191.06	17	64051	20150616_QE_IainMpn2.mgf	1	272	308	Dimethylation (K/N-term)	T1:Dimethylation (K/N-term):0.00;K8:Dimethylation (K/N-term):4.75;K36:Dimethylation (K/N-term):92.41
42	64	P75120	MPN_671	FTSH_MYCPN	C.IIFIDEIDSVGSK(+28.03)R.G	N	99.9	47.1	7.94328e-48	1618.89	14	1.7	540.639	3	153.58	16	48598	20150616_QE_IainMpn1.mgf	3	323	336	Dimethylation (K/N-term)	K13:Dimethylation (K/N-term):112.01
42	64	P75120	MPN_671	FTSH_MYCPN	N.PLK(+28.03)YAQMGAR.S	N	99.8	45.95	1.12202e-46	1161.63	10	0	388.218	3	66.49	16	18102	20150616_QE_IainMpn1.mgf	4	250	259	Dimethylation (K/N-term)	K3:Dimethylation (K/N-term):27.83
42	64	P75120	MPN_671	FTSH_MYCPN	R.HIQINLPDIK(+28.03)EREGILQVHAK(+28.03)NK(+28.03)NLSSK(+28.03)ISLLDVAK(+28.03)R.T	Y	99.8	45.73	1.86209e-46	4357.57	37	-6.1	1090.39	4	150.93	17	48979	20150616_QE_IainMpn2.mgf	2	392	428	Dimethylation (K/N-term)	K10:Dimethylation (K/N-term):46.57;K21:Dimethylation (K/N-term):29.29;K23:Dimethylation (K/N-term):27.41;K28:Dimethylation (K/N-term):36.77;K36:Dimethylation (K/N-term):51.61
42	64	P75120	MPN_671	FTSH_MYCPN	R.GVILYGPPGTGK(+28.03)TLLAK(+28.03).A	N	99.8	45.18	6.60693e-46	1740.05	17	0	581.026	3	132.98	17	41930	20150616_QE_IainMpn2.mgf	2	263	279	Dimethylation (K/N-term)	K12:Dimethylation (K/N-term):88.86;K17:Dimethylation (K/N-term):93.52
42	64	P75120	MPN_671	FTSH_MYCPN	R.VIAGPAK(+28.03)K(+28.03)SR.V	N	96.7	44.46	3.46737e-45	1081.7	10	-1.2	361.573	3	32.27	2	9568	20130413_Mpn3_QE_Dimethyl_1in10_240min_5uL.mgf	13	468	477	Dimethylation (K/N-term)	K7:Dimethylation (K/N-term):42.78;K8:Dimethylation (K/N-term):38.98
42	64	P75120	MPN_671	FTSH_MYCPN	R.GQAGGYTLSTPK(+28.03)SGDLNLK(+28.03)RKSDLLAM(+15.99)IATAM(+15.99)GGRAAEEEIYGPLEITTGASSDFYK(+28.03)ATNIAR.A	Y	99.8	44.1	7.94328e-45	6692.41	63	13	1116.42	6	212.22	15	70649	20150616_QE_ElsaMpn2.mgf	2	516	578	Dimethylation (K/N-term); Oxidation (M)	K12:Dimethylation (K/N-term):2.27;K19:Dimethylation (K/N-term):0.00;M27:Oxidation (M):1000.00;M32:Oxidation (M):1000.00;K57:Dimethylation (K/N-term):40.51
42	64	P75120	MPN_671	FTSH_MYCPN	L.A(+28.03)KAVAGEAGVPFFQSTGSGFEDMLVGVGAK(+28.03)R.V	N	99.8	43.49	3.23594e-44	3138.62	31	-6.5	628.727	5	97	6	152543	20140401 Mpn 27_3 lbl.MGF	1	278	308	Dimethylation (K/N-term)	A1:Dimethylation (K/N-term):0.00;K30:Dimethylation (K/N-term):78.14
42	64	P75120	MPN_671	FTSH_MYCPN	R.GQAGGYTLSTPK(+28.03)SG.D	N	99.7	42.14	7.24436e-43	1350.68	14	-0.5	676.346	2	75.15	14	20153	20150616_QE_ElsaMpn1.mgf	3	516	529	Dimethylation (K/N-term)	K12:Dimethylation (K/N-term):128.61
42	64	P75120	MPN_671	FTSH_MYCPN	K.N(+28.03)KNLSSK(+28.03)ISLLDVAK(+28.03)R.T	N	99.7	41.94	1.14815e-42	1869.14	16	-13.5	468.286	4	66.91	7	156876	20140804 Mpn label rep2.MGF	2	413	428	Dimethylation (K/N-term)	N1:Dimethylation (K/N-term):0.00;K7:Dimethylation (K/N-term):17.25;K15:Dimethylation (K/N-term):119.63
42	64	P75120	MPN_671	FTSH_MYCPN	G.FEDMLVGVGAK(+28.03)R.V	N	99.6	41.22	6.0256e-42	1348.72	12	-0.9	450.579	3	114.44	14	32581	20150616_QE_ElsaMpn1.mgf	3	297	308	Dimethylation (K/N-term)	K11:Dimethylation (K/N-term):57.10
42	64	P75120	MPN_671	FTSH_MYCPN	E.L(+28.03)LEIVDYLK(+28.03)NPLK(+28.03)YAQMGAR.S	N	99.6	40.87	1.34896e-41	2418.37	20	1.4	605.601	4	189.12	17	63286	20150616_QE_IainMpn2.mgf	2	240	259	Dimethylation (K/N-term)	L1:Dimethylation (K/N-term):1000.00;K9:Dimethylation (K/N-term):1000.00;K13:Dimethylation (K/N-term):1000.00
42	64	P75120	MPN_671	FTSH_MYCPN	R.FDNIAGLQEEK(+28.03)HELLEIVDYLK(+28.03)NPLK(+28.03)YAQM(+15.99)GAR.S	Y	99.6	40.49	3.23594e-41	3945.07	33	1.4	987.276	4	217.09	17	74556	20150616_QE_IainMpn2.mgf	1	227	259	Dimethylation (K/N-term); Oxidation (M)	K11:Dimethylation (K/N-term):17.73;K22:Dimethylation (K/N-term):36.26;K26:Dimethylation (K/N-term):47.91;M30:Oxidation (M):1000.00
42	64	P75120	MPN_671	FTSH_MYCPN	R.GQAGGYTLSTPK(+28.03)SGD.L	N	99.6	40.1	7.94328e-41	1465.7	15	-1.5	733.859	2	76.12	14	20449	20150616_QE_ElsaMpn1.mgf	3	516	530	Dimethylation (K/N-term)	K12:Dimethylation (K/N-term):88.86
42	64	P75120	MPN_671	FTSH_MYCPN	R.GVILYGPPGTGK(+28.03)TLLAK(+28.03)AVAGEAGVPFFQSTGSGFEDMLVGVGAK(+28.03)RVR.D	N	99.5	40.09	8.12831e-41	4888.67	48	6.2	815.79	6	193.06	12	368760	20150611_Iain_Mpn1.mgf	3	263	310	Dimethylation (K/N-term)	K12:Dimethylation (K/N-term):11.49;K17:Dimethylation (K/N-term):3.98;K45:Dimethylation (K/N-term):65.46
42	64	P75120	MPN_671	FTSH_MYCPN	G.ASSDFYK(+28.03)ATNIAR.A	N	99.5	39.67	2.13796e-40	1470.75	13	1.1	736.381	2	88.5	15	24938	20150616_QE_ElsaMpn2.mgf	2	566	578	Dimethylation (K/N-term)	K7:Dimethylation (K/N-term):57.71
42	64	P75120	MPN_671	FTSH_MYCPN	L.S(+28.03)SK(+28.03)ISLLDVAK(+28.03)R.T	N	99.5	39.49	3.23594e-40	1399.88	12	-1.3	350.976	4	106.03	16	30834	20150616_QE_IainMpn1.mgf	1	417	428	Dimethylation (K/N-term)	S1:Dimethylation (K/N-term):1000.00;K3:Dimethylation (K/N-term):1000.00;K11:Dimethylation (K/N-term):1000.00
42	64	P75120	MPN_671	FTSH_MYCPN	D.Y(+28.03)LK(+28.03)NPLK(+28.03)YAQMGAR.S	N	99.5	39.27	5.37032e-40	1735.98	14	1.9	435.003	4	107.88	16	31478	20150616_QE_IainMpn1.mgf	1	246	259	Dimethylation (K/N-term)	Y1:Dimethylation (K/N-term):1000.00;K3:Dimethylation (K/N-term):1000.00;K7:Dimethylation (K/N-term):1000.00
42	64	P75120	MPN_671	FTSH_MYCPN	R.GQAGGYTLSTPK(+28.03).S	N	99.3	38.47	3.38844e-39	1206.62	12	1.2	604.32	2	77.7	16	21598	20150616_QE_IainMpn1.mgf	4	516	527	Dimethylation (K/N-term)	K12:Dimethylation (K/N-term):118.43
42	64	P75120	MPN_671	FTSH_MYCPN	G.EAGVPFFQSTGSGFEDMLVGVGAK(+28.03)R.V	N	99.3	38.32	4.7863e-39	2613.29	25	-0.5	872.103	3	192.89	15	62711	20150616_QE_ElsaMpn2.mgf	1	284	308	Dimethylation (K/N-term)	K24:Dimethylation (K/N-term):40.41
42	64	P75120	MPN_671	FTSH_MYCPN	R.GVILYGPPGTGK(+28.03).T	N	99.1	36.94	1.14815e-37	1185.68	12	-0.3	593.845	2	106.3	17	31676	20150616_QE_IainMpn2.mgf	1	263	274	Dimethylation (K/N-term)	K12:Dimethylation (K/N-term):78.25
42	64	P75120	MPN_671	FTSH_MYCPN	A.A(+28.03)TNRLDVLDDALLRPGRFDR.H	N	98.9	35.89	1.28825e-36	2340.27	20	1.1	469.061	5	146.91	17	47478	20150616_QE_IainMpn2.mgf	1	372	391	Dimethylation (K/N-term)	A1:Dimethylation (K/N-term):1000.00
42	64	P75120	MPN_671	FTSH_MYCPN	R.GQAGGYTLSTPK(+28.03)S.G	N	98.7	35.82	1.51356e-36	1293.66	13	0.6	647.836	2	76.3	15	20996	20150616_QE_ElsaMpn2.mgf	2	516	528	Dimethylation (K/N-term)	K12:Dimethylation (K/N-term):88.86
42	64	P75120	MPN_671	FTSH_MYCPN	A.A(+28.03)TNRLDVLDDALLRPGR.F	N	98.5	34.73	1.86209e-35	1922.07	17	1.1	481.525	4	139.16	17	44316	20150616_QE_IainMpn2.mgf	2	372	388	Dimethylation (K/N-term)	A1:Dimethylation (K/N-term):1000.00
42	64	P75120	MPN_671	FTSH_MYCPN	D.EVQK(+28.03)ITIIPR.G	N	98.5	34.57	2.69153e-35	1223.76	10	0.4	408.928	3	97.25	17	28585	20150616_QE_IainMpn2.mgf	1	506	515	Dimethylation (K/N-term)	K4:Dimethylation (K/N-term):20.75
42	64	P75120	MPN_671	FTSH_MYCPN	F.EDMLVGVGAK(+28.03)R.V	N	98.4	34.5	3.16228e-35	1201.65	11	0.8	601.832	2	83.83	14	22825	20150616_QE_ElsaMpn1.mgf	1	298	308	Dimethylation (K/N-term)	K10:Dimethylation (K/N-term):95.39
42	64	P75120	MPN_671	FTSH_MYCPN	R.A(+28.03)MVTQLGMSK(+28.03)LGQVQYVPSQGTVPPGTK(+28.03)LFSEQTAK(+28.03)DIDFEINAIIEEQYK(+28.03)K(+28.03)AR.T	Y	97.6	34.12	7.58578e-35	6150.28	54	5.2	769.796	8	203.01	12	370175	20150611_Iain_Mpn1.mgf	1	579	632	Dimethylation (K/N-term)	A1:Dimethylation (K/N-term):1000.00;K10:Dimethylation (K/N-term):1000.00;K28:Dimethylation (K/N-term):1000.00;K36:Dimethylation (K/N-term):1000.00;K51:Dimethylation (K/N-term):1000.00;K52:Dimethylation (K/N-term):1000.00
42	64	P75120	MPN_671	FTSH_MYCPN	D.EAIDRVIAGPAK(+28.03)K(+28.03)SR.V	N	98.3	34.04	9.12011e-35	1665.99	15	0.3	556.337	3	70.86	14	18850	20150616_QE_ElsaMpn1.mgf	1	463	477	Dimethylation (K/N-term)	K12:Dimethylation (K/N-term):48.34;K13:Dimethylation (K/N-term):49.63
42	64	P75120	MPN_671	FTSH_MYCPN	F.IDEIDSVGSK(+28.03)R.G	N	98.3	33.72	1.90546e-34	1245.66	11	-13.9	623.827	2	45.81	7	154603	20140804 Mpn label rep2.MGF	1	326	336	Dimethylation (K/N-term)	K10:Dimethylation (K/N-term):127.49
42	64	P75120	MPN_671	FTSH_MYCPN	R.SEEDNIFSIGK(+28.03)TQAK(+28.03).L	Y	98.2	32.49	3.23594e-33	1721.88	15	-7	574.964	3	68	7	156991	20140804 Mpn label rep2.MGF	1	205	219	Dimethylation (K/N-term)	K11:Dimethylation (K/N-term):91.60;K15:Dimethylation (K/N-term):79.53
42	64	P75120	MPN_671	FTSH_MYCPN	D.RVIAGPAK(+28.03)K(+28.03)SR.V	N	97.2	31.88	1.31826e-32	1237.8	11	2	413.608	3	29.93	14	7221	20150616_QE_ElsaMpn1.mgf	3	467	477	Dimethylation (K/N-term)	K8:Dimethylation (K/N-term):100.68;K9:Dimethylation (K/N-term):127.03
42	64	P75120	MPN_671	FTSH_MYCPN	R.A(+28.03)M(+15.99)VTQLGMSK(+28.03)LGQVQYVPSQGTVPPGTK(+28.03)LFSEQTAK(+28.03)DIDFEINAIIEEQYK(+28.03)K(+28.03)AR.T	Y	96.8	31.79	1.62181e-32	6166.27	54	0.6	1028.72	6	227.27	17	78588	20150616_QE_IainMpn2.mgf	1	579	632	Dimethylation (K/N-term); Oxidation (M)	A1:Dimethylation (K/N-term):1000.00;M2:Oxidation (M):0.00;K10:Dimethylation (K/N-term):1000.00;K28:Dimethylation (K/N-term):1000.00;K36:Dimethylation (K/N-term):1000.00;K51:Dimethylation (K/N-term):1000.00;K52:Dimethylation (K/N-term):1000.00
42	64	P75120	MPN_671	FTSH_MYCPN	R.E(+28.03)GILQVHAKNK(+28.03)NLSSK(+28.03)ISLLDVAK(+28.03)R.T	Y	97	31.64	2.29087e-32	2872.72	25	2.4	479.796	6	126.19	15	37871	20150616_QE_ElsaMpn2.mgf	1	404	428	Dimethylation (K/N-term)	E1:Dimethylation (K/N-term):2.52;K11:Dimethylation (K/N-term):0.00;K16:Dimethylation (K/N-term):6.08;K24:Dimethylation (K/N-term):56.62
42	64	P75120	MPN_671	FTSH_MYCPN	R.L(+28.03)DVLDDALLRPGRFDR.H	N	96.8	31.52	3.01995e-32	1898.04	16	0	475.517	4	157.29	16	50225	20150616_QE_IainMpn1.mgf	1	376	391	Dimethylation (K/N-term)	L1:Dimethylation (K/N-term):1000.00
42	64	P75120	MPN_671	FTSH_MYCPN	K.K(+28.03)SRVVSDADRK(+28.03)LVAYHEAGHALVGLHVHSNDEVQK(+28.03)ITIIPR.G	Y	96.5	31.1	7.94328e-32	4641.56	41	-3.4	774.598	6	140.72	17	44933	20150616_QE_IainMpn2.mgf	2	475	515	Dimethylation (K/N-term)	K1:Dimethylation (K/N-term):1000.00;K11:Dimethylation (K/N-term):1000.00;K35:Dimethylation (K/N-term):1000.00
42	64	P75120	MPN_671	FTSH_MYCPN	R.TIIK(+28.03)TNR.K	Y	95.7	30.85	1.41254e-31	872.544	7	0.1	437.279	2	36.73	16	9216	20150616_QE_IainMpn1.mgf	1	633	639	Dimethylation (K/N-term)	K4:Dimethylation (K/N-term):42.60
49	291	P46775	MPN_446	RS4_MYCPN	R.L(+28.03)KAK(+28.03)TIK(+28.03)IPIVK(+28.03)AASESGVVSPFVETNNK(+28.03)TFEGTYVRFPERSELPAGINESYVVEWYK(+28.03)R.L	Y	100	134.41	3.89045e-135	6839.73	59	8.4	978.12	7	164	12	364602	20150611_Iain_Mpn1.mgf	7	144	202	Dimethylation (K/N-term)	L1:Dimethylation (K/N-term):0.00;K4:Dimethylation (K/N-term):6.59;K7:Dimethylation (K/N-term):30.64;K12:Dimethylation (K/N-term):71.03;K29:Dimethylation (K/N-term):82.88;K58:Dimethylation (K/N-term):123.83
49	291	P46775	MPN_446	RS4_MYCPN	R.L(+28.03)K(+28.03)AKTIK(+28.03)IPIVK(+28.03)AASESGVVSPFVETNNK(+28.03)TFEGTYVRFPERSELPAGINESYVVEWYK(+28.03)R.L	Y	99.9	114.93	1.1749e-115	6839.73	59	-0.3	1368.95	5	175.48	17	57887	20150616_QE_IainMpn2.mgf	7	144	202	Dimethylation (K/N-term)	L1:Dimethylation (K/N-term):0.00;K2:Dimethylation (K/N-term):0.00;K7:Dimethylation (K/N-term):38.16;K12:Dimethylation (K/N-term):81.34;K29:Dimethylation (K/N-term):96.03;K58:Dimethylation (K/N-term):73.89
49	291	P46775	MPN_446	RS4_MYCPN	R.L(+28.03)KAK(+28.03)TIK(+28.03)IPIVK(+28.03)AASESGVVSPFVETNNK(+28.03)TFEGTYVR.F	Y	99.9	98.29	5.12861e-99	4161.38	37	3.7	1041.36	4	148.47	17	48058	20150616_QE_IainMpn2.mgf	6	144	180	Dimethylation (K/N-term)	L1:Dimethylation (K/N-term):0.00;K4:Dimethylation (K/N-term):11.10;K7:Dimethylation (K/N-term):38.32;K12:Dimethylation (K/N-term):85.70;K29:Dimethylation (K/N-term):140.97
49	291	P46775	MPN_446	RS4_MYCPN	R.L(+28.03)KAK(+28.03)TIK(+28.03)IPIVK(+28.03)AASESGVVSPFVETNNK(+28.03)TFEGTYVRFPER.S	Y	99.9	88.41	3.89045e-89	4690.65	41	2.9	587.34	8	145.73	12	361976	20150611_Iain_Mpn1.mgf	3	144	184	Dimethylation (K/N-term)	L1:Dimethylation (K/N-term):0.00;K4:Dimethylation (K/N-term):7.32;K7:Dimethylation (K/N-term):14.62;K12:Dimethylation (K/N-term):47.07;K29:Dimethylation (K/N-term):63.47
49	291	P46775	MPN_446	RS4_MYCPN	R.SELPAGINESYVVEWYK(+28.03)R.L	N	99.9	87.52	3.01995e-88	2167.09	18	2.9	723.374	3	150.43	12	362650	20150611_Iain_Mpn1.mgf	16	185	202	Dimethylation (K/N-term)	K17:Dimethylation (K/N-term):149.49
49	291	P46775	MPN_446	RS4_MYCPN	R.S(+28.03)STMSGYAQQLQEK(+28.03)QR.M	Y	99.9	86.36	4.36516e-87	1896.94	16	-0.2	633.319	3	94.26	12	355467	20150611_Iain_Mpn1.mgf	8	44	59	Dimethylation (K/N-term)	S1:Dimethylation (K/N-term):1000.00;K14:Dimethylation (K/N-term):1000.00
49	291	P46775	MPN_446	RS4_MYCPN	R.SSTMSGYAQQLQEK(+28.03)QR.M	Y	99.9	84.45	3.54813e-85	1868.9	16	-0.3	623.975	3	92.96	12	355373	20150611_Iain_Mpn1.mgf	28	44	59	Dimethylation (K/N-term)	K14:Dimethylation (K/N-term):152.87
49	291	P46775	MPN_446	RS4_MYCPN	R.L(+28.03)K(+28.03)AKTIK(+28.03)IPIVK(+28.03)AASESGVVSPFVETNNK(+28.03)TFEGTYVR.F	Y	99.9	84.2	6.30957e-85	4161.38	37	-0.7	1041.35	4	148.67	15	46120	20150616_QE_ElsaMpn2.mgf	2	144	180	Dimethylation (K/N-term)	L1:Dimethylation (K/N-term):0.00;K2:Dimethylation (K/N-term):0.00;K7:Dimethylation (K/N-term):28.36;K12:Dimethylation (K/N-term):47.82;K29:Dimethylation (K/N-term):107.32
49	291	P46775	MPN_446	RS4_MYCPN	R.MQYMYGITDK(+28.03)QFR.R	N	99.9	76.05	8.91251e-77	1707.81	13	-0.7	854.912	2	119.03	12	358194	20150611_Iain_Mpn1.mgf	14	60	72	Dimethylation (K/N-term)	K10:Dimethylation (K/N-term):127.49
49	291	P46775	MPN_446	RS4_MYCPN	R.FPERSELPAGINESYVVEWYK(+28.03)R.L	N	99.9	74.58	2.63027e-75	2696.36	22	0.2	675.097	4	149.86	12	362568	20150611_Iain_Mpn1.mgf	7	181	202	Dimethylation (K/N-term)	K21:Dimethylation (K/N-term):126.75
49	291	P46775	MPN_446	RS4_MYCPN	R.TVDTPSIILNPGDK(+28.03)VR.L	N	99.9	72.71	1.94984e-73	1751.98	16	-4.1	584.998	3	104.83	13	377927	20150611_Iain_Mpn2.mgf	22	128	143	Dimethylation (K/N-term)	K14:Dimethylation (K/N-term):143.78
49	291	P46775	MPN_446	RS4_MYCPN	R.FRSSTMSGYAQQLQEK(+28.03)QR.M	Y	99.9	71.15	7.07946e-72	2172.07	18	0.5	544.026	4	97.15	15	27794	20150616_QE_ElsaMpn2.mgf	7	42	59	Dimethylation (K/N-term)	K16:Dimethylation (K/N-term):94.71
49	291	P46775	MPN_446	RS4_MYCPN	K.TIK(+28.03)IPIVK(+28.03)AASESGVVSPFVETNNK(+28.03)TFEGTYVR.F	Y	99.9	70.78	1.65959e-71	3665.01	33	-11.1	917.249	4	95.8	7	159941	20140804 Mpn label rep2.MGF	1	148	180	Dimethylation (K/N-term)	K3:Dimethylation (K/N-term):5.99;K8:Dimethylation (K/N-term):18.48;K25:Dimethylation (K/N-term):119.14
49	291	P46775	MPN_446	RS4_MYCPN	R.L(+28.03)K(+28.03)AKTIK(+28.03)IPIVK(+28.03)AASESGVVSPFVETNNK(+28.03)TFEGTYVRFPER.S	Y	99.9	69.24	5.7544e-70	4690.65	41	1	782.783	6	156.9	15	49108	20150616_QE_ElsaMpn2.mgf	6	144	184	Dimethylation (K/N-term)	L1:Dimethylation (K/N-term):0.00;K2:Dimethylation (K/N-term):0.00;K7:Dimethylation (K/N-term):0.00;K12:Dimethylation (K/N-term):19.61;K29:Dimethylation (K/N-term):51.87
49	291	P46775	MPN_446	RS4_MYCPN	M(+28.03)K(+28.03)YTGSIFK(+28.03)R.S	N	99.9	68.87	1.34896e-69	1313.75	10	-0.7	438.925	3	88.66	12	355168	20150611_Iain_Mpn1.mgf	33	1	10	Dimethylation (K/N-term)	M1:Dimethylation (K/N-term):1000.00;K2:Dimethylation (K/N-term):1000.00;K9:Dimethylation (K/N-term):1000.00
49	291	P46775	MPN_446	RS4_MYCPN	R.L(+28.03)K(+28.03)AK(+28.03)TIKIPIVK(+28.03)AASESGVVSPFVETNNK(+28.03)TFEGTYVR.F	Y	99.9	68.83	1.47911e-69	4161.38	37	-2.2	833.282	5	152.64	14	46190	20150616_QE_ElsaMpn1.mgf	4	144	180	Dimethylation (K/N-term)	L1:Dimethylation (K/N-term):0.00;K2:Dimethylation (K/N-term):0.00;K4:Dimethylation (K/N-term):0.00;K12:Dimethylation (K/N-term):17.91;K29:Dimethylation (K/N-term):56.05
49	291	P46775	MPN_446	RS4_MYCPN	R.FRSSTM(+15.99)SGYAQQLQEK(+28.03)QR.M	Y	99.9	67.63	2.34423e-68	2188.07	18	-0.5	548.024	4	74.14	15	20334	20150616_QE_ElsaMpn2.mgf	1	42	59	Oxidation (M); Dimethylation (K/N-term)	M6:Oxidation (M):1000.00;K16:Dimethylation (K/N-term):94.71
49	291	P46775	MPN_446	RS4_MYCPN	S.STM(+15.99)SGYAQQLQEK(+28.03)QR.M	Y	99.9	66.35	4.46684e-67	1797.87	15	-7.5	600.292	3	46.85	7	154729	20140804 Mpn label rep2.MGF	1	45	59	Oxidation (M); Dimethylation (K/N-term)	M3:Oxidation (M):1000.00;K13:Dimethylation (K/N-term):126.79
49	291	P46775	MPN_446	RS4_MYCPN	R.QLVNHGHVLLNDRTVDTPSIILNPGDK(+28.03)VR.L	Y	99.9	66.04	9.12011e-67	3247.78	29	0.7	650.563	5	122.9	12	358753	20150611_Iain_Mpn1.mgf	62	115	143	Dimethylation (K/N-term)	K27:Dimethylation (K/N-term):99.63
49	291	P46775	MPN_446	RS4_MYCPN	R.M(+15.99)QYMYGITDK(+28.03)QFR.R	N	99.9	65.45	3.54813e-66	1723.81	13	-5.5	575.606	3	106.71	13	378156	20150611_Iain_Mpn2.mgf	15	60	72	Oxidation (M); Dimethylation (K/N-term)	M1:Oxidation (M):77.24;K10:Dimethylation (K/N-term):1000.00
49	291	P46775	MPN_446	RS4_MYCPN	S.STMSGYAQQLQEK(+28.03)QR.M	Y	99.9	65.25	5.62341e-66	1781.87	15	-9.7	891.935	2	56.53	7	155832	20140804 Mpn label rep2.MGF	1	45	59	Dimethylation (K/N-term)	K13:Dimethylation (K/N-term):96.93
49	291	P46775	MPN_446	RS4_MYCPN	M(+28.03)(+15.99)K(+28.03)YTGSIFK(+28.03)R.S	N	99.9	64	1e-64	1329.75	10	-2.2	444.256	3	76.38	12	354763	20150611_Iain_Mpn1.mgf	23	1	10	Dimethylation (K/N-term); Oxidation (M)	M1:Dimethylation (K/N-term):1000.00;M1:Oxidation (M):1000.00;K2:Dimethylation (K/N-term):1000.00;K9:Dimethylation (K/N-term):1000.00
49	291	P46775	MPN_446	RS4_MYCPN	R.SSTM(+15.99)SGYAQQLQEK(+28.03)QR.M	Y	99.9	63.65	2.23872e-64	1884.9	16	0.9	629.308	3	69.55	15	18893	20150616_QE_ElsaMpn2.mgf	14	44	59	Oxidation (M); Dimethylation (K/N-term)	M4:Oxidation (M):1000.00;K14:Dimethylation (K/N-term):137.95
49	291	P46775	MPN_446	RS4_MYCPN	R.K(+28.03)TIPGQHGNR.F	Y	99.9	62.96	1.09648e-63	1134.63	10	-5.3	379.214	3	35.93	7	153414	20140804 Mpn label rep2.MGF	16	32	41	Dimethylation (K/N-term)	K1:Dimethylation (K/N-term):1000.00
49	291	P46775	MPN_446	RS4_MYCPN	R.MQYMYGITDK(+28.03)QFRR.L	N	99.9	62.84	1.44544e-63	1863.91	14	0.8	466.986	4	109.85	12	356983	20150611_Iain_Mpn1.mgf	22	60	73	Dimethylation (K/N-term)	K10:Dimethylation (K/N-term):62.82
49	291	P46775	MPN_446	RS4_MYCPN	R.RLGFSLLENNK(+28.03)EFSK(+28.03)GK(+28.03)K(+28.03)R.K	N	99.9	62.64	2.29087e-63	2362.38	19	2	473.485	5	105.78	12	356479	20150611_Iain_Mpn1.mgf	44	13	31	Dimethylation (K/N-term)	K11:Dimethylation (K/N-term):168.11;K15:Dimethylation (K/N-term):184.74;K17:Dimethylation (K/N-term):167.58;K18:Dimethylation (K/N-term):163.39
49	291	P46775	MPN_446	RS4_MYCPN	R.MQYM(+15.99)YGITDK(+28.03)QFR.R	N	99.9	57.58	2.63027e-58	1723.81	13	1	862.911	2	106.98	17	31897	20150616_QE_IainMpn2.mgf	5	60	72	Oxidation (M); Dimethylation (K/N-term)	M4:Oxidation (M):49.37;K10:Dimethylation (K/N-term):109.88
49	291	P46775	MPN_446	RS4_MYCPN	R.L(+28.03)KAK(+28.03)TIK(+28.03)IPIVK(+28.03)AASESG.V	Y	99.9	55.69	2.04174e-56	1965.26	18	2.8	492.324	4	103.45	16	29962	20150616_QE_IainMpn1.mgf	2	144	161	Dimethylation (K/N-term)	L1:Dimethylation (K/N-term):0.00;K4:Dimethylation (K/N-term):0.00;K7:Dimethylation (K/N-term):10.65;K12:Dimethylation (K/N-term):30.19
49	291	P46775	MPN_446	RS4_MYCPN	R.K(+28.03)TIPGQHGNRFR.S	Y	99.9	55.53	2.95121e-56	1437.8	12	-2.8	480.271	3	47.41	12	354511	20150611_Iain_Mpn1.mgf	30	32	43	Dimethylation (K/N-term)	K1:Dimethylation (K/N-term):1000.00
49	291	P46775	MPN_446	RS4_MYCPN	R.L(+28.03)K(+28.03)AKTIK(+28.03)IPIVK(+28.03)AASESG.V	Y	99.9	54.99	1.02329e-55	1965.26	18	-0.1	492.322	4	102.18	17	30227	20150616_QE_IainMpn2.mgf	2	144	161	Dimethylation (K/N-term)	L1:Dimethylation (K/N-term):0.00;K2:Dimethylation (K/N-term):0.00;K7:Dimethylation (K/N-term):14.84;K12:Dimethylation (K/N-term):30.66
49	291	P46775	MPN_446	RS4_MYCPN	R.L(+28.03)GFSLLENNK(+28.03)EFSK(+28.03)GK(+28.03)K(+28.03)R.K	N	99.9	53.59	2.5704e-54	2234.31	18	-0.9	447.87	5	113.1	12	357380	20150611_Iain_Mpn1.mgf	3	14	31	Dimethylation (K/N-term)	L1:Dimethylation (K/N-term):1000.00;K10:Dimethylation (K/N-term):1000.00;K14:Dimethylation (K/N-term):1000.00;K16:Dimethylation (K/N-term):1000.00;K17:Dimethylation (K/N-term):1000.00
49	291	P46775	MPN_446	RS4_MYCPN	V.DTPSIILNPGDK(+28.03)VR.L	N	99.9	52.89	1.28825e-53	1551.86	14	-14.2	776.927	2	65.51	7	156738	20140804 Mpn label rep2.MGF	1	130	143	Dimethylation (K/N-term)	K12:Dimethylation (K/N-term):105.15
49	291	P46775	MPN_446	RS4_MYCPN	T.PSIILNPGDK(+28.03)VR.L	N	99.9	52.86	1.38038e-53	1335.79	12	-0.3	668.901	2	126.04	16	37832	20150616_QE_IainMpn1.mgf	2	132	143	Dimethylation (K/N-term)	K10:Dimethylation (K/N-term):112.27
49	291	P46775	MPN_446	RS4_MYCPN	T.VDTPSIILNPGDK(+28.03)VR.L	N	99.9	52.49	3.23594e-53	1650.93	15	-14.8	551.309	3	69.66	7	157167	20140804 Mpn label rep2.MGF	1	129	143	Dimethylation (K/N-term)	K13:Dimethylation (K/N-term):162.39
49	291	P46775	MPN_446	RS4_MYCPN	R.L(+28.03)K(+28.03)AK(+28.03)TIKIPIVK(+28.03)AASE.S	Y	99.9	52.09	8.12831e-53	1821.21	16	-0.9	456.308	4	102.59	15	29615	20150616_QE_ElsaMpn2.mgf	1	144	159	Dimethylation (K/N-term)	L1:Dimethylation (K/N-term):6.67;K2:Dimethylation (K/N-term):7.38;K4:Dimethylation (K/N-term):9.42;K12:Dimethylation (K/N-term):95.62
49	291	P46775	MPN_446	RS4_MYCPN	R.SELPAGINESYVVEWYK(+28.03)RLVK(+28.03)	N	99.9	51.93	1.1749e-52	2535.37	21	-2.5	634.849	4	200.68	14	63276	20150616_QE_ElsaMpn1.mgf	1	185	205	Dimethylation (K/N-term)	K17:Dimethylation (K/N-term):90.71;K21:Dimethylation (K/N-term):79.15
49	291	P46775	MPN_446	RS4_MYCPN	R.L(+28.03)K(+28.03)AK(+28.03)TIKIPIVK(+28.03)AASESGVVSPFVETNNK(+28.03)TFEGTYVRFPER.S	Y	99.9	51.71	1.94984e-52	4690.65	41	-4.3	782.778	6	156.2	17	50850	20150616_QE_IainMpn2.mgf	1	144	184	Dimethylation (K/N-term)	L1:Dimethylation (K/N-term):0.00;K2:Dimethylation (K/N-term):0.00;K4:Dimethylation (K/N-term):0.00;K12:Dimethylation (K/N-term):10.19;K29:Dimethylation (K/N-term):30.06
49	291	P46775	MPN_446	RS4_MYCPN	R.S(+28.03)STM(+15.99)SGYAQQLQEK(+28.03)QR.M	Y	99.9	50.94	1.14815e-51	1912.93	16	-0.7	638.651	3	71.11	17	19930	20150616_QE_IainMpn2.mgf	1	44	59	Dimethylation (K/N-term); Oxidation (M)	S1:Dimethylation (K/N-term):1000.00;M4:Oxidation (M):1000.00;K14:Dimethylation (K/N-term):1000.00
49	291	P46775	MPN_446	RS4_MYCPN	L.LENNK(+28.03)EFSK(+28.03)GK(+28.03)K(+28.03)R.K	N	99.9	50.27	5.37032e-51	1688.99	13	0.7	564.006	3	105.95	12	356497	20150611_Iain_Mpn1.mgf	1	19	31	Dimethylation (K/N-term)	K5:Dimethylation (K/N-term):35.70;K9:Dimethylation (K/N-term):93.19;K11:Dimethylation (K/N-term):121.98;K12:Dimethylation (K/N-term):124.25
49	291	P46775	MPN_446	RS4_MYCPN	R.MQYM(+15.99)YGITDK(+28.03)QFRR.L	N	99.9	49.73	1.86209e-50	1879.91	14	1.3	470.985	4	96.84	15	27686	20150616_QE_ElsaMpn2.mgf	5	60	73	Oxidation (M); Dimethylation (K/N-term)	M4:Oxidation (M):14.84;K10:Dimethylation (K/N-term):60.15
49	291	P46775	MPN_446	RS4_MYCPN	D.TPSIILNPGDK(+28.03)VR.L	N	99.9	49.6	2.51189e-50	1436.84	13	3.1	719.427	2	105.91	15	30789	20150616_QE_ElsaMpn2.mgf	9	131	143	Dimethylation (K/N-term)	K11:Dimethylation (K/N-term):153.52
49	291	P46775	MPN_446	RS4_MYCPN	K.A(+28.03)ASESGVVSPFVETNNK(+28.03)TFEGTYVRFPERSELPAGINESYVVEWYK(+28.03)R.L	Y	99.9	49.09	8.12831e-50	5422.71	47	7.4	904.8	6	169.46	12	365383	20150611_Iain_Mpn1.mgf	3	156	202	Dimethylation (K/N-term)	A1:Dimethylation (K/N-term):1000.00;K17:Dimethylation (K/N-term):1000.00;K46:Dimethylation (K/N-term):1000.00
49	291	P46775	MPN_446	RS4_MYCPN	R.LFRLVLK(+28.03)QR.G	Y	99.9	48.5	3.16228e-49	1199.79	9	1.7	400.937	3	101.55	12	356052	20150611_Iain_Mpn1.mgf	3	74	82	Dimethylation (K/N-term)	K7:Dimethylation (K/N-term):85.43
49	291	P46775	MPN_446	RS4_MYCPN	R.M(+15.99)QYMYGITDK(+28.03)QFRR.L	N	99.9	47.02	9.54993e-48	1879.91	14	3.6	470.986	4	102.92	17	30484	20150616_QE_IainMpn2.mgf	4	60	73	Oxidation (M); Dimethylation (K/N-term)	M1:Oxidation (M):12.33;K10:Dimethylation (K/N-term):1000.00
49	291	P46775	MPN_446	RS4_MYCPN	R.RLGFSLLENNK(+28.03)EFSK.G	N	99.9	45.67	2.13796e-46	1808.98	15	0.3	604	3	131.84	14	38461	20150616_QE_ElsaMpn1.mgf	2	13	27	Dimethylation (K/N-term)	K11:Dimethylation (K/N-term):31.04
49	291	P46775	MPN_446	RS4_MYCPN	R.G(+28.03)NLAVNLFR.V	Y	99.8	44.04	9.12011e-45	1030.59	9	-8.4	516.299	2	124.63	12	359001	20150611_Iain_Mpn1.mgf	1	83	91	Dimethylation (K/N-term)	G1:Dimethylation (K/N-term):1000.00
49	291	P46775	MPN_446	RS4_MYCPN	R.RLGFSLLENNKEFSK(+28.03)GK(+28.03)K(+28.03)R.K	N	99.8	43.04	9.12011e-44	2334.35	19	0.1	584.596	4	106.32	14	29945	20150616_QE_ElsaMpn1.mgf	3	13	31	Dimethylation (K/N-term)	K15:Dimethylation (K/N-term):19.86;K17:Dimethylation (K/N-term):16.36;K18:Dimethylation (K/N-term):15.08
49	291	P46775	MPN_446	RS4_MYCPN	R.L(+28.03)KAK(+28.03)TIK(+28.03)IPIVK(+28.03)AASE.S	Y	99.7	42.54	2.88403e-43	1821.21	16	-1.4	456.308	4	104.88	14	29478	20150616_QE_ElsaMpn1.mgf	1	144	159	Dimethylation (K/N-term)	L1:Dimethylation (K/N-term):0.00;K4:Dimethylation (K/N-term):0.00;K7:Dimethylation (K/N-term):0.00;K12:Dimethylation (K/N-term):47.07
49	291	P46775	MPN_446	RS4_MYCPN	R.RLGFSLLENNK(+28.03)EFSK(+28.03)GKK(+28.03)R.K	N	99.6	40.37	4.2658e-41	2334.35	19	1.6	467.879	5	105.66	14	29729	20150616_QE_ElsaMpn1.mgf	1	13	31	Dimethylation (K/N-term)	K11:Dimethylation (K/N-term):28.13;K15:Dimethylation (K/N-term):0.00;K18:Dimethylation (K/N-term):7.65
49	291	P46775	MPN_446	RS4_MYCPN	G.INESYVVEWYK(+28.03)R.L	N	99.5	39.68	2.0893e-40	1612.83	12	-0.3	538.615	3	128.32	15	38597	20150616_QE_ElsaMpn2.mgf	2	191	202	Dimethylation (K/N-term)	K11:Dimethylation (K/N-term):109.46
49	291	P46775	MPN_446	RS4_MYCPN	K.K(+28.03)RK(+28.03)TIPGQHGNR.F	Y	99.5	39.27	5.37032e-40	1446.85	12	0.6	483.292	3	25.41	15	6093	20150616_QE_ElsaMpn2.mgf	3	30	41	Dimethylation (K/N-term)	K1:Dimethylation (K/N-term):1000.00;K3:Dimethylation (K/N-term):1000.00
49	291	P46775	MPN_446	RS4_MYCPN	R.RLGFSLLENNK(+28.03)EFSKGK(+28.03).K	N	99.4	38.84	1.44544e-39	2022.13	17	4.9	506.541	4	119.33	15	35622	20150616_QE_ElsaMpn2.mgf	2	13	29	Dimethylation (K/N-term)	K11:Dimethylation (K/N-term):16.76;K17:Dimethylation (K/N-term):5.47
49	291	P46775	MPN_446	RS4_MYCPN	R.L(+28.03)K(+28.03)AKTIK(+28.03)IPIVK(+28.03)AASE.S	Y	99.3	38.62	2.39883e-39	1821.21	16	-1	456.308	4	104.7	16	30386	20150616_QE_IainMpn1.mgf	1	144	159	Dimethylation (K/N-term)	L1:Dimethylation (K/N-term):0.00;K2:Dimethylation (K/N-term):0.00;K7:Dimethylation (K/N-term):3.64;K12:Dimethylation (K/N-term):39.72
49	291	P46775	MPN_446	RS4_MYCPN	R.LGFSLLENNK(+28.03)EFSK(+28.03)GK(+28.03)K(+28.03)R.K	N	99.3	38.49	3.23594e-39	2206.28	18	-1.2	552.577	4	112.11	15	32912	20150616_QE_ElsaMpn2.mgf	8	14	31	Dimethylation (K/N-term)	K10:Dimethylation (K/N-term):74.73;K14:Dimethylation (K/N-term):90.21;K16:Dimethylation (K/N-term):102.40;K17:Dimethylation (K/N-term):106.75
49	291	P46775	MPN_446	RS4_MYCPN	R.Q(+28.03)LVNHGHVLLNDR.T	Y	99.2	37.49	3.23594e-38	1541.84	13	-1.1	386.467	4	76.38	16	21185	20150616_QE_IainMpn1.mgf	1	115	127	Dimethylation (K/N-term)	Q1:Dimethylation (K/N-term):1000.00
49	291	P46775	MPN_446	RS4_MYCPN	R.L(+28.03)K(+28.03)AK(+28.03)TIKIPIVK(+28.03)AASESGVVSPFVETNNK(+28.03)TFEG.T	Y	99	36.86	1.38038e-37	3642.1	33	-2.9	729.425	5	151.03	16	47499	20150616_QE_IainMpn1.mgf	1	144	176	Dimethylation (K/N-term)	L1:Dimethylation (K/N-term):0.00;K2:Dimethylation (K/N-term):0.00;K4:Dimethylation (K/N-term):0.00;K12:Dimethylation (K/N-term):7.38;K29:Dimethylation (K/N-term):45.90
49	291	P46775	MPN_446	RS4_MYCPN	R.R(+28.03)LGFSLLENNK(+28.03)EFSK(+28.03)GK(+28.03)K(+28.03)R.K	N	99.1	36.82	1.51356e-37	2390.42	19	0.8	479.091	5	107.43	17	32081	20150616_QE_IainMpn2.mgf	2	13	31	Dimethylation (K/N-term)	R1:Dimethylation (K/N-term):1000.00;K11:Dimethylation (K/N-term):1000.00;K15:Dimethylation (K/N-term):1000.00;K17:Dimethylation (K/N-term):1000.00;K18:Dimethylation (K/N-term):1000.00
49	291	P46775	MPN_446	RS4_MYCPN	K.A(+28.03)ASESGVVSPFVETNNK(+28.03)TFEGTYVRFPER.S	Y	98.2	35.1	7.94328e-36	3273.63	29	4.2	819.418	4	144.86	12	361852	20150611_Iain_Mpn1.mgf	2	156	184	Dimethylation (K/N-term)	A1:Dimethylation (K/N-term):1000.00;K17:Dimethylation (K/N-term):1000.00
49	291	P46775	MPN_446	RS4_MYCPN	K.A(+28.03)ASESGVVSPFVETNNKTFEGTYVRFPER.S	Y	88.3	34.74	1.8197e-35	3245.6	29	7.9	812.413	4	81.05	3	139910	20140226_Mpn_Label_Ge1.MGF	2	156	184	Dimethylation (K/N-term)	A1:Dimethylation (K/N-term):47.94
49	291	P46775	MPN_446	RS4_MYCPN	R.SRRLGFSLLENNK(+28.03)EFSK(+28.03)GK(+28.03)K(+28.03)R.K	N	97.8	33.56	2.75423e-34	2605.52	21	-0.9	435.26	6	98.63	16	28392	20150616_QE_IainMpn1.mgf	1	11	31	Dimethylation (K/N-term)	K13:Dimethylation (K/N-term):53.09;K17:Dimethylation (K/N-term):54.42;K19:Dimethylation (K/N-term):50.13;K20:Dimethylation (K/N-term):48.25
49	291	P46775	MPN_446	RS4_MYCPN	R.RLGFSLLENNK(+28.03)EFSK(+28.03)GK(+28.03).K	N	96.4	31.38	4.16869e-32	2050.16	17	2.8	513.548	4	125.66	16	37703	20150616_QE_IainMpn1.mgf	1	13	29	Dimethylation (K/N-term)	K11:Dimethylation (K/N-term):71.03;K15:Dimethylation (K/N-term):58.78;K17:Dimethylation (K/N-term):67.56
49	291	P46775	MPN_446	RS4_MYCPN	R.LK(+28.03)AK(+28.03)TIK(+28.03)IPIVK(+28.03).A	Y	95.7	30.69	2.04174e-31	1463.06	12	-0.2	366.772	4	99.56	16	28710	20150616_QE_IainMpn1.mgf	1	144	155	Dimethylation (K/N-term)	K2:Dimethylation (K/N-term):26.02;K4:Dimethylation (K/N-term):24.24;K7:Dimethylation (K/N-term):45.03;K12:Dimethylation (K/N-term):96.48
48	16	P75247	MPN_531	CLPB_MYCPN	R.K(+28.03)NK(+28.03)NNPVLIGEPGVGK(+28.03)TAIVEGFVR.R	Y	99.9	90.93	1.1749e-91	2719.57	25	-4.3	680.898	4	121.16	13	379964	20150611_Iain_Mpn2.mgf	25	51	75	Dimethylation (K/N-term)	K1:Dimethylation (K/N-term):1000.00;K3:Dimethylation (K/N-term):1000.00;K16:Dimethylation (K/N-term):1000.00
48	16	P75247	MPN_531	CLPB_MYCPN	R.RFQK(+28.03)ILVSEPSQQEALTIMR.G	Y	99.9	86.61	2.45471e-87	2401.32	20	0.6	801.446	3	126.08	12	359212	20150611_Iain_Mpn1.mgf	6	188	207	Dimethylation (K/N-term)	K4:Dimethylation (K/N-term):11.12
48	16	P75247	MPN_531	CLPB_MYCPN	R.LVNFK(+28.03)NTMIIMTSNLGSNYIMENK(+28.03)R.D	Y	99.9	86.28	5.24807e-87	2986.54	25	5.1	747.647	4	168.6	12	365259	20150611_Iain_Mpn1.mgf	12	567	591	Dimethylation (K/N-term)	K5:Dimethylation (K/N-term):4.73;K24:Dimethylation (K/N-term):141.74
48	16	P75247	MPN_531	CLPB_MYCPN	R.LIEILSRK(+28.03)NK(+28.03)NNPVLIGEPGVGK(+28.03)TAIVEGFVR.R	Y	99.9	84.34	4.57088e-85	3544.09	32	3.8	709.827	5	147	12	362159	20150611_Iain_Mpn1.mgf	11	44	75	Dimethylation (K/N-term)	K8:Dimethylation (K/N-term):6.90;K10:Dimethylation (K/N-term):5.31;K23:Dimethylation (K/N-term):98.34
48	16	P75247	MPN_531	CLPB_MYCPN	R.VK(+28.03)GQDAAVETVVNTVMR.G	Y	99.9	84.1	7.94328e-85	1843.98	17	-7.8	922.991	2	141.96	11	339554	20150611_Elsa_Mpn2.mgf	24	431	447	Dimethylation (K/N-term)	K2:Dimethylation (K/N-term):12.28
48	16	P75247	MPN_531	CLPB_MYCPN	M(+28.03)DFSFTPTPDK(+28.03)R.D	Y	99.9	83.17	6.76083e-84	1496.73	12	0	749.374	2	116.26	12	357802	20150611_Iain_Mpn1.mgf	18	1	12	Dimethylation (K/N-term)	M1:Dimethylation (K/N-term):1000.00;K11:Dimethylation (K/N-term):1000.00
48	16	P75247	MPN_531	CLPB_MYCPN	R.GLK(+28.03)TRWELFHNLTIFDSALVAAVEMSAR.Y	Y	99.9	82.97	1.07152e-83	3202.7	28	3.3	641.549	5	235.73	12	374875	20150611_Iain_Mpn1.mgf	12	208	235	Dimethylation (K/N-term)	K3:Dimethylation (K/N-term):5.99
48	16	P75247	MPN_531	CLPB_MYCPN	R.FQK(+28.03)ILVSEPSQQEALTIMR.G	Y	99.9	81.89	1.28825e-82	2245.21	19	2.9	749.414	3	137.39	12	360775	20150611_Iain_Mpn1.mgf	15	189	207	Dimethylation (K/N-term)	K3:Dimethylation (K/N-term):5.99
48	16	P75247	MPN_531	CLPB_MYCPN	R.K(+28.03)NK(+28.03)NNPVLIGEPGVGK(+28.03)TAIVEGFVRR.V	Y	99.9	80.73	1.86209e-81	2875.68	26	0.5	480.287	6	121.46	12	358545	20150611_Iain_Mpn1.mgf	24	51	76	Dimethylation (K/N-term)	K1:Dimethylation (K/N-term):1000.00;K3:Dimethylation (K/N-term):1000.00;K16:Dimethylation (K/N-term):1000.00
48	16	P75247	MPN_531	CLPB_MYCPN	M(+28.03)DFSFTPTPDK(+28.03)RDFLK(+28.03)EMGR.S	Y	99.9	78.87	1.34896e-79	2501.24	20	-3.4	501.255	5	147.58	11	340371	20150611_Elsa_Mpn2.mgf	28	1	20	Dimethylation (K/N-term)	M1:Dimethylation (K/N-term):1000.00;K11:Dimethylation (K/N-term):1000.00;K16:Dimethylation (K/N-term):1000.00
48	16	P75247	MPN_531	CLPB_MYCPN	R.FIDRQIATLIAK(+28.03)QILEGIITK(+28.03)DVSYNVIVEK(+28.03)DK(+28.03)VAIVANK(+28.03)VK(+28.03)S	Y	99.9	78.87	1.34896e-79	4950.95	43	7.7	826.172	6	228.2	17	78916	20150616_QE_IainMpn2.mgf	16	673	715	Dimethylation (K/N-term)	K12:Dimethylation (K/N-term):20.33;K21:Dimethylation (K/N-term):38.52;K31:Dimethylation (K/N-term):65.09;K33:Dimethylation (K/N-term):69.85;K40:Dimethylation (K/N-term):69.48;K42:Dimethylation (K/N-term):72.61
48	16	P75247	MPN_531	CLPB_MYCPN	R.NSSSGAMDIANILK(+28.03)PMLAR.G	N	99.9	78.74	1.8197e-79	2016.05	19	2.7	673.026	3	170.4	12	365516	20150611_Iain_Mpn1.mgf	12	143	161	Dimethylation (K/N-term)	K14:Dimethylation (K/N-term):143.78
48	16	P75247	MPN_531	CLPB_MYCPN	M(+28.03)(+15.99)DFSFTPTPDK(+28.03)R.D	Y	99.9	76.61	2.45471e-77	1512.73	12	-1	505.25	3	79.74	26	32264	20170619 QEPlus MPN F3.mgf	26	1	12	Dimethylation (K/N-term); Oxidation (M)	M1:Dimethylation (K/N-term):1000.00;M1:Oxidation (M):1000.00;K11:Dimethylation (K/N-term):1000.00
48	16	P75247	MPN_531	CLPB_MYCPN	R.R(+28.03)FQKILVSEPSQQEALTIMR.G	Y	99.9	75.8	1.58489e-76	2401.32	20	-4.6	601.333	4	127.75	11	337691	20150611_Elsa_Mpn2.mgf	10	188	207	Dimethylation (K/N-term)	R1:Dimethylation (K/N-term):0.00
48	16	P75247	MPN_531	CLPB_MYCPN	R.SINDEVLK(+28.03)NK(+28.03)VDPIIGR.D	Y	99.9	75.48	3.31131e-76	1965.13	17	-3.9	656.047	3	121.51	12	358551	20150611_Iain_Mpn1.mgf	13	21	37	Dimethylation (K/N-term)	K8:Dimethylation (K/N-term):98.00;K10:Dimethylation (K/N-term):128.64
48	16	P75247	MPN_531	CLPB_MYCPN	R.FQK(+28.03)ILVSEPSQQEALTIM(+15.99)R.G	Y	99.9	73.58	2.63027e-74	2261.21	19	-9.1	754.737	3	113.31	13	378923	20150611_Iain_Mpn2.mgf	6	189	207	Dimethylation (K/N-term); Oxidation (M)	K3:Dimethylation (K/N-term):5.99;M18:Oxidation (M):1000.00
48	16	P75247	MPN_531	CLPB_MYCPN	M(+28.03)(+15.99)DFSFTPTPDK(+28.03)RDFLK(+28.03)EMGR.S	Y	99.9	73.32	4.7863e-74	2517.24	20	2.5	630.319	4	136.75	12	360683	20150611_Iain_Mpn1.mgf	17	1	20	Dimethylation (K/N-term); Oxidation (M)	M1:Dimethylation (K/N-term):1000.00;M1:Oxidation (M):110.48;K11:Dimethylation (K/N-term):1000.00;K16:Dimethylation (K/N-term):1000.00
48	16	P75247	MPN_531	CLPB_MYCPN	R.VK(+28.03)GQDAAVETVVNTVM(+15.99)R.G	Y	99.9	72.6	2.51189e-73	1859.98	17	-5.4	620.996	3	108.1	13	378303	20150611_Iain_Mpn2.mgf	11	431	447	Dimethylation (K/N-term); Oxidation (M)	K2:Dimethylation (K/N-term):0.00;M16:Oxidation (M):1000.00
48	16	P75247	MPN_531	CLPB_MYCPN	R.GEIK(+28.03)VIGATTLK(+28.03)EYR.E	N	99.9	72.01	9.77237e-73	1733.01	15	-13.2	578.669	3	65.23	7	156709	20140804 Mpn label rep2.MGF	7	162	176	Dimethylation (K/N-term)	K4:Dimethylation (K/N-term):8.29;K12:Dimethylation (K/N-term):116.29
48	16	P75247	MPN_531	CLPB_MYCPN	R.YIPDRNLPDK(+28.03)AIDLIDEASAK(+28.03)IK(+28.03)TEMASEPVVIDTLK(+28.03)R.E	Y	99.9	71.31	4.89779e-72	4379.4	38	-2.1	876.886	5	222.09	16	78541	20150616_QE_IainMpn1.mgf	14	236	273	Dimethylation (K/N-term)	K10:Dimethylation (K/N-term):5.16;K21:Dimethylation (K/N-term):55.40;K23:Dimethylation (K/N-term):52.93;K37:Dimethylation (K/N-term):133.27
48	16	P75247	MPN_531	CLPB_MYCPN	R.LIEILSRK(+28.03)NK(+28.03)NNPVLIGEPGVGK(+28.03)TAIVEGFVRR.V	Y	99.9	69.41	3.89045e-70	3700.19	33	0.6	926.055	4	157.14	14	48009	20150616_QE_ElsaMpn1.mgf	8	44	76	Dimethylation (K/N-term)	K8:Dimethylation (K/N-term):31.93;K10:Dimethylation (K/N-term):38.24;K23:Dimethylation (K/N-term):125.29
48	16	P75247	MPN_531	CLPB_MYCPN	N.PVLIGEPGVGK(+28.03)TAIVEGFVR.R	N	99.9	68.1	7.94328e-69	2065.19	20	5.2	689.409	3	113.94	26	51863	20170619 QEPlus MPN F3.mgf	7	56	75	Dimethylation (K/N-term)	K11:Dimethylation (K/N-term):134.34
48	16	P75247	MPN_531	CLPB_MYCPN	R.GRVNLNDPNRPIGSFIFLGSTGVGK(+28.03)TELAK(+28.03)SLAEVLFDNEK(+28.03)AMIR.F	Y	99.9	66.45	3.54813e-67	4957.69	45	0.7	827.289	6	217.08	17	74552	20150616_QE_IainMpn2.mgf	6	448	492	Dimethylation (K/N-term)	K25:Dimethylation (K/N-term):43.38;K30:Dimethylation (K/N-term):38.03;K41:Dimethylation (K/N-term):71.55
48	16	P75247	MPN_531	CLPB_MYCPN	M.D(+28.03)FSFTPTPDK(+28.03)RDFLK(+28.03)EMGR.S	Y	99.9	66.16	6.91831e-67	2370.2	19	1	475.049	5	140.61	12	361235	20150611_Iain_Mpn1.mgf	7	2	20	Dimethylation (K/N-term)	D1:Dimethylation (K/N-term):1000.00;K10:Dimethylation (K/N-term):1000.00;K15:Dimethylation (K/N-term):1000.00
48	16	P75247	MPN_531	CLPB_MYCPN	R.NLPDK(+28.03)AIDLIDEASAK(+28.03)IK(+28.03)TEMASEPVVIDTLK(+28.03)R.E	Y	99.9	65.86	1.38038e-66	3735.07	33	6.3	748.027	5	204.96	12	370454	20150611_Iain_Mpn1.mgf	10	241	273	Dimethylation (K/N-term)	K5:Dimethylation (K/N-term):4.73;K16:Dimethylation (K/N-term):32.37;K18:Dimethylation (K/N-term):28.89;K32:Dimethylation (K/N-term):129.12
48	16	P75247	MPN_531	CLPB_MYCPN	R.F(+28.03)QKILVSEPSQQEALTIMR.G	Y	99.9	63.8	1.58489e-64	2245.21	19	-0.6	749.412	3	145.81	15	44957	20150616_QE_ElsaMpn2.mgf	3	189	207	Dimethylation (K/N-term)	F1:Dimethylation (K/N-term):4.64
48	16	P75247	MPN_531	CLPB_MYCPN	R.V(+28.03)KGQDAAVETVVNTVMR.G	Y	99.9	61.71	1.94984e-62	1843.98	17	-1.3	615.667	3	145.92	17	47074	20150616_QE_IainMpn2.mgf	2	431	447	Dimethylation (K/N-term)	V1:Dimethylation (K/N-term):10.11
48	16	P75247	MPN_531	CLPB_MYCPN	F.S(+28.03)FTPTPDK(+28.03)RDFLK(+28.03)EMGR.S	Y	99.9	61.6	2.51189e-62	2108.11	17	-0.6	528.034	4	116.45	12	357827	20150611_Iain_Mpn1.mgf	7	4	20	Dimethylation (K/N-term)	S1:Dimethylation (K/N-term):1000.00;K8:Dimethylation (K/N-term):1000.00;K13:Dimethylation (K/N-term):1000.00
48	16	P75247	MPN_531	CLPB_MYCPN	R.RLIEILSRK(+28.03)NK(+28.03)NNPVLIGEPGVGK(+28.03)TAIVEGFVR.R	Y	99.9	61.3	5.01187e-62	3700.19	33	3.5	741.047	5	159.11	14	48827	20150616_QE_ElsaMpn1.mgf	4	43	75	Dimethylation (K/N-term)	K9:Dimethylation (K/N-term):2.02;K11:Dimethylation (K/N-term):1.49;K24:Dimethylation (K/N-term):63.57
48	16	P75247	MPN_531	CLPB_MYCPN	R.R(+28.03)FQKILVSEPSQQEALTIM(+15.99)R.G	Y	99.9	59.68	2.0893e-60	2417.31	20	1	605.335	4	120.39	15	36007	20150616_QE_ElsaMpn2.mgf	6	188	207	Dimethylation (K/N-term); Oxidation (M)	R1:Dimethylation (K/N-term):7.77;M19:Oxidation (M):1000.00
48	16	P75247	MPN_531	CLPB_MYCPN	R.LAK(+28.03)QNLK(+28.03)FTFDPK(+28.03)LNEFIYK(+28.03)SSFDEQFGARPIK(+28.03)R.F	Y	99.9	56.74	1.8197e-57	4215.32	34	-4	1054.83	4	166.54	16	54246	20150616_QE_IainMpn1.mgf	7	639	672	Dimethylation (K/N-term)	K3:Dimethylation (K/N-term):0.00;K7:Dimethylation (K/N-term):26.50;K13:Dimethylation (K/N-term):54.40;K20:Dimethylation (K/N-term):70.17;K33:Dimethylation (K/N-term):101.94
48	16	P75247	MPN_531	CLPB_MYCPN	R.LVNFK(+28.03)NTMIIMTSNLGSNYIM(+15.99)ENK(+28.03)R.D	Y	99.9	56.07	8.51138e-57	3002.54	25	1	1001.85	3	171.91	17	56534	20150616_QE_IainMpn2.mgf	1	567	591	Dimethylation (K/N-term); Oxidation (M)	K5:Dimethylation (K/N-term):0.00;M21:Oxidation (M):76.21;K24:Dimethylation (K/N-term):98.87
48	16	P75247	MPN_531	CLPB_MYCPN	R.DLAMEALK(+28.03)K(+28.03)HFR.A	Y	99.9	55.65	2.23872e-56	1513.84	12	-1.4	379.468	4	114.95	15	33965	20150616_QE_ElsaMpn2.mgf	7	592	603	Dimethylation (K/N-term)	K8:Dimethylation (K/N-term):59.53;K9:Dimethylation (K/N-term):57.32
48	16	P75247	MPN_531	CLPB_MYCPN	R.G(+28.03)LKTRWELFHNLTIFDSALVAAVEM(+15.99)SAR.Y	Y	99.9	55.63	2.34423e-56	3218.69	28	11	805.689	4	219.15	15	73311	20150616_QE_ElsaMpn2.mgf	1	208	235	Dimethylation (K/N-term); Oxidation (M)	G1:Dimethylation (K/N-term):0.00;M25:Oxidation (M):1000.00
48	16	P75247	MPN_531	CLPB_MYCPN	R.R(+28.03)LIEILSRK(+28.03)NKNNPVLIGEPGVGK(+28.03)TAIVEGFVR.R	Y	99.9	55.49	3.23594e-56	3700.19	33	4.1	617.708	6	159.14	14	48839	20150616_QE_ElsaMpn1.mgf	3	43	75	Dimethylation (K/N-term)	R1:Dimethylation (K/N-term):3.41;K9:Dimethylation (K/N-term):0.00;K24:Dimethylation (K/N-term):49.75
48	16	P75247	MPN_531	CLPB_MYCPN	R.FDMSEYMEK(+28.03)HSVAK(+28.03)LIGAPPGYVGYEQSGLLTEAVR.R	Y	99.9	54.17	6.76083e-55	4028.01	36	-6.7	1008	4	184.89	16	62287	20150616_QE_IainMpn1.mgf	3	493	528	Dimethylation (K/N-term)	K9:Dimethylation (K/N-term):0.00;K14:Dimethylation (K/N-term):10.76
48	16	P75247	MPN_531	CLPB_MYCPN	R.G(+28.03)LKTRWELFHNLTIFDSALVAAVEMSAR.Y	Y	99.9	52.88	1.31826e-53	3202.7	28	-2.3	641.545	5	228.72	15	77191	20150616_QE_ElsaMpn2.mgf	1	208	235	Dimethylation (K/N-term)	G1:Dimethylation (K/N-term):0.00
48	16	P75247	MPN_531	CLPB_MYCPN	R.F(+28.03)QKILVSEPSQQEALTIM(+15.99)R.G	Y	99.9	52.32	4.7863e-53	2261.21	19	0.7	754.744	3	64.63	4	144908	20140226_Mpn_Label_Te1.MGF	1	189	207	Dimethylation (K/N-term); Oxidation (M)	F1:Dimethylation (K/N-term):0.00;M18:Oxidation (M):1000.00
48	16	P75247	MPN_531	CLPB_MYCPN	M(+28.03)DFSFTPTPDK(+28.03)RDFLK(+28.03)EM(+15.99)GR.S	Y	99.9	52.27	5.37032e-53	2517.24	20	-1.6	504.454	5	141.96	16	43873	20150616_QE_IainMpn1.mgf	16	1	20	Dimethylation (K/N-term); Oxidation (M)	M1:Dimethylation (K/N-term):1000.00;K11:Dimethylation (K/N-term):1000.00;K16:Dimethylation (K/N-term):1000.00;M18:Oxidation (M):1000.00
48	16	P75247	MPN_531	CLPB_MYCPN	R.NLPDK(+28.03)AIDLIDEASAK(+28.03)IK(+28.03)TEM(+15.99)ASEPVVIDTLK(+28.03)R.E	Y	99.9	49.06	8.70964e-50	3751.07	33	-11.6	751.212	5	99.13	7	160388	20140804 Mpn label rep2.MGF	3	241	273	Dimethylation (K/N-term); Oxidation (M)	K5:Dimethylation (K/N-term):11.12;K16:Dimethylation (K/N-term):14.42;K18:Dimethylation (K/N-term):8.04;M21:Oxidation (M):1000.00;K32:Dimethylation (K/N-term):46.56
48	16	P75247	MPN_531	CLPB_MYCPN	D.PK(+28.03)LNEFIYK(+28.03)SSFDEQFGARPIK(+28.03)R.F	Y	99.9	48.82	1.51356e-49	2853.55	23	-7.7	476.596	6	135.19	14	39777	20150616_QE_ElsaMpn1.mgf	2	650	672	Dimethylation (K/N-term)	K2:Dimethylation (K/N-term):0.00;K9:Dimethylation (K/N-term):21.55;K22:Dimethylation (K/N-term):72.73
48	16	P75247	MPN_531	CLPB_MYCPN	R.NSSSGAMDIANILK(+28.03)PM(+15.99)LAR.G	N	99.9	47.43	3.71535e-48	2032.04	19	-4.7	678.352	3	158.81	17	51772	20150616_QE_IainMpn2.mgf	2	143	161	Dimethylation (K/N-term); Oxidation (M)	K14:Dimethylation (K/N-term):73.29;M16:Oxidation (M):76.18
48	16	P75247	MPN_531	CLPB_MYCPN	R.DFLK(+28.03)EMGR.S	Y	99.9	46.77	1.69824e-47	1022.52	8	0	512.268	2	97.03	16	27840	20150616_QE_IainMpn1.mgf	3	13	20	Dimethylation (K/N-term)	K4:Dimethylation (K/N-term):56.34
48	16	P75247	MPN_531	CLPB_MYCPN	R.NSSSGAM(+15.99)DIANILK(+28.03)PMLAR.G	N	99.9	46.72	1.90546e-47	2032.04	19	3.5	678.358	3	176.14	14	54817	20150616_QE_ElsaMpn1.mgf	3	143	161	Oxidation (M); Dimethylation (K/N-term)	M7:Oxidation (M):113.83;K14:Dimethylation (K/N-term):82.05
48	16	P75247	MPN_531	CLPB_MYCPN	K.Q(+28.03)GHLDNLK(+28.03)QQLDELK(+28.03)K(+28.03)K(+28.03)R.D	Y	99.8	44.83	1.47911e-45	2330.38	18	0.1	467.083	5	115.29	17	34909	20150616_QE_IainMpn2.mgf	1	298	315	Dimethylation (K/N-term)	Q1:Dimethylation (K/N-term):1000.00;K8:Dimethylation (K/N-term):1000.00;K15:Dimethylation (K/N-term):1000.00;K16:Dimethylation (K/N-term):1000.00;K17:Dimethylation (K/N-term):1000.00
48	16	P75247	MPN_531	CLPB_MYCPN	R.SINDEVLK(+28.03)NK(+28.03)VD.P	Y	99.8	44.45	3.54813e-45	1428.78	12	-1.2	715.398	2	90.76	15	25684	20150616_QE_ElsaMpn2.mgf	8	21	32	Dimethylation (K/N-term)	K8:Dimethylation (K/N-term):93.60;K10:Dimethylation (K/N-term):126.05
48	16	P75247	MPN_531	CLPB_MYCPN	R.NLPDK(+28.03)AIDLIDEASAK(+28.03).I	Y	99.8	44.09	8.12831e-45	1767.96	16	-11.7	590.321	3	90.51	7	159377	20140804 Mpn label rep2.MGF	1	241	256	Dimethylation (K/N-term)	K5:Dimethylation (K/N-term):14.19;K16:Dimethylation (K/N-term):88.91
48	16	P75247	MPN_531	CLPB_MYCPN	K.S(+28.03)SFDEQFGARPIK(+28.03)R.F	Y	99.8	43.63	2.34423e-44	1692.89	14	-0.1	424.231	4	91.15	16	25909	20150616_QE_IainMpn1.mgf	1	659	672	Dimethylation (K/N-term)	S1:Dimethylation (K/N-term):1000.00;K13:Dimethylation (K/N-term):1000.00
48	16	P75247	MPN_531	CLPB_MYCPN	E.YVEK(+28.03)DGALER.R	Y	99.8	42.83	1.47911e-43	1206.62	10	-11.7	604.312	2	41.91	7	154122	20140804 Mpn label rep2.MGF	1	178	187	Dimethylation (K/N-term)	K4:Dimethylation (K/N-term):47.36
48	16	P75247	MPN_531	CLPB_MYCPN	R.D(+28.03)FLK(+28.03)EMGR.S	Y	99.7	42.82	1.51356e-43	1050.55	8	-0.2	351.192	3	106.45	16	30990	20150616_QE_IainMpn1.mgf	1	13	20	Dimethylation (K/N-term)	D1:Dimethylation (K/N-term):1000.00;K4:Dimethylation (K/N-term):1000.00
48	16	P75247	MPN_531	CLPB_MYCPN	R.EYVEK(+28.03)DGALERR.F	Y	99.7	42.33	4.67735e-43	1491.77	12	-0.6	498.263	3	56.4	17	15352	20150616_QE_IainMpn2.mgf	1	177	188	Dimethylation (K/N-term)	K5:Dimethylation (K/N-term):33.81
48	16	P75247	MPN_531	CLPB_MYCPN	R.VNLNDPNRPIGSFIFLGSTGVGK(+28.03)TELAK(+28.03)SLAEVLFDNEK(+28.03)AMIR.F	Y	99.7	42.01	9.77237e-43	4744.56	43	-7	949.913	5	226.24	17	78205	20150616_QE_IainMpn2.mgf	1	450	492	Dimethylation (K/N-term)	K23:Dimethylation (K/N-term):27.41;K28:Dimethylation (K/N-term):23.48;K39:Dimethylation (K/N-term):38.81
48	16	P75247	MPN_531	CLPB_MYCPN	R.SINDEVLK(+28.03)NK(+28.03)VDPIIGRDNEIR.R	Y	99.7	41.92	1.20226e-42	2592.42	22	0.6	865.149	3	131.81	16	40129	20150616_QE_IainMpn1.mgf	2	21	42	Dimethylation (K/N-term)	K8:Dimethylation (K/N-term):23.64;K10:Dimethylation (K/N-term):40.05
48	16	P75247	MPN_531	CLPB_MYCPN	R.LAK(+28.03)QNLK(+28.03)FTFD.P	Y	99.7	41.7	1.99526e-42	1379.78	11	-1.2	690.897	2	115.53	17	34998	20150616_QE_IainMpn2.mgf	3	639	649	Dimethylation (K/N-term)	K3:Dimethylation (K/N-term):33.18;K7:Dimethylation (K/N-term):112.31
48	16	P75247	MPN_531	CLPB_MYCPN	R.GEIK(+28.03)VIGATTLK(+28.03)EYREYVEK(+28.03)DGALER.R	Y	99.7	41.58	2.63027e-42	3050.66	26	2.8	1017.9	3	147.07	17	47530	20150616_QE_IainMpn2.mgf	3	162	187	Dimethylation (K/N-term)	K4:Dimethylation (K/N-term):0.00;K12:Dimethylation (K/N-term):41.98;K20:Dimethylation (K/N-term):71.95
48	16	P75247	MPN_531	CLPB_MYCPN	E.AASK(+28.03)ILYYDIPK(+28.03)LK(+28.03)NQLE.Q	Y	99.7	41.21	6.16595e-42	2190.27	18	14.1	731.106	3	57.35	30	973185	20140423 Mpn GluC Insoluble.MGF	1	357	374	Dimethylation (K/N-term)	K4:Dimethylation (K/N-term):0.00;K12:Dimethylation (K/N-term):81.27;K14:Dimethylation (K/N-term):86.39
48	16	P75247	MPN_531	CLPB_MYCPN	F.SFTPTPDK(+28.03)R.D	Y	98.3	41.05	8.91251e-42	1075.57	9	-1.7	359.529	3	44.57	27	9663	20170619 QEPlus MPN M1.mgf	2	4	12	Dimethylation (K/N-term)	K8:Dimethylation (K/N-term):72.07
48	16	P75247	MPN_531	CLPB_MYCPN	D.P(+28.03)KLNEFIYK(+28.03)SSFDEQFGARPIK(+28.03)R.F	Y	99.6	40.96	1.09648e-41	2853.55	23	-0.8	476.599	6	131.5	15	39698	20150616_QE_ElsaMpn2.mgf	2	650	672	Dimethylation (K/N-term)	P1:Dimethylation (K/N-term):0.00;K9:Dimethylation (K/N-term):8.82;K22:Dimethylation (K/N-term):76.28
48	16	P75247	MPN_531	CLPB_MYCPN	R.G(+28.03)EIKVIGATTLK(+28.03)EYREYVEK(+28.03)DGALERR.F	Y	99.6	40.81	1.54882e-41	3206.77	27	2.5	642.362	5	143.56	17	46070	20150616_QE_IainMpn2.mgf	1	162	188	Dimethylation (K/N-term)	G1:Dimethylation (K/N-term):0.00;K12:Dimethylation (K/N-term):24.34;K20:Dimethylation (K/N-term):34.72
48	16	P75247	MPN_531	CLPB_MYCPN	R.V(+28.03)NGILK(+28.03)QVK(+28.03)ESNGKIILFIDEIHQIVGLGR.N	Y	99.6	40.33	4.67735e-41	3414.01	30	-8.5	683.804	5	221.36	17	76277	20150616_QE_IainMpn2.mgf	1	113	142	Dimethylation (K/N-term)	V1:Dimethylation (K/N-term):6.38;K6:Dimethylation (K/N-term):8.28;K9:Dimethylation (K/N-term):10.19
48	16	P75247	MPN_531	CLPB_MYCPN	R.F(+28.03)DMSEYMEK(+28.03)HSVAKLIGAPPGYVGYEQSGLLTEAVR.R	Y	99.5	39.52	3.01995e-40	4028.01	36	3.6	1008.01	4	182.26	17	60570	20150616_QE_IainMpn2.mgf	1	493	528	Dimethylation (K/N-term)	F1:Dimethylation (K/N-term):0.00;K9:Dimethylation (K/N-term):0.00
48	16	P75247	MPN_531	CLPB_MYCPN	R.GEIK(+28.03)VIGATTLK(+28.03)EYREYVEK(+28.03)DGALERR.F	Y	99.5	39.24	5.7544e-40	3206.77	27	6.2	642.365	5	147.36	14	44149	20150616_QE_ElsaMpn1.mgf	3	162	188	Dimethylation (K/N-term)	K4:Dimethylation (K/N-term):0.00;K12:Dimethylation (K/N-term):36.40;K20:Dimethylation (K/N-term):34.21
48	16	P75247	MPN_531	CLPB_MYCPN	A.SEPVVIDTLK(+28.03)R.E	Y	97.3	39.04	9.12011e-40	1283.74	11	1.4	428.923	3	72.8	27	26853	20170619 QEPlus MPN M1.mgf	2	263	273	Dimethylation (K/N-term)	K10:Dimethylation (K/N-term):77.76
48	16	P75247	MPN_531	CLPB_MYCPN	G.K(+28.03)TAIVEGFVR.R	N	99.4	38.96	1.09648e-39	1146.68	10	0.1	574.345	2	91.86	15	26026	20150616_QE_ElsaMpn2.mgf	2	66	75	Dimethylation (K/N-term)	K1:Dimethylation (K/N-term):1000.00
48	16	P75247	MPN_531	CLPB_MYCPN	E.A(+28.03)ASKILYYDIPK(+28.03)LK(+28.03)NQLE.Q	Y	99.4	38.77	1.69824e-39	2190.27	18	8.5	731.102	3	58.48	31	975845	20140423 Mpn GluC Soluble.MGF	1	357	374	Dimethylation (K/N-term)	A1:Dimethylation (K/N-term):0.00;K12:Dimethylation (K/N-term):89.48;K14:Dimethylation (K/N-term):101.25
48	16	P75247	MPN_531	CLPB_MYCPN	R.G(+28.03)EIKVIGATTLK(+28.03)EYREYVEK(+28.03)DGALER.R	Y	99.2	38.32	4.7863e-39	3050.66	26	1.3	611.141	5	146.98	17	47503	20150616_QE_IainMpn2.mgf	1	162	187	Dimethylation (K/N-term)	G1:Dimethylation (K/N-term):0.00;K12:Dimethylation (K/N-term):25.00;K20:Dimethylation (K/N-term):36.42
48	16	P75247	MPN_531	CLPB_MYCPN	G.V(+28.03)GKTAIVEGFVR.R	N	99.3	38.08	8.31764e-39	1302.77	12	-1.1	435.262	3	104.33	15	30250	20150616_QE_ElsaMpn2.mgf	1	64	75	Dimethylation (K/N-term)	V1:Dimethylation (K/N-term):0.00
48	16	P75247	MPN_531	CLPB_MYCPN	M.D(+28.03)FSFTPTPDK(+28.03)R.D	Y	97.2	37.92	1.20226e-38	1365.69	11	-0.2	456.238	3	77.97	27	29967	20170619 QEPlus MPN M1.mgf	1	2	12	Dimethylation (K/N-term)	D1:Dimethylation (K/N-term):1000.00;K10:Dimethylation (K/N-term):1000.00
48	16	P75247	MPN_531	CLPB_MYCPN	D.N(+28.03)KK(+28.03)K(+28.03)QGHLDNLK(+28.03)QQLDELK(+28.03)K(+28.03)K(+28.03)R.D	Y	99.3	37.87	1.34896e-38	2884.77	22	-2.8	481.801	6	99.19	14	27648	20150616_QE_ElsaMpn1.mgf	1	294	315	Dimethylation (K/N-term)	N1:Dimethylation (K/N-term):0.00;K3:Dimethylation (K/N-term):0.00;K4:Dimethylation (K/N-term):0.00;K12:Dimethylation (K/N-term):43.70;K19:Dimethylation (K/N-term):76.73;K20:Dimethylation (K/N-term):74.24;K21:Dimethylation (K/N-term):71.95
48	16	P75247	MPN_531	CLPB_MYCPN	N.PVLIGEPGVGK(+28.03)TAIVEGFVRR.V	N	97.1	37.56	2.75423e-38	2221.29	21	3.2	556.333	4	103.61	27	45291	20170619 QEPlus MPN M1.mgf	1	56	76	Dimethylation (K/N-term)	K11:Dimethylation (K/N-term):72.22
48	16	P75247	MPN_531	CLPB_MYCPN	A.ASK(+28.03)ILYYDIPK(+28.03)LK(+28.03)NQLE.Q	Y	99.1	37.56	2.75423e-38	2119.23	17	0	707.417	3	57.58	31	975786	20140423 Mpn GluC Soluble.MGF	1	358	374	Dimethylation (K/N-term)	K3:Dimethylation (K/N-term):0.00;K11:Dimethylation (K/N-term):112.07;K13:Dimethylation (K/N-term):115.90
48	16	P75247	MPN_531	CLPB_MYCPN	R.L(+28.03)AKQNLK(+28.03)FTFDPK(+28.03)LNEFIYK(+28.03)SSFDEQFGARPIK(+28.03)R.F	Y	99.2	37.34	4.57088e-38	4215.32	34	2.3	844.074	5	168.64	14	52347	20150616_QE_ElsaMpn1.mgf	2	639	672	Dimethylation (K/N-term)	L1:Dimethylation (K/N-term):0.00;K7:Dimethylation (K/N-term):8.26;K13:Dimethylation (K/N-term):21.51;K20:Dimethylation (K/N-term):32.61;K33:Dimethylation (K/N-term):40.24
48	16	P75247	MPN_531	CLPB_MYCPN	R.DLAM(+15.99)EALK(+28.03)K(+28.03)HFR.A	Y	98.8	35.72	1.90546e-36	1529.84	12	1.2	383.467	4	98.85	17	29131	20150616_QE_IainMpn2.mgf	2	592	603	Oxidation (M); Dimethylation (K/N-term)	M4:Oxidation (M):1000.00;K8:Dimethylation (K/N-term):50.34;K9:Dimethylation (K/N-term):64.00
48	16	P75247	MPN_531	CLPB_MYCPN	R.SINDEVLK(+28.03)NK(+28.03)VDPIIGRDNEIRR.L	Y	95.4	35.41	3.89045e-36	2748.52	23	-2.9	550.711	5	112.36	13	378818	20150611_Iain_Mpn2.mgf	2	21	43	Dimethylation (K/N-term)	K8:Dimethylation (K/N-term):9.75;K10:Dimethylation (K/N-term):7.94
48	16	P75247	MPN_531	CLPB_MYCPN	M.IIMTSNLGSNYIMENK(+28.03)R.D	Y	99.2	34.6	2.51189e-35	2011.02	17	2.1	671.35	3	80.63	5	149559	20140318 Mpn Labeled Complex.MGF	1	575	591	Dimethylation (K/N-term)	K16:Dimethylation (K/N-term):86.69
48	16	P75247	MPN_531	CLPB_MYCPN	E.ILSRKNK(+28.03)NNPVLIGEPGVGK(+28.03)TAIVEGFVR.R	Y	97.7	33.28	5.24807e-34	3160.84	29	-7.8	633.171	5	203.8	16	70669	20150616_QE_IainMpn1.mgf	1	47	75	Dimethylation (K/N-term)	K7:Dimethylation (K/N-term):7.32;K20:Dimethylation (K/N-term):21.96
48	16	P75247	MPN_531	CLPB_MYCPN	D.GTLK(+28.03)DSQGR.L	N	97.4	33.09	8.12831e-34	988.53	9	-0.5	495.272	2	23.53	17	5599	20150616_QE_IainMpn2.mgf	2	558	566	Dimethylation (K/N-term)	K4:Dimethylation (K/N-term):19.16
48	16	P75247	MPN_531	CLPB_MYCPN	R.QIATLIAK(+28.03)QILEGIITK(+28.03)DVSYNVIVEK(+28.03)DK(+28.03)VAIVANK(+28.03)VK(+28.03)S	Y	97.7	33.05	8.91251e-34	4419.67	39	5.3	737.623	6	225.64	14	72183	20150616_QE_ElsaMpn1.mgf	1	677	715	Dimethylation (K/N-term)	K8:Dimethylation (K/N-term):3.61;K17:Dimethylation (K/N-term):1.37;K27:Dimethylation (K/N-term):10.20;K29:Dimethylation (K/N-term):17.28;K36:Dimethylation (K/N-term):14.77;K38:Dimethylation (K/N-term):14.16
48	16	P75247	MPN_531	CLPB_MYCPN	E.I(+28.03)LSRK(+28.03)NKNNPVLIGEPGVGK(+28.03)TAIVE.G	N	98.3	32.92	1.20226e-33	2729.62	25	11.1	683.419	4	43.61	30	972898	20140423 Mpn GluC Insoluble.MGF	2	47	71	Dimethylation (K/N-term)	I1:Dimethylation (K/N-term):0.00;K5:Dimethylation (K/N-term):0.00;K20:Dimethylation (K/N-term):49.25
48	16	P75247	MPN_531	CLPB_MYCPN	R.DFLK(+28.03)EM(+15.99)GR.S	Y	97.4	32.83	1.47911e-33	1038.52	8	0.4	520.266	2	62.83	17	17352	20150616_QE_IainMpn2.mgf	1	13	20	Dimethylation (K/N-term); Oxidation (M)	K4:Dimethylation (K/N-term):22.34;M6:Oxidation (M):1000.00
48	16	P75247	MPN_531	CLPB_MYCPN	R.GEIK(+28.03)VIGA.T	N	73.6	32.56	2.75423e-33	813.496	8	-1.5	407.755	2	72.32	25	27468	20170619 QEPlus MPN F2.mgf	1	162	169	Dimethylation (K/N-term)	K4:Dimethylation (K/N-term):30.41
48	16	P75247	MPN_531	CLPB_MYCPN	I.GATTLK(+28.03)EYR.E	N	97	31.41	3.89045e-32	1065.58	9	-13	533.791	2	42.38	7	154184	20140804 Mpn label rep2.MGF	1	168	176	Dimethylation (K/N-term)	K6:Dimethylation (K/N-term):56.99
48	16	P75247	MPN_531	CLPB_MYCPN	R.YIPDRNLPDK(+28.03)AIDLIDEASAK(+28.03)IK(+28.03)TEM(+15.99)ASEPVVIDTLK(+28.03)R.E	Y	96.2	30.98	1.04713e-31	4395.4	38	-3.9	733.571	6	195.47	17	65864	20150616_QE_IainMpn2.mgf	1	236	273	Dimethylation (K/N-term); Oxidation (M)	K10:Dimethylation (K/N-term):3.75;K21:Dimethylation (K/N-term):15.02;K23:Dimethylation (K/N-term):13.72;M26:Oxidation (M):1000.00;K37:Dimethylation (K/N-term):35.18
48	16	P75247	MPN_531	CLPB_MYCPN	D.NLK(+28.03)QQLDELK(+28.03)K(+28.03)K(+28.03)R.D	Y	96.1	30.8	1.58489e-31	1752.1	13	3.9	439.034	4	95.02	17	27770	20150616_QE_IainMpn2.mgf	1	303	315	Dimethylation (K/N-term)	K3:Dimethylation (K/N-term):26.31;K10:Dimethylation (K/N-term):74.73;K11:Dimethylation (K/N-term):71.03;K12:Dimethylation (K/N-term):67.73
48	16	P75247	MPN_531	CLPB_MYCPN	E.I(+28.03)LSRKNK(+28.03)NNPVLIGEPGVGK(+28.03)TAIVE.G	N	97.1	30.72	1.90546e-31	2729.62	25	11	683.419	4	46.46	31	975138	20140423 Mpn GluC Soluble.MGF	1	47	71	Dimethylation (K/N-term)	I1:Dimethylation (K/N-term):0.00;K7:Dimethylation (K/N-term):0.00;K20:Dimethylation (K/N-term):69.91
48	16	P75247	MPN_531	CLPB_MYCPN	G.EPGVGK(+28.03)TAIVEGFVRR.V	N	95.3	30.52	3.01995e-31	1741.98	16	-2.1	581.667	3	112.77	15	33166	20150616_QE_ElsaMpn2.mgf	1	61	76	Dimethylation (K/N-term)	K6:Dimethylation (K/N-term):56.99
318	192	P75361	MPN_426	SMC_MYCPN	R.M(+15.99)QSQLDEM(+15.99)GPINLESIAEIADK(+28.03)QK(+28.03)R.F	Y	99.9	93.79	1.62181e-94	2931.47	25	-15	733.863	4	96.96	7	160082	20140804 Mpn label rep2.MGF	1	767	791	Oxidation (M); Dimethylation (K/N-term)	M1:Oxidation (M):1000.00;M8:Oxidation (M):1000.00;K22:Dimethylation (K/N-term):1000.00;K24:Dimethylation (K/N-term):1000.00
318	192	P75361	MPN_426	SMC_MYCPN	R.T(+28.03)VQNLKQVSIVLNELK(+28.03)K(+28.03)DLK(+28.03)K(+28.03)LTIQADK(+28.03)AQR.F	Y	99.9	92.18	6.60693e-93	3730.28	31	5.4	747.067	5	178.71	12	366709	20150611_Iain_Mpn1.mgf	3	186	216	Dimethylation (K/N-term)	T1:Dimethylation (K/N-term):3.97;K16:Dimethylation (K/N-term):85.84;K17:Dimethylation (K/N-term):81.27;K20:Dimethylation (K/N-term):114.15;K21:Dimethylation (K/N-term):109.25;K28:Dimethylation (K/N-term):160.22
318	192	P75361	MPN_426	SMC_MYCPN	R.TVQNLK(+28.03)QVSIVLNELK(+28.03)K(+28.03)DLK(+28.03)K(+28.03)LTIQADK(+28.03)AQR.F	Y	99.9	71.05	8.91251e-72	3730.28	31	-4.2	622.718	6	182.6	11	345458	20150611_Elsa_Mpn2.mgf	14	186	216	Dimethylation (K/N-term)	K6:Dimethylation (K/N-term):10.19;K16:Dimethylation (K/N-term):49.37;K17:Dimethylation (K/N-term):47.94;K20:Dimethylation (K/N-term):50.91;K21:Dimethylation (K/N-term):68.03;K28:Dimethylation (K/N-term):97.91
318	192	P75361	MPN_426	SMC_MYCPN	Y.K(+28.03)IEYEQLTNESFDGTPHSFDETR.L	Y	99.9	65.74	1.8197e-66	2770.27	23	-5.8	924.426	3	74.21	7	157628	20140804 Mpn label rep2.MGF	1	637	659	Dimethylation (K/N-term)	K1:Dimethylation (K/N-term):1000.00
318	192	P75361	MPN_426	SMC_MYCPN	R.FENTIHNITDK(+28.03)INGGYK(+28.03)LTMEFAIANYNK(+28.03)PIK(+28.03)LSTMQAQNK(+28.03)IAR.M	Y	99.9	64.22	6.0256e-65	5178.77	44	-1.5	1036.76	5	187.13	14	58641	20150616_QE_ElsaMpn1.mgf	2	723	766	Dimethylation (K/N-term)	K11:Dimethylation (K/N-term):35.88;K17:Dimethylation (K/N-term):34.72;K29:Dimethylation (K/N-term):48.11;K32:Dimethylation (K/N-term):48.00;K41:Dimethylation (K/N-term):83.92
318	192	P75361	MPN_426	SMC_MYCPN	R.K(+28.03)IFEDASGIGR.Y	N	99.9	59.67	2.13796e-60	1219.66	11	0.7	610.836	2	82.03	17	23475	20150616_QE_IainMpn2.mgf	5	161	171	Dimethylation (K/N-term)	K1:Dimethylation (K/N-term):1000.00
318	192	P75361	MPN_426	SMC_MYCPN	R.R(+28.03)KIFEDASGIGR.Y	N	99.9	57.83	1.47911e-58	1375.76	12	-0.2	459.593	3	76.58	17	21701	20150616_QE_IainMpn2.mgf	5	160	171	Dimethylation (K/N-term)	R1:Dimethylation (K/N-term):10.11
318	192	P75361	MPN_426	SMC_MYCPN	E.LSVLVADYLK(+28.03)SQGE.L	Y	99.9	55.45	3.54813e-56	1548.84	14	7.4	775.433	2	61.05	30	973322	20140423 Mpn GluC Insoluble.MGF	1	229	242	Dimethylation (K/N-term)	K10:Dimethylation (K/N-term):166.66
318	192	P75361	MPN_426	SMC_MYCPN	R.RK(+28.03)IFEDASGIGR.Y	N	99.9	52.74	1.8197e-53	1375.76	12	-3.4	459.591	3	73.48	13	375855	20150611_Iain_Mpn2.mgf	3	160	171	Dimethylation (K/N-term)	K2:Dimethylation (K/N-term):20.92
318	192	P75361	MPN_426	SMC_MYCPN	R.K(+28.03)EEVTNQLAR.T	Y	99.9	48.07	8.51138e-49	1214.66	10	0	405.895	3	52	17	13985	20150616_QE_IainMpn2.mgf	2	176	185	Dimethylation (K/N-term)	K1:Dimethylation (K/N-term):1000.00
318	192	P75361	MPN_426	SMC_MYCPN	R.Y(+28.03)TK(+28.03)RKEEVTNQLAR.T	Y	99.9	47.51	3.0903e-48	1791	14	0.1	448.757	4	51.26	17	13757	20150616_QE_IainMpn2.mgf	3	172	185	Dimethylation (K/N-term)	Y1:Dimethylation (K/N-term):4.73;K3:Dimethylation (K/N-term):7.32
318	192	P75361	MPN_426	SMC_MYCPN	R.YTK(+28.03)RK(+28.03)EEVTNQLAR.T	Y	99.8	45.42	3.80189e-46	1791	14	-1.9	598.006	3	51.1	17	13707	20150616_QE_IainMpn2.mgf	4	172	185	Dimethylation (K/N-term)	K3:Dimethylation (K/N-term):14.63;K5:Dimethylation (K/N-term):8.87
318	192	P75361	MPN_426	SMC_MYCPN	R.R(+28.03)KIFEDASGIGRYTK(+28.03)R.K	N	99.8	43.46	3.46737e-44	1952.1	16	-0.4	391.426	5	88.6	17	25647	20150616_QE_IainMpn2.mgf	2	160	175	Dimethylation (K/N-term)	R1:Dimethylation (K/N-term):10.11;K15:Dimethylation (K/N-term):54.18
318	192	P75361	MPN_426	SMC_MYCPN	R.TNLTSLETK(+28.03)LNELNK(+28.03)K(+28.03)LK(+28.03)YEEILLEK(+28.03)FNER.V	Y	99.3	42.4	3.98107e-43	3790.15	30	-2.6	948.542	4	181.16	13	388579	20150611_Iain_Mpn2.mgf	1	596	625	Dimethylation (K/N-term)	K9:Dimethylation (K/N-term):32.94;K15:Dimethylation (K/N-term):37.72;K16:Dimethylation (K/N-term):36.52;K18:Dimethylation (K/N-term):46.61;K26:Dimethylation (K/N-term):101.47
318	192	P75361	MPN_426	SMC_MYCPN	R.K(+28.03)AVIDVQLK(+28.03)NELSK(+28.03)K(+28.03)DEK(+28.03)HK(+28.03)IQALK(+28.03)K(+28.03)LIR.V	Y	99.7	41.75	1.77828e-42	3637.31	29	-2.6	607.224	6	129.73	14	37708	20150616_QE_ElsaMpn1.mgf	2	306	334	Dimethylation (K/N-term)	K1:Dimethylation (K/N-term):1000.00;K9:Dimethylation (K/N-term):1000.00;K14:Dimethylation (K/N-term):1000.00;K15:Dimethylation (K/N-term):1000.00;K18:Dimethylation (K/N-term):1000.00;K20:Dimethylation (K/N-term):1000.00;K25:Dimethylation (K/N-term):1000.00;K26:Dimethylation (K/N-term):1000.00
318	192	P75361	MPN_426	SMC_MYCPN	M(+28.03)VFLK(+28.03)R.F	N	99.1	41.13	7.4131e-42	848.531	6	-1.8	425.272	2	70.13	13	375754	20150611_Iain_Mpn2.mgf	3	1	6	Dimethylation (K/N-term)	M1:Dimethylation (K/N-term):1000.00;K5:Dimethylation (K/N-term):1000.00
318	192	P75361	MPN_426	SMC_MYCPN	R.RK(+28.03)IFEDASGIGRYTK(+28.03)R.K	N	99.6	41.06	8.70964e-42	1952.1	16	0.4	489.031	4	88.02	15	24769	20150616_QE_ElsaMpn2.mgf	2	160	175	Dimethylation (K/N-term)	K2:Dimethylation (K/N-term):14.02;K15:Dimethylation (K/N-term):58.78
318	192	P75361	MPN_426	SMC_MYCPN	R.D(+28.03)ADEQSIKLQQELQAVYQTINELEQR.K	Y	99.1	34.77	1.69824e-35	3116.56	26	10.5	1039.87	3	98.58	6	152729	20140401 Mpn 27_3 lbl.MGF	1	280	305	Dimethylation (K/N-term)	D1:Dimethylation (K/N-term):1.61
318	192	P75361	MPN_426	SMC_MYCPN	R.AWAERDELNSQLK(+28.03)LNQELK(+28.03)ETLAK(+28.03)SIK(+28.03)LAEAK(+28.03)TADLR.A	Y	98.1	34.13	7.4131e-35	4363.45	37	3.5	728.251	6	190.67	15	61826	20150616_QE_ElsaMpn2.mgf	1	667	703	Dimethylation (K/N-term)	K13:Dimethylation (K/N-term):7.93;K19:Dimethylation (K/N-term):23.75;K24:Dimethylation (K/N-term):19.21;K27:Dimethylation (K/N-term):17.07;K32:Dimethylation (K/N-term):32.94
318	192	P75361	MPN_426	SMC_MYCPN	R.T(+28.03)NLTSLETK(+28.03)LNELNKK(+28.03)LK(+28.03)YEEILLEK(+28.03)FNER.V	Y	97.2	32.77	1.69824e-33	3790.15	30	8.5	632.704	6	183.03	12	367325	20150611_Iain_Mpn1.mgf	1	596	625	Dimethylation (K/N-term)	T1:Dimethylation (K/N-term):0.00;K9:Dimethylation (K/N-term):0.00;K16:Dimethylation (K/N-term):17.01;K18:Dimethylation (K/N-term):28.36;K26:Dimethylation (K/N-term):88.86
318	192	P75361	MPN_426	SMC_MYCPN	R.K(+28.03)IFEDASGIGRYTK(+28.03)RK(+28.03)EEVTNQLAR.T	Y	97.6	32.36	4.36516e-33	2992.65	25	-0.5	599.536	5	108.44	16	31657	20150616_QE_IainMpn1.mgf	1	161	185	Dimethylation (K/N-term)	K1:Dimethylation (K/N-term):1000.00;K14:Dimethylation (K/N-term):1000.00;K16:Dimethylation (K/N-term):1000.00
318	192	P75361	MPN_426	SMC_MYCPN	M(+28.03)(+15.99)VFLK(+28.03)R.F	N	86.1	31.53	2.95121e-32	864.525	6	-0.6	433.27	2	49.38	27	12608	20170619 QEPlus MPN M1.mgf	1	1	6	Dimethylation (K/N-term); Oxidation (M)	M1:Dimethylation (K/N-term):1000.00;M1:Oxidation (M):1000.00;K5:Dimethylation (K/N-term):1000.00
259	190	P75334	MPN_444	Y444_MYCPN	R.TFYEDNYDTDIK(+28.03)ER.L	Y	99.9	81.35	4.46684e-82	1835.82	14	-1.1	612.947	3	98.15	12	355724	20150611_Iain_Mpn1.mgf	11	82	95	Dimethylation (K/N-term)	K12:Dimethylation (K/N-term):128.61
259	190	P75334	MPN_444	Y444_MYCPN	R.GK(+28.03)DGIHLMAVDGGSHYLTESGR.D	N	99.9	74.62	2.39883e-75	2327.13	22	2.8	582.792	4	115.39	16	34052	20150616_QE_IainMpn1.mgf	1	489	510	Dimethylation (K/N-term)	K2:Dimethylation (K/N-term):0.00
259	190	P75334	MPN_444	Y444_MYCPN	R.NQFRENYLVHLQTDIFDNTGGNQAAWK(+28.03)LR.D	N	99.9	71.48	3.31131e-72	3475.74	29	1.7	869.943	4	174.01	14	54119	20150616_QE_ElsaMpn1.mgf	3	116	144	Dimethylation (K/N-term)	K27:Dimethylation (K/N-term):130.30
259	190	P75334	MPN_444	Y444_MYCPN	R.DVNNK(+28.03)IIDDFISR.I	N	99.9	70.6	2.51189e-71	1575.83	13	1.6	788.921	2	142.38	12	361489	20150611_Iain_Mpn1.mgf	9	145	157	Dimethylation (K/N-term)	K5:Dimethylation (K/N-term):97.69
259	190	P75334	MPN_444	Y444_MYCPN	R.AADDTSSFFYTK(+28.03)SSSSSTGAAQSSATVLR.S	Y	99.9	65.62	2.39883e-66	2957.39	29	-3.6	986.8	3	123.37	15	36956	20150616_QE_ElsaMpn2.mgf	5	989	1017	Dimethylation (K/N-term)	K12:Dimethylation (K/N-term):35.11
259	190	P75334	MPN_444	Y444_MYCPN	A.Q(+28.03)NQAAGQGGDNNSDITQTEVK(+28.03)NPNFVFGSSVYDWTNSK(+28.03)TPEVNR.A	N	99.9	62.49	3.23594e-63	4897.32	44	0.3	1225.34	4	164.33	14	50924	20150616_QE_ElsaMpn1.mgf	1	945	988	Dimethylation (K/N-term)	Q1:Dimethylation (K/N-term):1000.00;K21:Dimethylation (K/N-term):1000.00;K38:Dimethylation (K/N-term):1000.00
259	190	P75334	MPN_444	Y444_MYCPN	R.TDFSLSSILQK(+28.03)SLINR.E	N	99.9	62.08	8.31764e-63	1849.03	16	1	617.351	3	182.35	17	60603	20150616_QE_IainMpn2.mgf	4	50	65	Dimethylation (K/N-term)	K11:Dimethylation (K/N-term):168.11
259	190	P75334	MPN_444	Y444_MYCPN	R.ALQTK(+28.03)YGLVDTDTTYDFK(+28.03)LFDEVK(+28.03)K(+28.03)YFDTNR.I	N	99.9	61.47	3.38844e-62	3845.98	31	3.2	642.005	6	190.58	12	368404	20150611_Iain_Mpn1.mgf	3	523	553	Dimethylation (K/N-term)	K5:Dimethylation (K/N-term):4.73;K18:Dimethylation (K/N-term):46.61;K24:Dimethylation (K/N-term):96.29;K25:Dimethylation (K/N-term):103.32
259	190	P75334	MPN_444	Y444_MYCPN	R.G(+28.03)KDGIHLMAVDGGSHYLTESGRDVAK(+28.03)QK(+28.03)K(+28.03)FLLFR.A	Y	99.9	59.17	6.76083e-60	3885.11	34	4.3	778.032	5	138.36	12	360912	20150611_Iain_Mpn1.mgf	7	489	522	Dimethylation (K/N-term)	G1:Dimethylation (K/N-term):0.00;K26:Dimethylation (K/N-term):103.32;K28:Dimethylation (K/N-term):108.55;K29:Dimethylation (K/N-term):107.17
259	190	P75334	MPN_444	Y444_MYCPN	S.L(+28.03)AQNQAAGQGGDNNSDITQTEVK(+28.03)NPNFVFGSSVYDWTNSK(+28.03)TPEVNR.A	N	99.9	58.45	3.54813e-59	5081.44	46	2.6	1271.37	4	165.55	14	51340	20150616_QE_ElsaMpn1.mgf	3	943	988	Dimethylation (K/N-term)	L1:Dimethylation (K/N-term):1000.00;K23:Dimethylation (K/N-term):1000.00;K40:Dimethylation (K/N-term):1000.00
259	190	P75334	MPN_444	Y444_MYCPN	R.GK(+28.03)DGIHLMAVDGGSHYLTESGRDVAK(+28.03)QK(+28.03)K(+28.03)FLLFR.A	Y	99.9	53.3	5.01187e-54	3885.11	34	-1.3	648.524	6	144.56	17	46499	20150616_QE_IainMpn2.mgf	3	489	522	Dimethylation (K/N-term)	K2:Dimethylation (K/N-term):0.00;K26:Dimethylation (K/N-term):87.62;K28:Dimethylation (K/N-term):84.50;K29:Dimethylation (K/N-term):83.05
259	190	P75334	MPN_444	Y444_MYCPN	R.A(+28.03)LQTKYGLVDTDTTYDFK(+28.03)LFDEVK(+28.03)K(+28.03)YFDTNR.I	N	99.9	51.44	3.63078e-52	3845.98	31	-7.1	770.197	5	206.74	14	65353	20150616_QE_ElsaMpn1.mgf	2	523	553	Dimethylation (K/N-term)	A1:Dimethylation (K/N-term):8.26;K18:Dimethylation (K/N-term):39.87;K24:Dimethylation (K/N-term):71.95;K25:Dimethylation (K/N-term):63.21
259	190	P75334	MPN_444	Y444_MYCPN	R.DVAK(+28.03)QK(+28.03)K(+28.03)FLLFR.A	Y	99.9	51.18	6.60693e-52	1575.99	12	-2.2	526.335	3	106.08	17	31601	20150616_QE_IainMpn2.mgf	7	511	522	Dimethylation (K/N-term)	K4:Dimethylation (K/N-term):42.60;K6:Dimethylation (K/N-term):64.28;K7:Dimethylation (K/N-term):82.63
259	190	P75334	MPN_444	Y444_MYCPN	R.S(+28.03)LNQASGMTTK(+28.03)TAK(+28.03)NR.Y	N	99.9	50.67	2.13796e-51	1790.97	16	0	448.749	4	55.56	15	14635	20150616_QE_ElsaMpn2.mgf	3	1018	1033	Dimethylation (K/N-term)	S1:Dimethylation (K/N-term):1000.00;K11:Dimethylation (K/N-term):1000.00;K14:Dimethylation (K/N-term):1000.00
259	190	P75334	MPN_444	Y444_MYCPN	A.A(+28.03)GQGGDNNSDITQTEVK(+28.03)NPNFVFGSSVYDWTNSK(+28.03)TPEVNR.A	N	99.9	50.59	2.5704e-51	4456.12	40	-9.5	1115.03	4	161.67	15	50847	20150616_QE_ElsaMpn2.mgf	2	949	988	Dimethylation (K/N-term)	A1:Dimethylation (K/N-term):1000.00;K17:Dimethylation (K/N-term):1000.00;K34:Dimethylation (K/N-term):1000.00
259	190	P75334	MPN_444	Y444_MYCPN	S.S(+28.03)AFADRTDFSLSSILQK(+28.03)SLINR.E	N	99.9	50.31	4.89779e-51	2524.36	22	3.2	632.101	4	169.78	12	365427	20150611_Iain_Mpn1.mgf	2	44	65	Dimethylation (K/N-term)	S1:Dimethylation (K/N-term):1000.00;K17:Dimethylation (K/N-term):1000.00
259	190	P75334	MPN_444	Y444_MYCPN	R.GK(+28.03)DGIHLM(+15.99)AVDGGSHYLTESGRDVAK(+28.03)QK(+28.03)K(+28.03)FLLFR.A	Y	99.9	48.28	5.24807e-49	3901.1	34	1.1	781.229	5	138.53	15	42218	20150616_QE_ElsaMpn2.mgf	1	489	522	Dimethylation (K/N-term); Oxidation (M)	K2:Dimethylation (K/N-term):0.00;M8:Oxidation (M):1000.00;K26:Dimethylation (K/N-term):62.14;K28:Dimethylation (K/N-term):59.17;K29:Dimethylation (K/N-term):57.80
259	190	P75334	MPN_444	Y444_MYCPN	T.Q(+28.03)EDNQNTNYK(+28.03)DVFSR.F	N	99.9	47.78	1.65959e-48	1912.89	15	0.7	638.638	3	90.69	14	24957	20150616_QE_ElsaMpn1.mgf	3	1196	1210	Dimethylation (K/N-term)	Q1:Dimethylation (K/N-term):1000.00;K10:Dimethylation (K/N-term):1000.00
259	190	P75334	MPN_444	Y444_MYCPN	R.RLFK(+28.03)QFVNQTEK(+28.03)GVK(+28.03)VGGQMLITTAK(+28.03).S	N	99.8	44.4	3.98107e-45	3032.76	26	4.3	759.2	4	146.85	14	43978	20150616_QE_ElsaMpn1.mgf	1	1055	1080	Dimethylation (K/N-term)	K4:Dimethylation (K/N-term):12.33;K12:Dimethylation (K/N-term):81.27;K15:Dimethylation (K/N-term):78.23;K26:Dimethylation (K/N-term):130.32
259	190	P75334	MPN_444	Y444_MYCPN	R.AADDTSSFFYTK(+28.03)SSSSSTGAAQS.S	Y	99.8	42.92	1.20226e-43	2330.02	23	0.9	1166.02	2	105.52	14	29684	20150616_QE_ElsaMpn1.mgf	2	989	1011	Dimethylation (K/N-term)	K12:Dimethylation (K/N-term):55.31
259	190	P75334	MPN_444	Y444_MYCPN	D.PNNQTQAINALISGNK(+28.03)K(+28.03)GLVK(+28.03)VGDFR.I	N	99.7	42.56	2.75423e-43	2865.62	26	-0.6	574.131	5	151.76	14	45855	20150616_QE_ElsaMpn1.mgf	2	1287	1312	Dimethylation (K/N-term)	K16:Dimethylation (K/N-term):56.62;K17:Dimethylation (K/N-term):54.42;K21:Dimethylation (K/N-term):59.09
259	190	P75334	MPN_444	Y444_MYCPN	Q.A(+28.03)AGQGGDNNSDITQTEVK(+28.03)NPNFVFGSSVYDWTNSK(+28.03)TPEVNR.A	N	99.7	41.71	1.94984e-42	4527.16	41	-1.1	1132.8	4	165.29	14	51255	20150616_QE_ElsaMpn1.mgf	1	948	988	Dimethylation (K/N-term)	A1:Dimethylation (K/N-term):1000.00;K18:Dimethylation (K/N-term):1000.00;K35:Dimethylation (K/N-term):1000.00
259	190	P75334	MPN_444	Y444_MYCPN	R.TSNAFLVWSVDSEK(+28.03)NK(+28.03)NDSQSTLS.S	N	99.6	40.97	1.07152e-41	2712.32	24	3.6	905.119	3	137.39	12	360776	20150611_Iain_Mpn1.mgf	2	900	923	Dimethylation (K/N-term)	K14:Dimethylation (K/N-term):99.90;K16:Dimethylation (K/N-term):94.71
259	190	P75334	MPN_444	Y444_MYCPN	R.R(+28.03)LFKQFVNQTEK(+28.03)GVK(+28.03)VGGQMLITTAK(+28.03)S.G	N	99.6	40.84	1.44544e-41	3119.79	27	-4.6	780.951	4	148.54	14	44609	20150616_QE_ElsaMpn1.mgf	1	1055	1081	Dimethylation (K/N-term)	R1:Dimethylation (K/N-term):3.64;K12:Dimethylation (K/N-term):40.94;K15:Dimethylation (K/N-term):33.80;K26:Dimethylation (K/N-term):84.83
259	190	P75334	MPN_444	Y444_MYCPN	D.SNFK(+28.03)QSTQSAQR.G	N	99.3	37.94	1.14815e-38	1408.71	12	1.5	470.577	3	33.72	15	8315	20150616_QE_ElsaMpn2.mgf	2	1166	1177	Dimethylation (K/N-term)	K4:Dimethylation (K/N-term):9.42
259	190	P75334	MPN_444	Y444_MYCPN	R.R(+28.03)LFKQFVNQTEK(+28.03)GVK(+28.03)VGGQMLITTAK(+28.03).S	N	99.2	37.54	2.88403e-38	3032.76	26	3.8	759.199	4	142.64	15	43728	20150616_QE_ElsaMpn2.mgf	1	1055	1080	Dimethylation (K/N-term)	R1:Dimethylation (K/N-term):0.00;K12:Dimethylation (K/N-term):36.20;K15:Dimethylation (K/N-term):30.57;K26:Dimethylation (K/N-term):65.10
259	190	P75334	MPN_444	Y444_MYCPN	R.G(+28.03)KDGIHLM(+15.99)AVDGGSHYLTESGRDVAK(+28.03)QK(+28.03)K(+28.03)FLLFR.A	Y	99.1	36.55	2.81838e-37	3901.1	34	-6.2	651.187	6	141.51	14	42023	20150616_QE_ElsaMpn1.mgf	1	489	522	Dimethylation (K/N-term); Oxidation (M)	G1:Dimethylation (K/N-term):0.00;M8:Oxidation (M):1000.00;K26:Dimethylation (K/N-term):43.38;K28:Dimethylation (K/N-term):41.09;K29:Dimethylation (K/N-term):40.02
259	190	P75334	MPN_444	Y444_MYCPN	D.S(+28.03)NFKQSTQSAQR.G	N	99.1	36.51	3.0903e-37	1408.71	12	0.6	470.576	3	33.67	14	8194	20150616_QE_ElsaMpn1.mgf	1	1166	1177	Dimethylation (K/N-term)	S1:Dimethylation (K/N-term):0.00
259	190	P75334	MPN_444	Y444_MYCPN	N.Q(+28.03)AAGQGGDNNSDITQTEVK(+28.03)NPNFVFGSSVYDWTNSK(+28.03)TPEVNR.A	N	98.8	35.88	1.31826e-36	4655.22	42	-1.3	932.049	5	161.48	15	50787	20150616_QE_ElsaMpn2.mgf	1	947	988	Dimethylation (K/N-term)	Q1:Dimethylation (K/N-term):1000.00;K19:Dimethylation (K/N-term):1000.00;K36:Dimethylation (K/N-term):1000.00
259	190	P75334	MPN_444	Y444_MYCPN	A.S(+28.03)GMTTK(+28.03)TAK(+28.03)NR.Y	N	98.7	35.34	4.57088e-36	1277.71	11	-0.4	639.863	2	25.58	15	6141	20150616_QE_ElsaMpn2.mgf	1	1023	1033	Dimethylation (K/N-term)	S1:Dimethylation (K/N-term):1000.00;K6:Dimethylation (K/N-term):1000.00;K9:Dimethylation (K/N-term):1000.00
259	190	P75334	MPN_444	Y444_MYCPN	Q.A(+28.03)SGMTTK(+28.03)TAK(+28.03)NR.Y	N	97.5	32.83	1.47911e-33	1348.75	12	-1.4	675.381	2	27.11	14	6484	20150616_QE_ElsaMpn1.mgf	1	1022	1033	Dimethylation (K/N-term)	A1:Dimethylation (K/N-term):1000.00;K7:Dimethylation (K/N-term):1000.00;K10:Dimethylation (K/N-term):1000.00
173	263	P75489	MPN_288	Y288_MYCPN	R.VNVK(+28.03)DTTNFYNLILNYPDLVSTLGR.V	N	99.9	88.03	9.33254e-89	2896.53	25	-5.3	725.137	4	207.36	11	349037	20150611_Elsa_Mpn2.mgf	14	90	114	Dimethylation (K/N-term)	K4:Dimethylation (K/N-term):0.00
173	263	P75489	MPN_288	Y288_MYCPN	R.V(+28.03)NVKDTTNFYNLILNYPDLVSTLGR.V	N	99.9	85.98	1.04713e-86	2896.53	25	-2.9	725.139	4	203.63	13	391823	20150611_Iain_Mpn2.mgf	10	90	114	Dimethylation (K/N-term)	V1:Dimethylation (K/N-term):6.63
173	263	P75489	MPN_288	Y288_MYCPN	R.V(+28.03)NVK(+28.03)DTTNFYNLILNYPDLVSTLGR.V	N	99.9	82.64	2.29087e-83	2924.56	25	4.9	732.152	4	207.05	12	370754	20150611_Iain_Mpn1.mgf	2	90	114	Dimethylation (K/N-term)	V1:Dimethylation (K/N-term):1000.00;K4:Dimethylation (K/N-term):1000.00
173	263	P75489	MPN_288	Y288_MYCPN	R.VAK(+28.03)SFTNVK(+28.03)GK(+28.03)DIK(+28.03)K(+28.03)GTDIQGVLGVDSTPNSLFTSVFAAGGGDYNNFFYK(+28.03)IENGR.A	Y	99.9	73.51	3.0903e-74	6039.18	55	9.2	1007.55	6	180.85	12	367013	20150611_Iain_Mpn1.mgf	3	307	361	Dimethylation (K/N-term)	K3:Dimethylation (K/N-term):5.99;K9:Dimethylation (K/N-term):19.48;K11:Dimethylation (K/N-term):16.78;K14:Dimethylation (K/N-term):30.24;K15:Dimethylation (K/N-term):26.51;K50:Dimethylation (K/N-term):89.16
173	263	P75489	MPN_288	Y288_MYCPN	R.LK(+28.03)FGDNFIEFPR.F	Y	99.9	71.46	3.46737e-72	1509.8	12	-6.7	755.901	2	148.89	11	340558	20150611_Elsa_Mpn2.mgf	14	433	444	Dimethylation (K/N-term)	K2:Dimethylation (K/N-term):11.06
173	263	P75489	MPN_288	Y288_MYCPN	K.A(+28.03)SIFENWHDLLDFSTR.V	N	99.9	68.11	7.76247e-69	1977.96	16	9.8	660.333	3	190.85	12	368444	20150611_Iain_Mpn1.mgf	1	291	306	Dimethylation (K/N-term)	A1:Dimethylation (K/N-term):1000.00
173	263	P75489	MPN_288	Y288_MYCPN	R.ISAISK(+28.03)PGIYGIPVSLSTEVLSINGPVLHYILK(+28.03)SAK(+28.03)GDSDNVK(+28.03)VSQR.T	Y	99.9	67.9	1.25893e-68	5061.85	47	6.4	844.654	6	197.06	12	369329	20150611_Iain_Mpn1.mgf	16	140	186	Dimethylation (K/N-term)	K6:Dimethylation (K/N-term):4.75;K33:Dimethylation (K/N-term):65.70;K36:Dimethylation (K/N-term):99.00;K43:Dimethylation (K/N-term):114.90
173	263	P75489	MPN_288	Y288_MYCPN	R.FTQEIK(+28.03)APSTENGGQSNLLGTFEVK(+28.03)DSSK(+28.03)SK(+28.03)EVK(+28.03)K(+28.03)TNR.K	Y	99.9	62	1e-62	4350.34	38	-1.3	1088.59	4	119.52	16	35508	20150616_QE_IainMpn1.mgf	9	445	482	Dimethylation (K/N-term)	K6:Dimethylation (K/N-term):14.62;K25:Dimethylation (K/N-term):63.72;K29:Dimethylation (K/N-term):68.03;K31:Dimethylation (K/N-term):65.09;K34:Dimethylation (K/N-term):60.74;K35:Dimethylation (K/N-term):66.87
173	263	P75489	MPN_288	Y288_MYCPN	R.V(+28.03)AK(+28.03)SFTNVKGK(+28.03)DIK(+28.03)K(+28.03)GTDIQGVLGVDSTPNSLFTSVFAAGGGDYNNFFYK(+28.03)IENGR.A	Y	99.9	57.55	2.81838e-58	6039.18	55	5.8	1007.54	6	201.25	14	63456	20150616_QE_ElsaMpn1.mgf	3	307	361	Dimethylation (K/N-term)	V1:Dimethylation (K/N-term):3.19;K3:Dimethylation (K/N-term):4.12;K11:Dimethylation (K/N-term):0.00;K14:Dimethylation (K/N-term):4.75;K15:Dimethylation (K/N-term):4.12;K50:Dimethylation (K/N-term):43.96
173	263	P75489	MPN_288	Y288_MYCPN	R.VGMELLFDK(+28.03)VNTDK(+28.03)LSDRFLDFNK(+28.03)R.I	Y	99.9	55.01	9.77237e-56	3083.65	25	3.9	771.922	4	164.56	12	364682	20150611_Iain_Mpn1.mgf	1	115	139	Dimethylation (K/N-term)	K9:Dimethylation (K/N-term):66.64;K14:Dimethylation (K/N-term):54.18;K24:Dimethylation (K/N-term):71.82
173	263	P75489	MPN_288	Y288_MYCPN	R.V(+28.03)AK(+28.03)SFTNVK(+28.03)GKDIK(+28.03)K(+28.03)GTDIQGVLGVDSTPNSLFTSVFAAGGGDYNNFFYK(+28.03)IENGR.A	Y	99.9	54.8	1.58489e-55	6039.18	55	-5.7	1208.84	5	198.83	16	68480	20150616_QE_IainMpn1.mgf	1	307	361	Dimethylation (K/N-term)	V1:Dimethylation (K/N-term):3.41;K3:Dimethylation (K/N-term):4.14;K9:Dimethylation (K/N-term):0.00;K14:Dimethylation (K/N-term):12.33;K15:Dimethylation (K/N-term):11.12;K50:Dimethylation (K/N-term):48.48
173	263	P75489	MPN_288	Y288_MYCPN	R.FTQEIK(+28.03)APSTENGGQSNLLGTFEVK(+28.03)DSSK(+28.03)SK(+28.03)EVK(+28.03)K(+28.03)T.N	Y	99.9	54.2	6.30957e-55	4080.2	36	0.6	1021.06	4	125.34	16	37589	20150616_QE_IainMpn1.mgf	6	445	480	Dimethylation (K/N-term)	K6:Dimethylation (K/N-term):14.62;K25:Dimethylation (K/N-term):89.32;K29:Dimethylation (K/N-term):99.98;K31:Dimethylation (K/N-term):97.33;K34:Dimethylation (K/N-term):92.41;K35:Dimethylation (K/N-term):90.26
173	263	P75489	MPN_288	Y288_MYCPN	R.I(+28.03)SAISKPGIYGIPVSLSTEVLSINGPVLHYILK(+28.03)SAK(+28.03)GDSDNVK(+28.03)VSQR.T	Y	99.9	53.62	2.39883e-54	5061.85	47	0	1013.38	5	217.59	16	76643	20150616_QE_IainMpn1.mgf	4	140	186	Dimethylation (K/N-term)	I1:Dimethylation (K/N-term):0.00;K33:Dimethylation (K/N-term):78.74;K36:Dimethylation (K/N-term):86.27;K43:Dimethylation (K/N-term):85.97
173	263	P75489	MPN_288	Y288_MYCPN	R.S(+28.03)DLQTRVNVKDTTNFYNLILNYPDLVSTLGR.V	N	99.9	52.82	1.51356e-53	3596.88	31	2.8	900.231	4	196.31	12	369221	20150611_Iain_Mpn1.mgf	1	84	114	Dimethylation (K/N-term)	S1:Dimethylation (K/N-term):0.88
173	263	P75489	MPN_288	Y288_MYCPN	R.FVK(+28.03)GFIATLGSEI	N	99.9	51.89	1.28825e-52	1408.8	13	1.2	705.406	2	160.73	12	364127	20150611_Iain_Mpn1.mgf	2	775	787	Dimethylation (K/N-term)	K3:Dimethylation (K/N-term):0.00
173	263	P75489	MPN_288	Y288_MYCPN	R.ISAISK(+28.03)PGIYGIPVSL.S	N	99.4	51.6	2.51189e-52	1641.97	16	-1.7	821.991	2	127.6	24	57753	20170619 QEPlus MPN F1.mgf	3	140	155	Dimethylation (K/N-term)	K6:Dimethylation (K/N-term):6.47
173	263	P75489	MPN_288	Y288_MYCPN	R.DGIGSNFNAAVSSK(+28.03)ADFDR.F	Y	99.9	48.86	1.38038e-49	1997.94	19	0.5	666.989	3	72.65	7	157469	20140804 Mpn label rep2.MGF	1	756	774	Dimethylation (K/N-term)	K14:Dimethylation (K/N-term):61.26
173	263	P75489	MPN_288	Y288_MYCPN	K.SAK(+28.03)GDSDNVK(+28.03)VSQR.T	Y	99.9	48.25	5.62341e-49	1545.81	14	2.3	516.279	3	37.38	7	153560	20140804 Mpn label rep2.MGF	3	173	186	Dimethylation (K/N-term)	K3:Dimethylation (K/N-term):11.10;K10:Dimethylation (K/N-term):124.12
173	263	P75489	MPN_288	Y288_MYCPN	R.VGM(+15.99)ELLFDK(+28.03)VNTDK(+28.03)LSDR.F	Y	99.9	48.16	6.91831e-49	2151.12	18	-12.1	718.04	3	73.91	7	157597	20140804 Mpn label rep2.MGF	2	115	132	Oxidation (M); Dimethylation (K/N-term)	M3:Oxidation (M):1000.00;K9:Dimethylation (K/N-term):58.11;K14:Dimethylation (K/N-term):78.91
173	263	P75489	MPN_288	Y288_MYCPN	R.ISAISK(+28.03)PGIYGIPVSLSTEVLSINGPVLHYILK(+28.03)SAK(+28.03)GDSDNVK(+28.03)VSQ.R	Y	99.9	47.35	4.46684e-48	4905.75	46	7.2	818.638	6	205.28	12	370500	20150611_Iain_Mpn1.mgf	3	140	185	Dimethylation (K/N-term)	K6:Dimethylation (K/N-term):5.81;K33:Dimethylation (K/N-term):81.54;K36:Dimethylation (K/N-term):90.91;K43:Dimethylation (K/N-term):120.89
173	263	P75489	MPN_288	Y288_MYCPN	S.T(+28.03)DQTTTDDGSQK(+28.03)SDNK(+28.03)IK(+28.03)ESWGEYQEVDGGLK(+28.03)NFEFK(+28.03)ASIFENWHDLLDFSTR.V	Y	99.9	46.94	1.14815e-47	6324.04	53	-7.8	1055.01	6	211.75	16	74065	20150616_QE_IainMpn1.mgf	3	254	306	Dimethylation (K/N-term)	T1:Dimethylation (K/N-term):1000.00;K12:Dimethylation (K/N-term):1000.00;K16:Dimethylation (K/N-term):1000.00;K18:Dimethylation (K/N-term):1000.00;K32:Dimethylation (K/N-term):1000.00;K37:Dimethylation (K/N-term):1000.00
173	263	P75489	MPN_288	Y288_MYCPN	G.DSDNVK(+28.03)VSQR.T	Y	99.8	44.71	1.94984e-45	1174.59	10	1.2	588.305	2	31.75	15	7781	20150616_QE_ElsaMpn2.mgf	4	177	186	Dimethylation (K/N-term)	K6:Dimethylation (K/N-term):100.21
173	263	P75489	MPN_288	Y288_MYCPN	R.VGM(+15.99)ELLFDK(+28.03)VN.T	Y	97.7	43.92	1.20226e-44	1307.68	11	-0.3	654.847	2	94.05	24	37594	20170619 QEPlus MPN F1.mgf	1	115	125	Oxidation (M); Dimethylation (K/N-term)	M3:Oxidation (M):1000.00;K9:Dimethylation (K/N-term):101.72
173	263	P75489	MPN_288	Y288_MYCPN	V.GM(+15.99)ELLFDK(+28.03)VNTDK(+28.03)LSDR.F	Y	99.8	43.16	6.91831e-44	2052.06	17	-7.5	685.021	3	71.53	7	157353	20140804 Mpn label rep2.MGF	1	116	132	Oxidation (M); Dimethylation (K/N-term)	M2:Oxidation (M):1000.00;K8:Dimethylation (K/N-term):70.72;K13:Dimethylation (K/N-term):78.56
173	263	P75489	MPN_288	Y288_MYCPN	E.SASYILPLK(+28.03)E.I	N	99.7	41.64	2.29087e-42	1147.65	10	12.7	574.839	2	49.26	30	973008	20140423 Mpn GluC Insoluble.MGF	1	689	698	Dimethylation (K/N-term)	K9:Dimethylation (K/N-term):113.97
173	263	P75489	MPN_288	Y288_MYCPN	R.FLDFNK(+28.03)R.I	N	99.6	41.19	6.45654e-42	966.529	7	-1.1	484.271	2	90.58	12	355240	20150611_Iain_Mpn1.mgf	12	133	139	Dimethylation (K/N-term)	K6:Dimethylation (K/N-term):98.37
173	263	P75489	MPN_288	Y288_MYCPN	K.INK(+28.03)LK(+28.03)TEDYDR.K	Y	99.6	40.25	5.62341e-41	1449.78	11	-11.9	484.262	3	43.05	7	154261	20140804 Mpn label rep2.MGF	1	583	593	Dimethylation (K/N-term)	K3:Dimethylation (K/N-term):14.04;K5:Dimethylation (K/N-term):25.70
173	263	P75489	MPN_288	Y288_MYCPN	R.ISAISK(+28.03)PGIY.G	N	99.5	39.9	1.25893e-40	1075.63	10	0.2	538.821	2	99.24	15	28508	20150616_QE_ElsaMpn2.mgf	2	140	149	Dimethylation (K/N-term)	K6:Dimethylation (K/N-term):64.28
173	263	P75489	MPN_288	Y288_MYCPN	K.GDSDNVK(+28.03)VSQR.T	Y	98.8	36.12	7.58578e-37	1231.62	11	1	411.546	3	32.58	15	8007	20150616_QE_ElsaMpn2.mgf	1	176	186	Dimethylation (K/N-term)	K7:Dimethylation (K/N-term):71.27
173	263	P75489	MPN_288	Y288_MYCPN	D.SDNVK(+28.03)VSQR.T	Y	98.6	35.33	4.67735e-36	1059.57	9	1.4	530.792	2	28.59	16	6935	20150616_QE_IainMpn1.mgf	3	178	186	Dimethylation (K/N-term)	K5:Dimethylation (K/N-term):69.71
173	263	P75489	MPN_288	Y288_MYCPN	E.T(+28.03)QKFVNWFLNNTE.S	Y	98.7	34.22	6.0256e-35	1667.83	13	13.5	834.934	2	68.55	30	973548	20140423 Mpn GluC Insoluble.MGF	1	653	665	Dimethylation (K/N-term)	T1:Dimethylation (K/N-term):9.40
173	263	P75489	MPN_288	Y288_MYCPN	R.VGMELLFDK(+28.03)VNTDK(+28.03)LSDR.F	Y	99.1	33.82	1.51356e-34	2135.13	18	5.8	534.793	4	95.28	6	152308	20140401 Mpn 27_3 lbl.MGF	1	115	132	Dimethylation (K/N-term)	K9:Dimethylation (K/N-term):30.66;K14:Dimethylation (K/N-term):34.43
173	263	P75489	MPN_288	Y288_MYCPN	R.ADFSNFK(+28.03)NK(+28.03)G.T	N	86.1	31.54	2.88403e-32	1182.6	10	-1.2	395.208	3	50.14	27	13067	20170619 QEPlus MPN M1.mgf	1	362	371	Dimethylation (K/N-term)	K7:Dimethylation (K/N-term):72.73;K9:Dimethylation (K/N-term):78.75
173	263	P75489	MPN_288	Y288_MYCPN	R.ISAISK(+28.03)PGIYG.I	N	95.7	31.18	6.60693e-32	1132.65	11	-6.7	567.328	2	97.54	16	28007	20150616_QE_IainMpn1.mgf	1	140	150	Dimethylation (K/N-term)	K6:Dimethylation (K/N-term):94.22
173	263	P75489	MPN_288	Y288_MYCPN	E.S(+28.03)ASYILPLKE.I	N	97.1	30.78	1.65959e-31	1147.65	10	6	574.835	2	56	31	975683	20140423 Mpn GluC Soluble.MGF	1	689	698	Dimethylation (K/N-term)	S1:Dimethylation (K/N-term):64.00
248	362	P75395	MPN_387	Y387_MYCPN	R.LK(+28.03)K(+28.03)ILVLQEQLK(+28.03)VR.Y	Y	99.9	86.16	6.91831e-87	1791.21	14	1	448.81	4	110.45	12	357057	20150611_Iain_Mpn1.mgf	7	80	93	Dimethylation (K/N-term)	K2:Dimethylation (K/N-term):17.01;K3:Dimethylation (K/N-term):14.04;K12:Dimethylation (K/N-term):215.31
248	362	P75395	MPN_387	Y387_MYCPN	R.L(+28.03)KK(+28.03)ILVLQEQLK(+28.03)VR.Y	Y	99.9	82.14	7.24436e-83	1791.21	14	-4.8	598.073	3	106.36	11	335312	20150611_Elsa_Mpn2.mgf	16	80	93	Dimethylation (K/N-term)	L1:Dimethylation (K/N-term):0.00;K3:Dimethylation (K/N-term):9.34;K12:Dimethylation (K/N-term):177.91
248	362	P75395	MPN_387	Y387_MYCPN	R.ETINFFLSK(+28.03)FPLASQK(+28.03)QLQDFLEQAR.Q	Y	99.9	81.57	2.69153e-82	3153.69	26	-2.3	1052.23	3	203.66	13	391829	20150611_Iain_Mpn2.mgf	11	17	42	Dimethylation (K/N-term)	K9:Dimethylation (K/N-term):32.82;K16:Dimethylation (K/N-term):75.88
248	362	P75395	MPN_387	Y387_MYCPN	R.ANNDLVK(+28.03)QYNK(+28.03)LK(+28.03)NR.L	Y	99.9	75.76	1.7378e-76	1901.08	15	-3	476.277	4	80.05	13	376069	20150611_Iain_Mpn2.mgf	26	257	271	Dimethylation (K/N-term)	K7:Dimethylation (K/N-term):90.57;K11:Dimethylation (K/N-term):141.74;K13:Dimethylation (K/N-term):129.85
248	362	P75395	MPN_387	Y387_MYCPN	D.MDDDMEVEETPPTTNK(+28.03)DLPR.G	Y	99.9	65.53	2.95121e-66	2360.05	20	-0.3	787.691	3	105.5	15	30652	20150616_QE_ElsaMpn2.mgf	1	321	340	Dimethylation (K/N-term)	K16:Dimethylation (K/N-term):135.15
248	362	P75395	MPN_387	Y387_MYCPN	R.QSQQNSELLIQLGQRDEEIIQMQQLFK(+28.03)EK(+28.03)ER.Q	Y	99.9	64.73	1.86209e-65	3842	31	6.1	769.412	5	169.31	12	365363	20150611_Iain_Mpn1.mgf	3	101	131	Dimethylation (K/N-term)	K27:Dimethylation (K/N-term):71.16;K29:Dimethylation (K/N-term):93.74
248	362	P75395	MPN_387	Y387_MYCPN	R.L(+28.03)KK(+28.03)ILVLQEQLK(+28.03)VRYEGEIK(+28.03)R.Q	Y	99.9	64.6	2.51189e-65	2694.69	21	-2	450.121	6	128.42	16	38724	20150616_QE_IainMpn1.mgf	8	80	100	Dimethylation (K/N-term)	L1:Dimethylation (K/N-term):0.00;K3:Dimethylation (K/N-term):11.06;K12:Dimethylation (K/N-term):102.98;K20:Dimethylation (K/N-term):99.98
248	362	P75395	MPN_387	Y387_MYCPN	R.IQEINNSLTSEK(+28.03)R.D	Y	99.9	63.39	4.0738e-64	1558.83	13	-3.5	520.616	3	74.3	12	354725	20150611_Iain_Mpn1.mgf	6	240	252	Dimethylation (K/N-term)	K12:Dimethylation (K/N-term):155.74
248	362	P75395	MPN_387	Y387_MYCPN	R.IQEINNSLTSEK(+28.03)RDFQR.A	Y	99.9	63.3	5.01187e-64	2105.09	17	-3	527.277	4	93.15	12	355391	20150611_Iain_Mpn1.mgf	10	240	256	Dimethylation (K/N-term)	K12:Dimethylation (K/N-term):88.86
248	362	P75395	MPN_387	Y387_MYCPN	D.DDMEVEETPPTTNK(+28.03)DLPR.G	Y	99.9	62.58	2.63027e-63	2113.98	18	1	705.669	3	98.39	16	28309	20150616_QE_IainMpn1.mgf	2	323	340	Dimethylation (K/N-term)	K14:Dimethylation (K/N-term):107.72
248	362	P75395	MPN_387	Y387_MYCPN	R.QTNPAHLDWNQTLLYLAQK(+28.03)FLPEK(+28.03)QSEK(+28.03)DR.L	Y	99.9	62.58	2.63027e-63	3694.95	30	7.9	924.751	4	192.06	12	368618	20150611_Iain_Mpn1.mgf	6	50	79	Dimethylation (K/N-term)	K19:Dimethylation (K/N-term):51.92;K24:Dimethylation (K/N-term):79.41;K28:Dimethylation (K/N-term):78.74
248	362	P75395	MPN_387	Y387_MYCPN	D.DMEVEETPPTTNK(+28.03)DLPR.G	Y	99.9	60	1e-60	1998.96	17	0	667.326	3	96.7	15	27638	20150616_QE_ElsaMpn2.mgf	4	324	340	Dimethylation (K/N-term)	K13:Dimethylation (K/N-term):106.18
248	362	P75395	MPN_387	Y387_MYCPN	D.MEVEETPPTTNK(+28.03)DLPR.G	Y	99.9	55.58	2.63027e-56	1883.93	16	0.2	628.984	3	91.81	14	25327	20150616_QE_ElsaMpn1.mgf	4	325	340	Dimethylation (K/N-term)	K12:Dimethylation (K/N-term):122.88
248	362	P75395	MPN_387	Y387_MYCPN	R.L(+28.03)K(+28.03)KILVLQEQLK(+28.03)VR.Y	Y	99.9	55.51	3.0903e-56	1791.21	14	3.9	448.811	4	78.87	27	30512	20170619 QEPlus MPN M1.mgf	3	80	93	Dimethylation (K/N-term)	L1:Dimethylation (K/N-term):0.00;K2:Dimethylation (K/N-term):0.00;K12:Dimethylation (K/N-term):66.45
248	362	P75395	MPN_387	Y387_MYCPN	R.L(+28.03)K(+28.03)KILVLQEQLK(+28.03)VRYEGEIK(+28.03)R.Q	Y	99.9	50.94	1.14815e-51	2694.69	21	0.4	539.945	5	130.22	14	37881	20150616_QE_ElsaMpn1.mgf	1	80	100	Dimethylation (K/N-term)	L1:Dimethylation (K/N-term):0.00;K2:Dimethylation (K/N-term):0.00;K12:Dimethylation (K/N-term):90.01;K20:Dimethylation (K/N-term):76.73
248	362	P75395	MPN_387	Y387_MYCPN	Y.TLDDM(+15.99)DDDM(+15.99)EVEETPPTTNK(+28.03)DLPR.G	Y	99.9	48.35	4.46684e-49	2836.23	24	-3.7	946.413	3	59.43	7	156136	20140804 Mpn label rep2.MGF	1	317	340	Oxidation (M); Dimethylation (K/N-term)	M5:Oxidation (M):1000.00;M9:Oxidation (M):1000.00;K20:Dimethylation (K/N-term):72.19
248	362	P75395	MPN_387	Y387_MYCPN	E.IIQMQQLFK(+28.03)E.K	Y	99.9	46.33	4.67735e-47	1304.72	10	9.8	653.372	2	60.36	30	973305	20140423 Mpn GluC Insoluble.MGF	1	119	128	Dimethylation (K/N-term)	K9:Dimethylation (K/N-term):150.63
248	362	P75395	MPN_387	Y387_MYCPN	R.DEEIIQMQQLFK(+28.03)EK(+28.03)ER.Q	Y	99.9	45.71	1.94984e-46	2119.1	16	-2.1	707.372	3	92.43	5	150082	20140318 Mpn Labeled Complex.MGF	2	116	131	Dimethylation (K/N-term)	K12:Dimethylation (K/N-term):98.13;K14:Dimethylation (K/N-term):98.18
248	362	P75395	MPN_387	Y387_MYCPN	M.EVEETPPTTNK(+28.03)DLPR.G	Y	99.8	44.75	1.77828e-45	1752.89	15	1.1	585.304	3	76.53	15	21073	20150616_QE_ElsaMpn2.mgf	2	326	340	Dimethylation (K/N-term)	K11:Dimethylation (K/N-term):85.84
248	362	P75395	MPN_387	Y387_MYCPN	R.VSK(+28.03)LID	Y	94.9	39.96	1.09648e-40	701.432	6	0	351.723	2	55.85	24	14552	20170619 QEPlus MPN F1.mgf	2	353	358	Dimethylation (K/N-term)	K3:Dimethylation (K/N-term):28.86
248	362	P75395	MPN_387	Y387_MYCPN	R.YEGEIK(+28.03)R.Q	Y	99.5	39.47	3.38844e-40	921.492	7	-0.2	461.753	2	35.93	17	9083	20150616_QE_IainMpn2.mgf	4	94	100	Dimethylation (K/N-term)	K6:Dimethylation (K/N-term):86.16
248	362	P75395	MPN_387	Y387_MYCPN	M.T(+28.03)NFEYYRDFDDFQRR.E	Y	99.4	39.15	7.07946e-40	2098.95	15	-1.1	525.744	4	126.06	12	359207	20150611_Iain_Mpn1.mgf	3	2	16	Dimethylation (K/N-term)	T1:Dimethylation (K/N-term):1000.00
248	362	P75395	MPN_387	Y387_MYCPN	Q.EINNSLTSEK(+28.03)R.D	Y	99.4	37.28	5.24807e-38	1317.69	11	-9	659.846	2	42.28	7	154171	20140804 Mpn label rep2.MGF	1	242	252	Dimethylation (K/N-term)	K10:Dimethylation (K/N-term):113.83
248	362	P75395	MPN_387	Y387_MYCPN	M(+28.03)TNFEYYRDFDDFQRR.E	Y	98.6	35.81	1.54882e-36	2229.99	16	2.2	558.506	4	133.08	12	360186	20150611_Iain_Mpn1.mgf	1	1	16	Dimethylation (K/N-term)	M1:Dimethylation (K/N-term):1000.00
248	362	P75395	MPN_387	Y387_MYCPN	R.GATQPK(+28.03)R.N	Y	98.4	34.28	5.24807e-35	784.456	7	-0.6	393.235	2	17.55	14	4083	20150616_QE_ElsaMpn1.mgf	1	341	347	Dimethylation (K/N-term)	K6:Dimethylation (K/N-term):51.00
237	335	P75264	MPN_134	Y134_MYCPN	R.RPK(+28.03)VLLMDEPLSNLDAK(+28.03)LR.V	Y	99.9	91.38	4.16869e-92	2263.31	19	-5.5	566.831	4	135.66	10	317247	20150611_Elsa_Mpn1.mgf	13	381	399	Dimethylation (K/N-term)	K3:Dimethylation (K/N-term):21.68;K17:Dimethylation (K/N-term):249.52
237	335	P75264	MPN_134	Y134_MYCPN	R.MAYQINDLMVSVFQK(+28.03)QSELEANLK(+28.03)LIPR.K	Y	99.9	75.8	1.58489e-76	3333.78	28	-6.2	834.448	4	213.35	10	328416	20150611_Elsa_Mpn1.mgf	15	162	189	Dimethylation (K/N-term)	K15:Dimethylation (K/N-term):95.14;K24:Dimethylation (K/N-term):148.88
237	335	P75264	MPN_134	Y134_MYCPN	R.TAK(+28.03)EVAEK(+28.03)LEITK(+28.03)ILHK(+28.03)RPANISGGQQQR.V	Y	99.9	68.05	8.91251e-69	3354.95	29	-0.6	560.165	6	113.18	12	357393	20150611_Iain_Mpn1.mgf	1	343	371	Dimethylation (K/N-term)	K3:Dimethylation (K/N-term):0.00;K8:Dimethylation (K/N-term):21.15;K13:Dimethylation (K/N-term):63.99;K17:Dimethylation (K/N-term):76.76
237	335	P75264	MPN_134	Y134_MYCPN	R.R(+28.03)PKVLLMDEPLSNLDAK(+28.03)LR.V	Y	99.9	67.1	7.94328e-68	2263.31	19	-6.4	566.831	4	149.44	14	44968	20150616_QE_ElsaMpn1.mgf	7	381	399	Dimethylation (K/N-term)	R1:Dimethylation (K/N-term):9.40;K17:Dimethylation (K/N-term):214.30
237	335	P75264	MPN_134	Y134_MYCPN	R.P(+28.03)KVLLM(+15.99)DEPLSNLDAK(+28.03)LR.V	Y	99.9	66.77	1.69824e-67	2123.2	18	-8.3	531.803	4	82.41	7	158501	20140804 Mpn label rep2.MGF	1	382	399	Dimethylation (K/N-term); Oxidation (M)	P1:Dimethylation (K/N-term):0.00;M6:Oxidation (M):1000.00;K16:Dimethylation (K/N-term):104.57
237	335	P75264	MPN_134	Y134_MYCPN	R.IVSLK(+28.03)DFINR.T	Y	99.9	66.23	5.88844e-67	1231.73	10	-6.5	616.868	2	128.93	10	316407	20150611_Elsa_Mpn1.mgf	26	333	342	Dimethylation (K/N-term)	K5:Dimethylation (K/N-term):63.97
237	335	P75264	MPN_134	Y134_MYCPN	R.A(+28.03)IVRRPKVLLMDEPLSNLDAK(+28.03)LR.V	Y	99.9	63.42	3.80189e-64	2702.6	23	-4.1	541.525	5	147.68	16	46090	20150616_QE_IainMpn1.mgf	2	377	399	Dimethylation (K/N-term)	A1:Dimethylation (K/N-term):0.00;K21:Dimethylation (K/N-term):104.57
237	335	P75264	MPN_134	Y134_MYCPN	G.K(+28.03)TTSLSVIAGLIAPTSGQVLFNGYDVTK(+28.03)K(+28.03)PPQQR.K	Y	99.9	62.4	3.98107e-63	3698.08	34	1.1	740.624	5	166.78	12	364998	20150611_Iain_Mpn1.mgf	6	51	84	Dimethylation (K/N-term)	K1:Dimethylation (K/N-term):1000.00;K28:Dimethylation (K/N-term):1000.00;K29:Dimethylation (K/N-term):1000.00
237	335	P75264	MPN_134	Y134_MYCPN	R.AIVRRPK(+28.03)VLLMDEPLSNLDAK(+28.03)LR.V	Y	99.9	60.83	1.47911e-61	2702.6	23	-3.7	541.525	5	149.73	14	45075	20150616_QE_ElsaMpn1.mgf	5	377	399	Dimethylation (K/N-term)	K7:Dimethylation (K/N-term):0.00;K21:Dimethylation (K/N-term):104.22
237	335	P75264	MPN_134	Y134_MYCPN	R.T(+28.03)AKEVAEK(+28.03)LEITK(+28.03)ILHK(+28.03)RPANISGGQQQR.V	Y	99.9	59.97	1.07152e-60	3354.95	29	-0.5	839.744	4	118.08	17	35923	20150616_QE_IainMpn2.mgf	13	343	371	Dimethylation (K/N-term)	T1:Dimethylation (K/N-term):0.00;K8:Dimethylation (K/N-term):52.68;K13:Dimethylation (K/N-term):71.03;K17:Dimethylation (K/N-term):114.15
237	335	P75264	MPN_134	Y134_MYCPN	R.K(+28.03)K(+28.03)QFAIISLSK(+28.03)ETLSQIR.D	Y	99.9	59.66	2.18776e-60	2173.32	18	2.1	725.449	3	147.11	14	44064	20150616_QE_ElsaMpn1.mgf	2	190	207	Dimethylation (K/N-term)	K1:Dimethylation (K/N-term):1000.00;K2:Dimethylation (K/N-term):1000.00;K11:Dimethylation (K/N-term):1000.00
237	335	P75264	MPN_134	Y134_MYCPN	R.SYFK(+28.03)QLK(+28.03)AK(+28.03)YSLK(+28.03)DGNLTESELSQIEELQK(+28.03)R.I	Y	99.9	59.35	4.46684e-60	3813.09	31	-0.3	954.28	4	149.48	15	46436	20150616_QE_ElsaMpn2.mgf	3	302	332	Dimethylation (K/N-term)	K4:Dimethylation (K/N-term):0.00;K7:Dimethylation (K/N-term):23.15;K9:Dimethylation (K/N-term):19.48;K13:Dimethylation (K/N-term):31.93;K30:Dimethylation (K/N-term):132.09
237	335	P75264	MPN_134	Y134_MYCPN	Y.SLK(+28.03)DGNLTESELSQIEELQK(+28.03)R.I	Y	99.9	59.32	4.7863e-60	2472.31	21	-9.5	619.078	4	82.01	7	158457	20140804 Mpn label rep2.MGF	1	312	332	Dimethylation (K/N-term)	K3:Dimethylation (K/N-term):0.00;K20:Dimethylation (K/N-term):117.77
237	335	P75264	MPN_134	Y134_MYCPN	K.YSLK(+28.03)DGNLTESELSQIEELQK(+28.03)R.I	Y	99.9	58.27	5.37032e-59	2635.37	22	-12.8	659.841	4	85.9	7	158889	20140804 Mpn label rep2.MGF	1	311	332	Dimethylation (K/N-term)	K4:Dimethylation (K/N-term):4.05;K21:Dimethylation (K/N-term):89.07
237	335	P75264	MPN_134	Y134_MYCPN	R.RPK(+28.03)VLLM(+15.99)DEPLSNLDAK(+28.03)LR.V	Y	99.9	54.62	2.39883e-55	2279.3	19	-1.6	570.832	4	134.24	14	39376	20150616_QE_ElsaMpn1.mgf	1	381	399	Dimethylation (K/N-term); Oxidation (M)	K3:Dimethylation (K/N-term):0.00;M7:Oxidation (M):1000.00;K17:Dimethylation (K/N-term):61.45
237	335	P75264	MPN_134	Y134_MYCPN	R.S(+28.03)YFKQLK(+28.03)AK(+28.03)YSLK(+28.03)DGNLTESELSQIEELQK(+28.03)R.I	Y	99.9	54.43	3.71535e-55	3813.09	31	3.7	763.629	5	149.45	15	46427	20150616_QE_ElsaMpn2.mgf	5	302	332	Dimethylation (K/N-term)	S1:Dimethylation (K/N-term):0.00;K7:Dimethylation (K/N-term):5.77;K9:Dimethylation (K/N-term):19.39;K13:Dimethylation (K/N-term):19.64;K30:Dimethylation (K/N-term):119.55
237	335	P75264	MPN_134	Y134_MYCPN	K.A(+28.03)KYSLK(+28.03)DGNLTESELSQIEELQK(+28.03)R.I	Y	99.9	53.76	1.7378e-54	2862.53	24	-8.6	716.635	4	81.85	7	158440	20140804 Mpn label rep2.MGF	3	309	332	Dimethylation (K/N-term)	A1:Dimethylation (K/N-term):0.00;K6:Dimethylation (K/N-term):6.65;K23:Dimethylation (K/N-term):117.77
237	335	P75264	MPN_134	Y134_MYCPN	R.S(+28.03)YFK(+28.03)QLKAK(+28.03)YSLK(+28.03)DGNLTESELSQIEELQK(+28.03)R.I	Y	99.9	52.88	1.31826e-53	3813.09	31	-0.8	636.522	6	149.45	15	46426	20150616_QE_ElsaMpn2.mgf	5	302	332	Dimethylation (K/N-term)	S1:Dimethylation (K/N-term):0.00;K4:Dimethylation (K/N-term):0.00;K9:Dimethylation (K/N-term):11.10;K13:Dimethylation (K/N-term):6.67;K30:Dimethylation (K/N-term):103.49
237	335	P75264	MPN_134	Y134_MYCPN	R.TAK(+28.03)EVAEK(+28.03)LEITK(+28.03)ILH.K	Y	99.9	50.97	1.07152e-51	1906.15	16	-13.5	477.538	4	75.5	7	157771	20140804 Mpn label rep2.MGF	1	343	358	Dimethylation (K/N-term)	K3:Dimethylation (K/N-term):9.40;K8:Dimethylation (K/N-term):33.89;K13:Dimethylation (K/N-term):96.93
237	335	P75264	MPN_134	Y134_MYCPN	N.GYDVTK(+28.03)K(+28.03)PPQQR.K	Y	99.9	49.85	1.41254e-50	1471.81	12	-0.8	491.612	3	49.91	15	12956	20150616_QE_ElsaMpn2.mgf	4	73	84	Dimethylation (K/N-term)	K6:Dimethylation (K/N-term):76.17;K7:Dimethylation (K/N-term):90.57
237	335	P75264	MPN_134	Y134_MYCPN	H.K(+28.03)RPANISGGQQQR.V	Y	99.9	49.7	1.99526e-50	1466.81	13	-7.8	489.939	3	36.7	7	153495	20140804 Mpn label rep2.MGF	1	359	371	Dimethylation (K/N-term)	K1:Dimethylation (K/N-term):1000.00
237	335	P75264	MPN_134	Y134_MYCPN	R.AIVRRPK(+28.03)VLLM(+15.99)DEPLSNLDAK(+28.03)LR.V	Y	99.7	42.33	4.67735e-43	2718.59	23	-5.6	544.723	5	134.6	14	39556	20150616_QE_ElsaMpn1.mgf	1	377	399	Dimethylation (K/N-term); Oxidation (M)	K7:Dimethylation (K/N-term):0.00;M11:Oxidation (M):1000.00;K21:Dimethylation (K/N-term):53.37
237	335	P75264	MPN_134	Y134_MYCPN	R.YDEVTAPK(+28.03)NDG.S	Y	95.8	42.11	7.76247e-43	1235.57	11	1.3	618.792	2	47.39	24	9580	20170619 QEPlus MPN F1.mgf	1	506	516	Dimethylation (K/N-term)	K8:Dimethylation (K/N-term):67.12
237	335	P75264	MPN_134	Y134_MYCPN	R.V(+28.03)GFRYDEVTAPK(+28.03)NDGSPVFSGTLISVENLGK(+28.03)HM(+15.99)VGVVESNGVQLNVR.L	Y	99.6	41.17	6.76083e-42	5114.65	47	6.8	1023.94	5	222.66	15	74723	20150616_QE_ElsaMpn2.mgf	1	502	548	Dimethylation (K/N-term); Oxidation (M)	V1:Dimethylation (K/N-term):1000.00;K12:Dimethylation (K/N-term):1000.00;K31:Dimethylation (K/N-term):1000.00;M33:Oxidation (M):1000.00
237	335	P75264	MPN_134	Y134_MYCPN	K.ILHK(+28.03)RPANISGGQQQR.V	Y	99.5	39.5	3.16228e-40	1830.03	16	3	611.02	3	44.01	14	11051	20150616_QE_ElsaMpn1.mgf	2	356	371	Dimethylation (K/N-term)	K4:Dimethylation (K/N-term):47.09
237	335	P75264	MPN_134	Y134_MYCPN	F.AIISLSK(+28.03)ETLSQIR.D	Y	99.7	39.39	4.0738e-40	1585.94	14	-14.6	529.646	3	86.71	5	149818	20140318 Mpn Labeled Complex.MGF	1	194	207	Dimethylation (K/N-term)	K7:Dimethylation (K/N-term):74.28
237	335	P75264	MPN_134	Y134_MYCPN	D.PQTTQRVEVK(+28.03)HV	Y	99.5	39.37	4.2658e-40	1448.81	12	-0.5	363.21	4	50.9	16	13394	20150616_QE_IainMpn1.mgf	2	575	586	Dimethylation (K/N-term)	K10:Dimethylation (K/N-term):77.76
237	335	P75264	MPN_134	Y134_MYCPN	R.M(+15.99)AYQINDLMVSVFQK(+28.03)QSELEANLK(+28.03)LIPR.K	Y	99.3	37.78	1.65959e-38	3349.78	28	10.1	838.46	4	216.53	15	72272	20150616_QE_ElsaMpn2.mgf	1	162	189	Oxidation (M); Dimethylation (K/N-term)	M1:Oxidation (M):13.99;K15:Dimethylation (K/N-term):1000.00;K24:Dimethylation (K/N-term):1000.00
237	335	P75264	MPN_134	Y134_MYCPN	K.WK(+28.03)IHFEPLNLK(+28.03)K(+28.03)QYR.S	Y	98.4	34.62	2.39883e-35	2083.21	15	-3.3	417.648	5	131.99	14	38513	20150616_QE_ElsaMpn1.mgf	1	287	301	Dimethylation (K/N-term)	K2:Dimethylation (K/N-term):0.00;K11:Dimethylation (K/N-term):74.78;K12:Dimethylation (K/N-term):69.97
237	335	P75264	MPN_134	Y134_MYCPN	R.R(+28.03)PKVLLM(+15.99)DEPLSNLDAK(+28.03)LR.V	Y	98.4	34.46	3.46737e-35	2279.3	19	1.1	760.776	3	130.32	17	40831	20150616_QE_IainMpn2.mgf	1	381	399	Dimethylation (K/N-term); Oxidation (M)	R1:Dimethylation (K/N-term):5.03;M7:Oxidation (M):1000.00;K17:Dimethylation (K/N-term):26.04
237	335	P75264	MPN_134	Y134_MYCPN	R.A(+28.03)IVRRPKVLLM(+15.99)DEPLSNLDAK(+28.03)LR.V	Y	87	33.52	3.01995e-34	2718.59	23	7.2	544.73	5	89.7	28	36539	20170619 QEPlus MPN M2.mgf	1	377	399	Dimethylation (K/N-term); Oxidation (M)	A1:Dimethylation (K/N-term):0.00;M11:Oxidation (M):1000.00;K21:Dimethylation (K/N-term):37.72
237	335	P75264	MPN_134	Y134_MYCPN	K.T(+28.03)K(+28.03)FDLPDGAIR.V	Y	91.7	30.68	2.0893e-31	1287.72	11	3	430.248	3	110.51	12	357068	20150611_Iain_Mpn1.mgf	1	491	501	Dimethylation (K/N-term)	T1:Dimethylation (K/N-term):1000.00;K2:Dimethylation (K/N-term):1000.00
97	278	P75358	MPN_430	G3P_MYCPN	R.FVSEEGASLHLQAGAK(+28.03)R.V	Y	99.9	78.35	4.46684e-79	1826.96	17	-1.2	457.748	4	88.15	12	355156	20150611_Iain_Mpn1.mgf	68	105	121	Dimethylation (K/N-term)	K16:Dimethylation (K/N-term):148.55
97	278	P75358	MPN_430	G3P_MYCPN	K.N(+28.03)FGILHGTMVTVHAYTADQR.L	Y	99.9	61.93	1.1749e-62	2258.13	20	3.8	753.719	3	146.37	16	45564	20150616_QE_IainMpn1.mgf	3	172	191	Dimethylation (K/N-term)	N1:Dimethylation (K/N-term):1000.00
97	278	P75358	MPN_430	G3P_MYCPN	K.A(+28.03)IGLVVPEATGK(+28.03)LNGMALR.V	Y	99.9	60.11	7.76247e-61	1965.14	19	2	656.057	3	143.46	12	361648	20150611_Iain_Mpn1.mgf	4	220	238	Dimethylation (K/N-term)	A1:Dimethylation (K/N-term):1000.00;K12:Dimethylation (K/N-term):1000.00
97	278	P75358	MPN_430	G3P_MYCPN	S.EEGASLHLQAGAK(+28.03)R.V	Y	99.9	55.24	5.7544e-56	1493.8	14	-12.8	747.895	2	45.28	7	154541	20140804 Mpn label rep2.MGF	1	108	121	Dimethylation (K/N-term)	K13:Dimethylation (K/N-term):126.79
97	278	P75358	MPN_430	G3P_MYCPN	M(+28.03)LAK(+28.03)SK(+28.03)TIRVAINGFGR.I	Y	99.9	53.93	1.1749e-54	1945.17	17	0	487.299	4	109.7	15	32069	20150616_QE_ElsaMpn2.mgf	4	1	17	Dimethylation (K/N-term)	M1:Dimethylation (K/N-term):1000.00;K4:Dimethylation (K/N-term):1000.00;K6:Dimethylation (K/N-term):1000.00
97	278	P75358	MPN_430	G3P_MYCPN	R.ALLSQK(+28.03)NIEIVAVNDL.T	Y	99.4	51.09	8.12831e-52	1767.01	16	-3.4	884.511	2	120.76	24	53654	20170619 QEPlus MPN F1.mgf	4	25	40	Dimethylation (K/N-term)	K6:Dimethylation (K/N-term):10.65
97	278	P75358	MPN_430	G3P_MYCPN	R.AAAC(+71.04)NIVPTTTGAAK(+28.03)AIGLVVPEATGK(+28.03)LNGMALR.V	Y	99.9	50.49	3.23594e-51	3405.88	34	-4.1	852.475	4	186.4	14	58397	20150616_QE_ElsaMpn1.mgf	3	205	238	Propionamide; Dimethylation (K/N-term)	C4:Propionamide:1000.00;K15:Dimethylation (K/N-term):17.44;K27:Dimethylation (K/N-term):71.09
97	278	P75358	MPN_430	G3P_MYCPN	R.ALLSQK(+28.03)NIEIVAVNDLTHPDTLAHLLK(+28.03).Y	Y	99.9	49.96	1.09648e-50	3021.72	27	7.5	605.356	5	194.88	17	65620	20150616_QE_IainMpn2.mgf	1	25	51	Dimethylation (K/N-term)	K6:Dimethylation (K/N-term):0.00;K27:Dimethylation (K/N-term):90.11
97	278	P75358	MPN_430	G3P_MYCPN	M(+28.03)LAK(+28.03)SK(+28.03)TIR.V	Y	99.8	47.62	2.39883e-48	1130.72	9	-0.6	377.914	3	35.68	11	333364	20150611_Elsa_Mpn2.mgf	31	1	9	Dimethylation (K/N-term)	M1:Dimethylation (K/N-term):1000.00;K4:Dimethylation (K/N-term):1000.00;K6:Dimethylation (K/N-term):1000.00
97	278	P75358	MPN_430	G3P_MYCPN	L.H(+28.03)GTMVTVHAYTADQR.L	Y	99.9	46.66	2.18776e-47	1713.83	15	-1.2	572.282	3	72.24	16	19878	20150616_QE_IainMpn1.mgf	1	177	191	Dimethylation (K/N-term)	H1:Dimethylation (K/N-term):1000.00
97	278	P75358	MPN_430	G3P_MYCPN	D.ATVEQINQAMK(+28.03)K(+28.03)AASASFR.Y	Y	99.8	45.37	4.2658e-46	2106.13	19	-7.3	703.044	3	134.74	14	39612	20150616_QE_ElsaMpn1.mgf	5	257	275	Dimethylation (K/N-term)	K11:Dimethylation (K/N-term):91.60;K12:Dimethylation (K/N-term):105.15
97	278	P75358	MPN_430	G3P_MYCPN	R.VVNYC(+71.04)AK(+28.03)L	Y	99.3	44.04	9.12011e-45	1007.55	8	-4.6	504.779	2	85.91	10	312810	20150611_Elsa_Mpn1.mgf	9	330	337	Propionamide; Dimethylation (K/N-term)	C5:Propionamide:1000.00;K7:Dimethylation (K/N-term):79.01
97	278	P75358	MPN_430	G3P_MYCPN	R.ALLSQK(+28.03)NIEIVAVNDLTHPDTLAHLLK(+28.03)YDSAHGEFK(+28.03).K	Y	99.8	43.81	1.54882e-44	4084.2	36	0.3	681.707	6	192.99	17	64834	20150616_QE_IainMpn2.mgf	1	25	60	Dimethylation (K/N-term)	K6:Dimethylation (K/N-term):10.65;K27:Dimethylation (K/N-term):71.09;K36:Dimethylation (K/N-term):84.87
97	278	P75358	MPN_430	G3P_MYCPN	E.HGSIFDSK(+28.03)LTNIIE.V	Y	99.7	42.48	3.31131e-43	1600.85	14	10.4	801.439	2	60.25	30	973301	20140423 Mpn GluC Insoluble.MGF	1	291	304	Dimethylation (K/N-term)	K8:Dimethylation (K/N-term):72.07
97	278	P75358	MPN_430	G3P_MYCPN	R.AAACNIVPTTTGAAK(+28.03).A	Y	99.7	42.38	4.16869e-43	1415.74	15	-11.7	708.871	2	51.75	7	155289	20140804 Mpn label rep2.MGF	1	205	219	Dimethylation (K/N-term)	K15:Dimethylation (K/N-term):71.53
97	278	P75358	MPN_430	G3P_MYCPN	G.T(+28.03)MVTVHAYTADQR.L	Y	99.7	42.25	5.62341e-43	1519.75	13	1.6	507.59	3	85.2	17	24516	20150616_QE_IainMpn2.mgf	1	179	191	Dimethylation (K/N-term)	T1:Dimethylation (K/N-term):1000.00
97	278	P75358	MPN_430	G3P_MYCPN	E.GASLHLQAGAK(+28.03)R.V	Y	99.7	42.24	5.7544e-43	1235.71	12	-13.3	618.854	2	43.23	7	154285	20140804 Mpn label rep2.MGF	1	110	121	Dimethylation (K/N-term)	K11:Dimethylation (K/N-term):85.68
97	278	P75358	MPN_430	G3P_MYCPN	MLAK(+28.03)SK(+28.03)TIR.V	Y	99.7	41.76	1.7378e-42	1102.69	9	0.9	552.352	2	39.98	17	10302	20150616_QE_IainMpn2.mgf	2	1	9	Dimethylation (K/N-term)	K4:Dimethylation (K/N-term):39.30;K6:Dimethylation (K/N-term):62.41
97	278	P75358	MPN_430	G3P_MYCPN	G.ASLHLQAGAK(+28.03)R.V	Y	98.5	41.26	5.49541e-42	1178.69	11	-3.8	393.902	3	43.36	27	8917	20170619 QEPlus MPN M1.mgf	3	111	121	Dimethylation (K/N-term)	K10:Dimethylation (K/N-term):99.51
97	278	P75358	MPN_430	G3P_MYCPN	M(+28.03)(+15.99)LAK(+28.03)SK(+28.03)TIR.V	Y	94.6	39.05	8.91251e-40	1146.72	9	2.9	383.247	3	41.91	25	8592	20170619 QEPlus MPN F2.mgf	25	1	9	Dimethylation (K/N-term); Oxidation (M)	M1:Dimethylation (K/N-term):1000.00;M1:Oxidation (M):1000.00;K4:Dimethylation (K/N-term):1000.00;K6:Dimethylation (K/N-term):1000.00
97	278	P75358	MPN_430	G3P_MYCPN	K.V(+28.03)LVFSEK(+28.03)DPANLPWAEHNIDIVVESTGR.F	Y	99.2	37.79	1.62181e-38	3190.67	28	-2	798.672	4	186.38	16	62976	20150616_QE_IainMpn1.mgf	1	77	104	Dimethylation (K/N-term)	V1:Dimethylation (K/N-term):1000.00;K7:Dimethylation (K/N-term):1000.00
97	278	P75358	MPN_430	G3P_MYCPN	R.ALLSQK(+28.03)NIEIVAVN.D	Y	90.3	36.08	8.31764e-37	1538.9	14	-0.6	770.458	2	102.39	24	42621	20170619 QEPlus MPN F1.mgf	2	25	38	Dimethylation (K/N-term)	K6:Dimethylation (K/N-term):10.19
97	278	P75358	MPN_430	G3P_MYCPN	Q.LVRVVNYC(+71.04)AK(+28.03)L	Y	98.7	34.88	1.31826e-35	1375.8	11	11.2	459.613	3	43.58	30	972897	20140423 Mpn GluC Insoluble.MGF	1	327	337	Propionamide; Dimethylation (K/N-term)	C8:Propionamide:1000.00;K10:Dimethylation (K/N-term):100.79
97	278	P75358	MPN_430	G3P_MYCPN	K.N(+28.03)FGILHGTMVTVHAYTADQRLQDAPHSDLRR.A	Y	98.5	34.58	2.63027e-35	3546.79	31	1.6	710.366	5	142.06	17	45468	20150616_QE_IainMpn2.mgf	1	172	202	Dimethylation (K/N-term)	N1:Dimethylation (K/N-term):1000.00
97	278	P75358	MPN_430	G3P_MYCPN	R.VIISAPAK(+28.03)QK(+28.03)TIK(+28.03).T	Y	79.8	34.28	5.24807e-35	1479.98	13	-1.1	494.332	3	62.61	26	21390	20170619 QEPlus MPN F3.mgf	3	122	134	Dimethylation (K/N-term)	K8:Dimethylation (K/N-term):79.54;K10:Dimethylation (K/N-term):77.76;K13:Dimethylation (K/N-term):85.25
97	278	P75358	MPN_430	G3P_MYCPN	M(+15.99)LAK(+28.03)SK(+28.03)TIR.V	Y	98	33.95	1.12202e-34	1118.68	9	-0.4	373.902	3	33.16	17	8266	20150616_QE_IainMpn2.mgf	1	1	9	Oxidation (M); Dimethylation (K/N-term)	M1:Oxidation (M):1000.00;K4:Dimethylation (K/N-term):1000.00;K6:Dimethylation (K/N-term):1000.00
97	278	P75358	MPN_430	G3P_MYCPN	R.AAAC(+71.04)NIVPTTTGAAK(+28.03)AIGLVVPEATGK(+28.03)LNGM(+15.99)ALR.V	Y	95.6	33.51	3.0903e-34	3421.88	34	-5	856.473	4	91.9	4	147506	20140226_Mpn_Label_Te1.MGF	1	205	238	Propionamide; Dimethylation (K/N-term); Oxidation (M)	C4:Propionamide:1000.00;K15:Dimethylation (K/N-term):36.82;K27:Dimethylation (K/N-term):22.90;M31:Oxidation (M):1000.00
97	278	P75358	MPN_430	G3P_MYCPN	M(+28.03)LAKSK(+28.03)TIR.V	Y	97.2	32.4	3.98107e-33	1102.69	9	0.1	368.57	3	39.8	17	10249	20150616_QE_IainMpn2.mgf	1	1	9	Dimethylation (K/N-term)	M1:Dimethylation (K/N-term):34.76;K6:Dimethylation (K/N-term):13.67
97	278	P75358	MPN_430	G3P_MYCPN	E.A(+28.03)TGKLNGMALRVPVLTGSIVE.L	Y	98.3	32.02	9.54993e-33	2153.22	21	3.8	718.751	3	69.61	31	976457	20140423 Mpn GluC Soluble.MGF	1	228	248	Dimethylation (K/N-term)	A1:Dimethylation (K/N-term):5.77
97	278	P75358	MPN_430	G3P_MYCPN	Q.A(+28.03)M(+15.99)K(+28.03)KAASASFR.Y	Y	86.2	31.57	2.69153e-32	1238.68	11	0.4	413.901	3	33.29	27	6132	20170619 QEPlus MPN M1.mgf	1	265	275	Dimethylation (K/N-term); Oxidation (M)	A1:Dimethylation (K/N-term):5.08;M2:Oxidation (M):1000.00;K3:Dimethylation (K/N-term):0.00
97	278	P75358	MPN_430	G3P_MYCPN	C.L(+28.03)APMVHVLEK(+28.03)NFGILHGTMVTVHAYTADQR.L	Y	96.7	31.33	4.67735e-32	3403.79	30	-0.8	568.305	6	179.59	14	55985	20150616_QE_ElsaMpn1.mgf	1	162	191	Dimethylation (K/N-term)	L1:Dimethylation (K/N-term):1000.00;K10:Dimethylation (K/N-term):1000.00
97	278	P75358	MPN_430	G3P_MYCPN	R.A(+28.03)AAC(+71.04)NIVPTTTGAAK(+28.03)AIGLVVPE.A	Y	96.6	31	1e-31	2293.27	23	12.5	765.441	3	70.11	30	973596	20140423 Mpn GluC Insoluble.MGF	1	205	227	Dimethylation (K/N-term); Propionamide	A1:Dimethylation (K/N-term):1000.00;C4:Propionamide:1000.00;K15:Dimethylation (K/N-term):1000.00
200	697	P75481	MPN_297	Y297_MYCPN	R.NREEEMK(+28.03)TAYEK(+28.03)LFQDRDEILK(+28.03)R.C	N	99.9	81.93	1.1749e-82	3024.57	23	1.6	605.922	5	142.03	12	361438	20150611_Iain_Mpn1.mgf	27	54	76	Dimethylation (K/N-term)	K7:Dimethylation (K/N-term):41.94;K12:Dimethylation (K/N-term):97.58;K22:Dimethylation (K/N-term):172.41
200	697	P75481	MPN_297	Y297_MYCPN	R.C(+28.03)(+71.04)SKLEAELNNFYENGYSNR.V	N	99.9	78.25	5.62341e-79	2349.07	19	-7.7	784.024	3	145.89	11	340124	20150611_Elsa_Mpn2.mgf	1	77	95	Dimethylation (K/N-term); Propionamide	C1:Dimethylation (K/N-term):0.00;C1:Propionamide:1000.00
200	697	P75481	MPN_297	Y297_MYCPN	R.C(+71.04)SK(+28.03)LEAELNNFYENGYSNR.V	N	99.9	77.45	3.54813e-78	2349.07	19	-7.7	784.024	3	145.83	11	340115	20150611_Elsa_Mpn2.mgf	3	77	95	Propionamide; Dimethylation (K/N-term)	C1:Propionamide:1000.00;K3:Dimethylation (K/N-term):1000.00
200	697	P75481	MPN_297	Y297_MYCPN	M(+28.03)DNDK(+28.03)K(+28.03)DK(+28.03)IILSGELTNHR.F	Y	99.9	77	1e-77	2338.27	19	0.4	585.574	4	92.45	12	355342	20150611_Iain_Mpn1.mgf	17	1	19	Dimethylation (K/N-term)	M1:Dimethylation (K/N-term):1000.00;K5:Dimethylation (K/N-term):1000.00;K6:Dimethylation (K/N-term):1000.00;K8:Dimethylation (K/N-term):1000.00
200	697	P75481	MPN_297	Y297_MYCPN	R.VIK(+28.03)HWTDGEDLSYGDFDDDFF	N	99.9	75.14	7.24436e-76	2548.11	21	6.1	850.381	3	165.4	12	364802	20150611_Iain_Mpn1.mgf	10	129	149	Dimethylation (K/N-term)	K3:Dimethylation (K/N-term):0.00
200	697	P75481	MPN_297	Y297_MYCPN	M(+28.03)DNDK(+28.03)K(+28.03)DK(+28.03)IILSGELTNHRFNFTK(+28.03)DGENGYSAYEVDRFLDQLVHTLTHYEAQR.N	Y	99.9	75.1	7.94328e-76	6411.2	53	-1.1	1069.54	6	221.22	14	70540	20150616_QE_ElsaMpn1.mgf	4	1	53	Dimethylation (K/N-term)	M1:Dimethylation (K/N-term):1000.00;K5:Dimethylation (K/N-term):1000.00;K6:Dimethylation (K/N-term):1000.00;K8:Dimethylation (K/N-term):1000.00;K24:Dimethylation (K/N-term):1000.00
200	697	P75481	MPN_297	Y297_MYCPN	R.V(+28.03)IKHWTDGEDLSYGDFDDDFF	N	99.9	72	1e-72	2548.11	21	7.6	850.383	3	166.73	12	364991	20150611_Iain_Mpn1.mgf	2	129	149	Dimethylation (K/N-term)	V1:Dimethylation (K/N-term):0.00
200	697	P75481	MPN_297	Y297_MYCPN	R.VQALENK(+28.03)IESLPSGQNDRLER.I	N	99.9	71.51	3.0903e-72	2423.28	21	-0.7	606.826	4	109.05	12	356877	20150611_Iain_Mpn1.mgf	13	101	121	Dimethylation (K/N-term)	K7:Dimethylation (K/N-term):69.64
200	697	P75481	MPN_297	Y297_MYCPN	M(+28.03)(+15.99)DNDK(+28.03)K(+28.03)DK(+28.03)IILSGELTNHRFNFTK(+28.03)DGENGYSAYEVDRFLDQLVHTLTHYEAQR.N	Y	99.9	64.12	7.58578e-65	6427.2	53	-2.9	1072.2	6	212.14	15	70616	20150616_QE_ElsaMpn2.mgf	4	1	53	Dimethylation (K/N-term); Oxidation (M)	M1:Dimethylation (K/N-term):1000.00;M1:Oxidation (M):1000.00;K5:Dimethylation (K/N-term):1000.00;K6:Dimethylation (K/N-term):1000.00;K8:Dimethylation (K/N-term):1000.00;K24:Dimethylation (K/N-term):1000.00
200	697	P75481	MPN_297	Y297_MYCPN	R.NREEEM(+15.99)K(+28.03)TAYEK(+28.03)LFQDRDEILK(+28.03)R.C	N	99.9	60.86	1.38038e-61	3040.57	23	0	507.768	6	122.4	12	358679	20150611_Iain_Mpn1.mgf	7	54	76	Oxidation (M); Dimethylation (K/N-term)	M6:Oxidation (M):1000.00;K7:Dimethylation (K/N-term):34.81;K12:Dimethylation (K/N-term):41.45;K22:Dimethylation (K/N-term):104.53
200	697	P75481	MPN_297	Y297_MYCPN	R.VQALENK(+28.03)IESLPSGQNDR.L	N	99.9	59.79	1.62181e-60	2025.05	18	-10.5	676.016	3	63.56	7	156546	20140804 Mpn label rep2.MGF	3	101	118	Dimethylation (K/N-term)	K7:Dimethylation (K/N-term):53.33
200	697	P75481	MPN_297	Y297_MYCPN	C.S(+28.03)KLEAELNNFYENGYSNR.V	N	99.9	58.99	1.02329e-59	2175.02	18	-3	726.013	3	134.23	16	41073	20150616_QE_IainMpn1.mgf	2	78	95	Dimethylation (K/N-term)	S1:Dimethylation (K/N-term):0.00
200	697	P75481	MPN_297	Y297_MYCPN	M(+28.03)(+15.99)DNDK(+28.03)K(+28.03)DK(+28.03)IILSGELTNHR.F	Y	99.9	56	1e-56	2354.26	19	-0.6	589.573	4	92.66	17	26976	20150616_QE_IainMpn2.mgf	23	1	19	Dimethylation (K/N-term); Oxidation (M)	M1:Dimethylation (K/N-term):1000.00;M1:Oxidation (M):1000.00;K5:Dimethylation (K/N-term):1000.00;K6:Dimethylation (K/N-term):1000.00;K8:Dimethylation (K/N-term):1000.00
200	697	P75481	MPN_297	Y297_MYCPN	L.ENK(+28.03)IESLPSGQNDR.L	N	99.9	48.1	7.94328e-49	1613.8	14	-10.6	807.899	2	46.56	7	154698	20140804 Mpn label rep2.MGF	1	105	118	Dimethylation (K/N-term)	K3:Dimethylation (K/N-term):9.40
200	697	P75481	MPN_297	Y297_MYCPN	MDNDK(+28.03)K(+28.03)DK(+28.03)IILSGELTNHR.F	Y	99.9	47.51	3.0903e-48	2310.24	19	-1.6	578.566	4	94.22	16	26900	20150616_QE_IainMpn1.mgf	1	1	19	Dimethylation (K/N-term)	K5:Dimethylation (K/N-term):8.87;K6:Dimethylation (K/N-term):7.26;K8:Dimethylation (K/N-term):5.07
200	697	P75481	MPN_297	Y297_MYCPN	Y.EK(+28.03)LFQDRDEILK(+28.03)R.C	N	99.9	45.68	2.0893e-46	1744.98	13	-9.3	437.249	4	58.13	7	155994	20140804 Mpn label rep2.MGF	1	64	76	Dimethylation (K/N-term)	K2:Dimethylation (K/N-term):14.02;K12:Dimethylation (K/N-term):132.83
200	697	P75481	MPN_297	Y297_MYCPN	M.D(+28.03)NDK(+28.03)K(+28.03)DK(+28.03)IILSGELTNHR.F	Y	99.5	39.5	3.16228e-40	2207.23	18	-1.3	552.813	4	93.85	17	27377	20150616_QE_IainMpn2.mgf	1	2	19	Dimethylation (K/N-term)	D1:Dimethylation (K/N-term):1000.00;K4:Dimethylation (K/N-term):1000.00;K5:Dimethylation (K/N-term):1000.00;K7:Dimethylation (K/N-term):1000.00
200	697	P75481	MPN_297	Y297_MYCPN	R.FNFTK(+28.03)DGENGYSAYEVDRFLDQLVHTLTHYEAQR.N	N	98.9	37.13	7.4131e-38	4090.94	34	4.8	682.835	6	235.51	12	374844	20150611_Iain_Mpn1.mgf	1	20	53	Dimethylation (K/N-term)	K5:Dimethylation (K/N-term):6.65
200	697	P75481	MPN_297	Y297_MYCPN	M(+28.03)(+15.99)DNDK(+28.03)K(+28.03)DK(+28.03)IIL.S	Y	80.6	35.18	6.60693e-36	1459.83	11	-1.4	487.617	3	71.11	26	26808	20170619 QEPlus MPN F3.mgf	4	1	11	Dimethylation (K/N-term); Oxidation (M)	M1:Dimethylation (K/N-term):1000.00;M1:Oxidation (M):1000.00;K5:Dimethylation (K/N-term):1000.00;K6:Dimethylation (K/N-term):1000.00;K8:Dimethylation (K/N-term):1000.00
200	697	P75481	MPN_297	Y297_MYCPN	M(+28.03)DNDK(+28.03)K(+28.03)DK(+28.03)IILSGELTNHRFNFTK(+28.03)DG.E	Y	97.5	32.88	1.31826e-33	3175.67	26	-2	636.14	5	129.05	15	38854	20150616_QE_ElsaMpn2.mgf	1	1	26	Dimethylation (K/N-term)	M1:Dimethylation (K/N-term):1000.00;K5:Dimethylation (K/N-term):1000.00;K6:Dimethylation (K/N-term):1000.00;K8:Dimethylation (K/N-term):1000.00;K24:Dimethylation (K/N-term):1000.00
200	697	P75481	MPN_297	Y297_MYCPN	M(+28.03)DNDK(+28.03)K(+28.03)DK(+28.03)IILSGELTNHRFNFTK(+28.03)D.G	Y	97.6	32.42	3.80189e-33	3118.65	25	2.7	624.739	5	130.99	16	39745	20150616_QE_IainMpn1.mgf	3	1	25	Dimethylation (K/N-term)	M1:Dimethylation (K/N-term):1000.00;K5:Dimethylation (K/N-term):1000.00;K6:Dimethylation (K/N-term):1000.00;K8:Dimethylation (K/N-term):1000.00;K24:Dimethylation (K/N-term):1000.00
251	426	P75354	MPN_119	DNAJM_MYCPN	R.K(+28.03)LAK(+28.03)K(+28.03)YHPDRNK(+28.03)APDAAQIFAEINEANDVLSNPK(+28.03)K(+28.03)R.A	Y	99.9	91.07	8.51138e-92	4257.38	36	4.3	710.573	6	137.95	12	360851	20150611_Iain_Mpn1.mgf	9	29	64	Dimethylation (K/N-term)	K1:Dimethylation (K/N-term):1000.00;K4:Dimethylation (K/N-term):1000.00;K5:Dimethylation (K/N-term):1000.00;K12:Dimethylation (K/N-term):1000.00;K34:Dimethylation (K/N-term):1000.00;K35:Dimethylation (K/N-term):1000.00
251	426	P75354	MPN_119	DNAJM_MYCPN	R.NK(+28.03)APDAAQIFAEINEANDVLSNPK(+28.03)K(+28.03)R.A	Y	99.9	88.55	2.81838e-89	2936.57	26	3.4	588.324	5	159.31	12	363924	20150611_Iain_Mpn1.mgf	10	39	64	Dimethylation (K/N-term)	K2:Dimethylation (K/N-term):0.00;K24:Dimethylation (K/N-term):186.86;K25:Dimethylation (K/N-term):181.78
251	426	P75354	MPN_119	DNAJM_MYCPN	R.N(+28.03)KAPDAAQIFAEINEANDVLSNPK(+28.03)K(+28.03)R.A	Y	99.9	84.98	1.04713e-85	2936.57	26	-4.1	735.147	4	157.53	13	385167	20150611_Iain_Mpn2.mgf	5	39	64	Dimethylation (K/N-term)	N1:Dimethylation (K/N-term):0.00;K24:Dimethylation (K/N-term):181.83;K25:Dimethylation (K/N-term):186.86
251	426	P75354	MPN_119	DNAJM_MYCPN	R.DADDNDIK(+28.03)K(+28.03)AFR.K	Y	99.9	72.7	1.99526e-73	1462.74	12	-0.5	732.378	2	50.2	7	155115	20140804 Mpn label rep2.MGF	23	17	28	Dimethylation (K/N-term)	K8:Dimethylation (K/N-term):104.64;K9:Dimethylation (K/N-term):131.72
251	426	P75354	MPN_119	DNAJM_MYCPN	M.A(+28.03)EAK(+28.03)RDYYEVLGLSR.D	Y	99.9	64.17	6.76083e-65	1824.97	15	-0.5	609.331	3	84.3	26	35165	20170619 QEPlus MPN F3.mgf	40	2	16	Dimethylation (K/N-term)	A1:Dimethylation (K/N-term):1000.00;K4:Dimethylation (K/N-term):1000.00
251	426	P75354	MPN_119	DNAJM_MYCPN	R.DYYEVLGLSRDADDNDIK(+28.03)K(+28.03)AFR.K	Y	99.9	59.97	1.07152e-60	2658.33	22	4.3	887.121	3	149.14	17	48319	20150616_QE_IainMpn2.mgf	6	7	28	Dimethylation (K/N-term)	K18:Dimethylation (K/N-term):125.11;K19:Dimethylation (K/N-term):142.25
251	426	P75354	MPN_119	DNAJM_MYCPN	M.A(+28.03)EAK(+28.03)RDYYEVLGLSRDADDNDIK(+28.03)K(+28.03)AFR.K	Y	99.9	52.58	2.63027e-53	3269.7	27	0.9	545.958	6	137.06	16	42093	20150616_QE_IainMpn1.mgf	16	2	28	Dimethylation (K/N-term)	A1:Dimethylation (K/N-term):1000.00;K4:Dimethylation (K/N-term):1000.00;K23:Dimethylation (K/N-term):1000.00;K24:Dimethylation (K/N-term):1000.00
251	426	P75354	MPN_119	DNAJM_MYCPN	R.K(+28.03)LAK(+28.03)K(+28.03)YHPDR.N	Y	99.9	48.83	1.47911e-49	1338.81	10	0.3	670.414	2	29.56	17	7251	20150616_QE_IainMpn2.mgf	10	29	38	Dimethylation (K/N-term)	K1:Dimethylation (K/N-term):1000.00;K4:Dimethylation (K/N-term):1000.00;K5:Dimethylation (K/N-term):1000.00
251	426	P75354	MPN_119	DNAJM_MYCPN	E.QTFSWK(+28.03)PAISE.T	Y	99.9	46.54	2.88403e-47	1320.67	11	14.9	661.353	2	49.85	30	973016	20140423 Mpn GluC Insoluble.MGF	1	554	564	Dimethylation (K/N-term)	K6:Dimethylation (K/N-term):68.60
251	426	P75354	MPN_119	DNAJM_MYCPN	E.TFEAAVDFLK(+28.03)E.A	Y	99.8	45.78	1.65959e-46	1296.66	11	14.3	649.347	2	63.88	30	973407	20140423 Mpn GluC Insoluble.MGF	1	614	624	Dimethylation (K/N-term)	K10:Dimethylation (K/N-term):159.26
251	426	P75354	MPN_119	DNAJM_MYCPN	R.K(+28.03)SYQC(+71.04)LAVESH	Y	99.6	40.18	6.60693e-41	1362.66	11	1.1	682.338	2	68.64	15	18620	20150616_QE_ElsaMpn2.mgf	3	900	910	Dimethylation (K/N-term); Propionamide	K1:Dimethylation (K/N-term):1000.00;C5:Propionamide:1000.00
251	426	P75354	MPN_119	DNAJM_MYCPN	K.LAK(+28.03)K(+28.03)YHPDR.N	Y	99.6	39.17	6.76083e-40	1182.69	9	-12.5	395.231	3	37.11	7	153532	20140804 Mpn label rep2.MGF	1	30	38	Dimethylation (K/N-term)	K3:Dimethylation (K/N-term):20.41;K4:Dimethylation (K/N-term):26.52
251	426	P75354	MPN_119	DNAJM_MYCPN	A.E(+28.03)AK(+28.03)RDYYEVLGLSR.D	Y	99.4	38.89	1.28825e-39	1753.94	14	-0.1	585.653	3	118.24	14	33876	20150616_QE_ElsaMpn1.mgf	2	3	16	Dimethylation (K/N-term)	E1:Dimethylation (K/N-term):1000.00;K3:Dimethylation (K/N-term):1000.00
251	426	P75354	MPN_119	DNAJM_MYCPN	A.NDVLSNPK(+28.03)K(+28.03)R.A	Y	98.2	34.51	3.0903e-35	1225.71	10	-0.8	409.578	3	39.55	15	9943	20150616_QE_ElsaMpn2.mgf	1	55	64	Dimethylation (K/N-term)	K8:Dimethylation (K/N-term):83.89;K9:Dimethylation (K/N-term):78.75
251	426	P75354	MPN_119	DNAJM_MYCPN	C.FLNEQLK(+28.03)EIR.Y	Y	95.7	30.55	2.81838e-31	1316.75	10	-1.4	659.379	2	104.83	16	30426	20150616_QE_IainMpn1.mgf	1	707	716	Dimethylation (K/N-term)	K7:Dimethylation (K/N-term):58.16
157	606	P75352	MPN_123	PARC_MYCPN	R.MSQAWK(+28.03)NNLTTISIHGNNGSIDGDNAAAMR.Y	N	99.9	83.3	5.01187e-84	3214.52	30	2.9	1072.52	3	130.92	17	41112	20150616_QE_IainMpn2.mgf	8	92	121	Dimethylation (K/N-term)	K6:Dimethylation (K/N-term):41.96
157	606	P75352	MPN_123	PARC_MYCPN	R.AVGEIMGK(+28.03)YHPHGDASIYDAIVR.M	N	99.9	82.73	1.86209e-83	2526.27	23	-5.6	632.571	4	128.5	11	337795	20150611_Elsa_Mpn2.mgf	10	69	91	Dimethylation (K/N-term)	K8:Dimethylation (K/N-term):25.06
157	606	P75352	MPN_123	PARC_MYCPN	R.RILYGMYQMGLK(+28.03)PTSPYK(+28.03)K(+28.03)SAR.A	N	99.9	80.4	3.98107e-81	2671.47	22	0.9	446.253	6	112.1	12	357261	20150611_Iain_Mpn1.mgf	29	47	68	Dimethylation (K/N-term)	K12:Dimethylation (K/N-term):99.02;K18:Dimethylation (K/N-term):151.70;K19:Dimethylation (K/N-term):154.07
157	606	P75352	MPN_123	PARC_MYCPN	R.ILYGMYQMGLK(+28.03)PTSPYK(+28.03)K(+28.03)SAR.A	N	99.9	78.02	9.54993e-79	2515.37	21	-3	504.08	5	115.6	11	336298	20150611_Elsa_Mpn2.mgf	34	48	68	Dimethylation (K/N-term)	K11:Dimethylation (K/N-term):141.74;K17:Dimethylation (K/N-term):167.58;K18:Dimethylation (K/N-term):181.57
157	606	P75352	MPN_123	PARC_MYCPN	R.NQLLQAQFFQYK(+28.03)K(+28.03)QFNQPR.R	N	99.9	77.21	6.16595e-78	2481.33	19	2.3	621.341	4	133.86	12	360298	20150611_Iain_Mpn1.mgf	17	463	481	Dimethylation (K/N-term)	K12:Dimethylation (K/N-term):81.27;K13:Dimethylation (K/N-term):85.25
157	606	P75352	MPN_123	PARC_MYCPN	R.M(+15.99)SQAWK(+28.03)NNLTTISIHGNNGSIDGDNAAAMR.Y	N	99.9	72.43	3.71535e-73	3230.52	30	-3.3	808.635	4	130.67	14	38033	20150616_QE_ElsaMpn1.mgf	2	92	121	Oxidation (M); Dimethylation (K/N-term)	M1:Oxidation (M):140.02;K6:Dimethylation (K/N-term):1000.00
157	606	P75352	MPN_123	PARC_MYCPN	R.AVGEIM(+15.99)GK(+28.03)YHPHGDASIYDAIVR.M	N	99.9	64.63	2.34423e-65	2542.26	23	1.3	636.574	4	121.06	16	36100	20150616_QE_IainMpn1.mgf	3	69	91	Oxidation (M); Dimethylation (K/N-term)	M6:Oxidation (M):1000.00;K8:Dimethylation (K/N-term):0.00
157	606	P75352	MPN_123	PARC_MYCPN	R.M(+28.03)SVGKK(+28.03)LIPK(+28.03)TK(+28.03)TPVSC(+71.04)FAANK(+28.03)HSEIIGHR.G	N	99.9	62.19	6.45654e-63	3487.99	30	-1.9	582.338	6	104.78	14	29444	20150616_QE_ElsaMpn1.mgf	1	730	759	Dimethylation (K/N-term); Propionamide	M1:Dimethylation (K/N-term):0.00;K6:Dimethylation (K/N-term):0.00;K10:Dimethylation (K/N-term):7.38;K12:Dimethylation (K/N-term):6.08;C17:Propionamide:1000.00;K22:Dimethylation (K/N-term):33.23
157	606	P75352	MPN_123	PARC_MYCPN	R.G(+28.03)KNGSDLFTLNELNRLPK(+28.03)STVSQMR.L	N	99.9	59.59	2.5704e-60	2860.52	25	-5.6	716.134	4	134.05	13	381755	20150611_Iain_Mpn2.mgf	12	760	784	Dimethylation (K/N-term)	G1:Dimethylation (K/N-term):0.00;K18:Dimethylation (K/N-term):129.22
157	606	P75352	MPN_123	PARC_MYCPN	R.ILYGMYQM(+15.99)GLK(+28.03)PTSPYK(+28.03)K(+28.03)SAR.A	N	99.9	59.01	9.77237e-60	2531.36	21	-1.4	633.847	4	105.51	12	356449	20150611_Iain_Mpn1.mgf	8	48	68	Oxidation (M); Dimethylation (K/N-term)	M8:Oxidation (M):12.16;K11:Dimethylation (K/N-term):71.03;K17:Dimethylation (K/N-term):76.76;K18:Dimethylation (K/N-term):84.61
157	606	P75352	MPN_123	PARC_MYCPN	R.ILYGMYQMGLK(+28.03)PTSPYK(+28.03)K(+28.03).S	N	99.9	58.96	1.09648e-59	2201.2	18	2.2	551.308	4	122.81	12	358740	20150611_Iain_Mpn1.mgf	3	48	65	Dimethylation (K/N-term)	K11:Dimethylation (K/N-term):91.60;K17:Dimethylation (K/N-term):106.42;K18:Dimethylation (K/N-term):103.28
157	606	P75352	MPN_123	PARC_MYCPN	R.M(+28.03)SVGK(+28.03)KLIPK(+28.03)TK(+28.03)TPVSC(+71.04)FAANK(+28.03)HSEIIGHR.G	N	99.9	58.26	5.49541e-59	3487.99	30	-3	582.337	6	102.82	15	29695	20150616_QE_ElsaMpn2.mgf	1	730	759	Dimethylation (K/N-term); Propionamide	M1:Dimethylation (K/N-term):0.00;K5:Dimethylation (K/N-term):0.00;K10:Dimethylation (K/N-term):6.65;K12:Dimethylation (K/N-term):5.14;C17:Propionamide:1000.00;K22:Dimethylation (K/N-term):44.20
157	606	P75352	MPN_123	PARC_MYCPN	R.ALPDLRDGLK(+28.03)PVQR.R	N	99.9	57.36	4.36516e-58	1604.94	14	1.5	402.242	4	108.93	12	356858	20150611_Iain_Mpn1.mgf	6	33	46	Dimethylation (K/N-term)	K10:Dimethylation (K/N-term):76.18
157	606	P75352	MPN_123	PARC_MYCPN	R.MSQAWK(+28.03)NNLTTISIHGNNGSIDGDNAAAM(+15.99)R.Y	N	99.9	56.7	1.99526e-57	3230.52	30	-3.3	808.635	4	129.87	14	37753	20150616_QE_ElsaMpn1.mgf	3	92	121	Dimethylation (K/N-term); Oxidation (M)	K6:Dimethylation (K/N-term):5.81;M29:Oxidation (M):70.31
157	606	P75352	MPN_123	PARC_MYCPN	R.RILYGMYQM(+15.99)GLK(+28.03)PTSPYK(+28.03)K(+28.03)SAR.A	N	99.9	55.07	8.51138e-56	2687.47	22	0	538.5	5	102.46	16	29647	20150616_QE_IainMpn1.mgf	6	47	68	Oxidation (M); Dimethylation (K/N-term)	M9:Oxidation (M):40.63;K12:Dimethylation (K/N-term):59.12;K18:Dimethylation (K/N-term):74.92;K19:Dimethylation (K/N-term):90.37
157	606	P75352	MPN_123	PARC_MYCPN	R.A(+28.03)VGEIM(+15.99)GKYHPHGDASIYDAIVR.M	N	99.9	53.95	1.12202e-54	2542.26	23	-3.6	636.571	4	121.74	16	36354	20150616_QE_IainMpn1.mgf	1	69	91	Dimethylation (K/N-term); Oxidation (M)	A1:Dimethylation (K/N-term):9.75;M6:Oxidation (M):1000.00
157	606	P75352	MPN_123	PARC_MYCPN	R.RILYGM(+15.99)YQMGLK(+28.03)PTSPYK(+28.03)K(+28.03)SAR.A	N	99.9	53.72	1.90546e-54	2687.47	22	2.2	672.875	4	104.39	16	30283	20150616_QE_IainMpn1.mgf	6	47	68	Oxidation (M); Dimethylation (K/N-term)	M6:Oxidation (M):83.88;K12:Dimethylation (K/N-term):109.02;K18:Dimethylation (K/N-term):114.35;K19:Dimethylation (K/N-term):119.02
157	606	P75352	MPN_123	PARC_MYCPN	R.GK(+28.03)NGSDLFTLNELNRLPK(+28.03)STVSQMR.L	N	99.9	52.33	4.67735e-53	2860.52	25	5.1	573.115	5	146.95	17	47494	20150616_QE_IainMpn2.mgf	5	760	784	Dimethylation (K/N-term)	K2:Dimethylation (K/N-term):0.00;K18:Dimethylation (K/N-term):116.26
157	606	P75352	MPN_123	PARC_MYCPN	R.ILYGM(+15.99)YQMGLK(+28.03)PTSPYK(+28.03)K(+28.03)SAR.A	N	99.9	50.01	9.77237e-51	2531.36	21	0	633.848	4	109.82	15	32108	20150616_QE_ElsaMpn2.mgf	15	48	68	Oxidation (M); Dimethylation (K/N-term)	M5:Oxidation (M):28.36;K11:Dimethylation (K/N-term):74.64;K17:Dimethylation (K/N-term):75.68;K18:Dimethylation (K/N-term):73.72
157	606	P75352	MPN_123	PARC_MYCPN	R.ILYGMYQMGLKPTSPYK(+28.03)K(+28.03)SAR.A	N	99.8	43.54	2.88403e-44	2487.34	21	-0.3	498.475	5	122.56	14	35339	20150616_QE_ElsaMpn1.mgf	1	48	68	Dimethylation (K/N-term)	K17:Dimethylation (K/N-term):9.45;K18:Dimethylation (K/N-term):8.82
157	606	P75352	MPN_123	PARC_MYCPN	R.RILYGMYQMGLK(+28.03)PTSPYK(+28.03)K(+28.03).S	N	99.7	43.22	6.0256e-44	2357.3	19	-2.1	590.331	4	126.05	16	37835	20150616_QE_IainMpn1.mgf	2	47	65	Dimethylation (K/N-term)	K12:Dimethylation (K/N-term):59.12;K18:Dimethylation (K/N-term):64.61;K19:Dimethylation (K/N-term):78.85
157	606	P75352	MPN_123	PARC_MYCPN	C.FAANK(+28.03)HSEIIGHR.G	N	99.7	43.15	7.07946e-44	1506.81	13	-1.3	503.275	3	53.68	16	14224	20150616_QE_IainMpn1.mgf	1	747	759	Dimethylation (K/N-term)	K5:Dimethylation (K/N-term):27.19
157	606	P75352	MPN_123	PARC_MYCPN	R.DGLK(+28.03)PVQR.R	N	95	41.81	1.54882e-42	939.55	8	0.6	470.783	2	44.07	2	14454	20130413_Mpn3_QE_Dimethyl_1in10_240min_5uL.mgf	2	39	46	Dimethylation (K/N-term)	K4:Dimethylation (K/N-term):19.05
157	606	P75352	MPN_123	PARC_MYCPN	R.ALPDLRDGLK(+28.03)PVQRR.I	N	99.7	41.78	1.65959e-42	1761.04	15	3	353.216	5	105.19	15	30549	20150616_QE_ElsaMpn2.mgf	9	33	47	Dimethylation (K/N-term)	K10:Dimethylation (K/N-term):46.57
157	606	P75352	MPN_123	PARC_MYCPN	R.LIAK(+28.03)PQAR.N	N	99.7	41.73	1.86209e-42	923.592	8	0.2	462.803	2	43.09	15	10962	20150616_QE_ElsaMpn2.mgf	1	455	462	Dimethylation (K/N-term)	K4:Dimethylation (K/N-term):42.60
157	606	P75352	MPN_123	PARC_MYCPN	M.GLK(+28.03)PTSPYK(+28.03)K(+28.03)SAR.A	N	99.6	40.22	6.0256e-41	1515.91	13	0	379.986	4	45.32	14	11432	20150616_QE_ElsaMpn1.mgf	2	56	68	Dimethylation (K/N-term)	K3:Dimethylation (K/N-term):4.64;K9:Dimethylation (K/N-term):63.64;K10:Dimethylation (K/N-term):60.15
157	606	P75352	MPN_123	PARC_MYCPN	R.ILYGMYQMGLK(+28.03)PTSPYKK(+28.03).S	N	99.1	36.77	1.69824e-37	2173.17	18	-1.8	544.298	4	131.97	14	38507	20150616_QE_ElsaMpn1.mgf	1	48	65	Dimethylation (K/N-term)	K11:Dimethylation (K/N-term):26.50;K18:Dimethylation (K/N-term):11.06
157	606	P75352	MPN_123	PARC_MYCPN	R.G(+28.03)KNGSDLFTLNELNRLPK(+28.03)STVSQM(+15.99)R.L	N	98.9	35.82	1.51356e-36	2876.52	25	-3.2	720.135	4	139.3	17	44374	20150616_QE_IainMpn2.mgf	1	760	784	Dimethylation (K/N-term); Oxidation (M)	G1:Dimethylation (K/N-term):0.00;K18:Dimethylation (K/N-term):65.10;M24:Oxidation (M):1000.00
157	606	P75352	MPN_123	PARC_MYCPN	F.Q(+28.03)YK(+28.03)K(+28.03)QFNQPR.R	N	98.5	35.18	6.60693e-36	1419.8	10	-0.4	474.273	3	46.28	16	12016	20150616_QE_IainMpn1.mgf	1	472	481	Dimethylation (K/N-term)	Q1:Dimethylation (K/N-term):1000.00;K3:Dimethylation (K/N-term):1000.00;K4:Dimethylation (K/N-term):1000.00
157	606	P75352	MPN_123	PARC_MYCPN	R.I(+28.03)LYGM(+15.99)YQMGLK(+28.03)PTSPYK(+28.03)K(+28.03)SAR.A	N	98	33.86	1.38038e-34	2559.4	21	4.6	854.143	3	127.26	17	39448	20150616_QE_IainMpn2.mgf	1	48	68	Dimethylation (K/N-term); Oxidation (M)	I1:Dimethylation (K/N-term):1000.00;M5:Oxidation (M):28.36;K11:Dimethylation (K/N-term):1000.00;K17:Dimethylation (K/N-term):1000.00;K18:Dimethylation (K/N-term):1000.00
157	606	P75352	MPN_123	PARC_MYCPN	R.NQLLQAQFFQYK(+28.03)K(+28.03).Q	N	97.2	32.71	1.94984e-33	1710.95	13	-0.9	571.322	3	128.68	12	359564	20150611_Iain_Mpn1.mgf	1	463	475	Dimethylation (K/N-term)	K12:Dimethylation (K/N-term):103.78;K13:Dimethylation (K/N-term):96.93
213	184	P75497	MPN_280	RNJ_MYCPN	R.K(+28.03)IGLMDIDSNDIVEVR.D	Y	99.9	74.77	1.69824e-75	1843.97	16	2.1	615.666	3	140.83	12	361266	20150611_Iain_Mpn1.mgf	3	276	291	Dimethylation (K/N-term)	K1:Dimethylation (K/N-term):1000.00
213	184	P75497	MPN_280	RNJ_MYCPN	R.YLIPIHGEYK(+28.03)MMR.T	Y	99.9	68.86	1.38038e-69	1677.87	13	-0.9	420.475	4	118.51	12	358119	20150611_Iain_Mpn1.mgf	22	394	406	Dimethylation (K/N-term)	K10:Dimethylation (K/N-term):104.94
213	184	P75497	MPN_280	RNJ_MYCPN	R.I(+28.03)AASLILK(+28.03)KVNEHK(+28.03)DAK(+28.03)LNK(+28.03)VVVYDDFSNFETK(+28.03)HFK(+28.03)IDFYR.V	Y	99.9	67.59	2.5704e-68	5078.84	41	1.8	847.482	6	165.92	15	52394	20150616_QE_ElsaMpn2.mgf	2	107	147	Dimethylation (K/N-term)	I1:Dimethylation (K/N-term):0.00;K8:Dimethylation (K/N-term):0.00;K14:Dimethylation (K/N-term):5.81;K17:Dimethylation (K/N-term):8.28;K20:Dimethylation (K/N-term):7.03;K33:Dimethylation (K/N-term):62.89;K36:Dimethylation (K/N-term):71.61
213	184	P75497	MPN_280	RNJ_MYCPN	R.K(+28.03)VC(+71.04)LLGK(+28.03)SMDVNVNISR.K	Y	99.9	67.13	7.4131e-68	2002.11	17	-0.6	668.376	3	134.21	14	39363	20150616_QE_ElsaMpn1.mgf	1	259	275	Dimethylation (K/N-term); Propionamide	K1:Dimethylation (K/N-term):1000.00;C3:Propionamide:1000.00;K7:Dimethylation (K/N-term):1000.00
213	184	P75497	MPN_280	RNJ_MYCPN	R.GC(+71.04)FFALDSSPLMTK(+28.03)ITHSIK(+28.03)R.G	Y	99.9	66.51	3.0903e-67	2478.31	21	-0.3	496.67	5	175.2	14	54515	20150616_QE_ElsaMpn1.mgf	1	499	519	Propionamide; Dimethylation (K/N-term)	C2:Propionamide:1000.00;K14:Dimethylation (K/N-term):81.10;K20:Dimethylation (K/N-term):117.77
213	184	P75497	MPN_280	RNJ_MYCPN	R.K(+28.03)IGLMDIDSNDIVEVRDIK(+28.03)NYPDR.S	Y	99.9	61.13	7.4131e-62	2873.5	24	-1.9	719.38	4	153.29	15	47807	20150616_QE_ElsaMpn2.mgf	2	276	299	Dimethylation (K/N-term)	K1:Dimethylation (K/N-term):1000.00;K19:Dimethylation (K/N-term):1000.00
213	184	P75497	MPN_280	RNJ_MYCPN	R.INEIIEIAVNNK(+28.03)R.K	Y	99.9	56.5	3.16228e-57	1552.89	13	-11	518.633	3	73.91	7	157598	20140804 Mpn label rep2.MGF	2	246	258	Dimethylation (K/N-term)	K12:Dimethylation (K/N-term):128.61
213	184	P75497	MPN_280	RNJ_MYCPN	R.VC(+71.04)K(+28.03)ETVSYFIWK(+28.03)NK(+28.03)SR.N	Y	99.9	56.34	4.57088e-57	2142.17	16	1.6	536.55	4	116.9	14	33430	20150616_QE_ElsaMpn1.mgf	2	543	558	Propionamide; Dimethylation (K/N-term)	C2:Propionamide:1000.00;K3:Dimethylation (K/N-term):0.00;K12:Dimethylation (K/N-term):106.36;K14:Dimethylation (K/N-term):101.11
213	184	P75497	MPN_280	RNJ_MYCPN	R.YLIPIHGEYK(+28.03)M(+15.99)MR.T	Y	99.9	54.22	6.0256e-55	1693.87	13	2.5	424.475	4	107.28	12	356658	20150611_Iain_Mpn1.mgf	32	394	406	Dimethylation (K/N-term); Oxidation (M)	K10:Dimethylation (K/N-term):74.73;M11:Oxidation (M):14.02
213	184	P75497	MPN_280	RNJ_MYCPN	R.IAASLILK(+28.03)K(+28.03)VNEHK(+28.03)DAK(+28.03)LNK(+28.03)VVVYDDFSNFETK(+28.03)HFK(+28.03)IDFYR.V	Y	99.9	49.96	1.09648e-50	5078.84	41	3.8	1016.78	5	165.95	15	52403	20150616_QE_ElsaMpn2.mgf	1	107	147	Dimethylation (K/N-term)	K8:Dimethylation (K/N-term):4.59;K9:Dimethylation (K/N-term):4.14;K14:Dimethylation (K/N-term):5.54;K17:Dimethylation (K/N-term):6.03;K20:Dimethylation (K/N-term):4.97;K33:Dimethylation (K/N-term):13.65;K36:Dimethylation (K/N-term):29.27
213	184	P75497	MPN_280	RNJ_MYCPN	R.GLENVIQNK(+28.03)R.F	Y	99.9	49.92	1.20226e-50	1197.68	10	1.8	599.85	2	79.16	17	22533	20150616_QE_IainMpn2.mgf	7	520	529	Dimethylation (K/N-term)	K9:Dimethylation (K/N-term):130.09
213	184	P75497	MPN_280	RNJ_MYCPN	R.DIK(+28.03)NYPDR.S	N	99.7	47.52	3.01995e-48	1047.53	8	-3.3	524.773	2	22	4	141161	20140226_Mpn_Label_Te1.MGF	3	292	299	Dimethylation (K/N-term)	K3:Dimethylation (K/N-term):32.28
213	184	P75497	MPN_280	RNJ_MYCPN	M(+28.03)(+15.99)IK(+28.03)DFDPSEFVGK(+28.03).T	Y	98.2	45.23	5.88844e-46	1611.82	13	-0.7	538.281	3	96.29	25	42387	20170619 QEPlus MPN F2.mgf	3	1	13	Dimethylation (K/N-term); Oxidation (M)	M1:Dimethylation (K/N-term):1000.00;M1:Oxidation (M):1000.00;K3:Dimethylation (K/N-term):1000.00;K13:Dimethylation (K/N-term):1000.00
213	184	P75497	MPN_280	RNJ_MYCPN	R.NINK(+28.03)IIK(+28.03)EAR.G	Y	99.7	43.14	7.24436e-44	1253.78	10	-0.2	627.898	2	64.64	17	17911	20150616_QE_IainMpn2.mgf	7	222	231	Dimethylation (K/N-term)	K4:Dimethylation (K/N-term):32.69;K7:Dimethylation (K/N-term):113.99
213	184	P75497	MPN_280	RNJ_MYCPN	R.YLIPIHGEYK(+28.03)M(+15.99)M(+15.99)R.T	Y	99	42.94	1.14815e-43	1709.86	13	-1.3	428.473	4	70.33	27	25350	20170619 QEPlus MPN M1.mgf	2	394	406	Dimethylation (K/N-term); Oxidation (M)	K10:Dimethylation (K/N-term):46.57;M11:Oxidation (M):1000.00;M12:Oxidation (M):1000.00
213	184	P75497	MPN_280	RNJ_MYCPN	R.GLENVIQNK(+28.03)RFNTR.E	Y	99.6	40.9	1.25893e-41	1715.94	14	3.4	429.995	4	99.47	17	29330	20150616_QE_IainMpn2.mgf	4	520	533	Dimethylation (K/N-term)	K9:Dimethylation (K/N-term):64.00
213	184	P75497	MPN_280	RNJ_MYCPN	R.FDFAAGGEM(+15.99)LDVHK(+28.03)VVK(+28.03).I	Y	99.6	39.13	7.4131e-40	1934	17	-10.8	645.666	3	74.33	7	157641	20140804 Mpn label rep2.MGF	1	175	191	Oxidation (M); Dimethylation (K/N-term)	M9:Oxidation (M):1000.00;K14:Dimethylation (K/N-term):44.86;K17:Dimethylation (K/N-term):67.56
213	184	P75497	MPN_280	RNJ_MYCPN	R.YLIPIHGEYK(+28.03)MM(+15.99)R.T	Y	99	38.42	3.80189e-39	1693.87	13	1.9	424.475	4	109.28	12	356900	20150611_Iain_Mpn1.mgf	1	394	406	Dimethylation (K/N-term); Oxidation (M)	K10:Dimethylation (K/N-term):74.73;M12:Oxidation (M):0.00
213	184	P75497	MPN_280	RNJ_MYCPN	R.EQMIK(+28.03)ELK(+28.03)R.V	Y	99	36.46	3.46737e-37	1229.72	9	-0.4	410.913	3	62.84	17	17357	20150616_QE_IainMpn2.mgf	2	534	542	Dimethylation (K/N-term)	K5:Dimethylation (K/N-term):42.68;K8:Dimethylation (K/N-term):67.12
181	871	P75415	MPN_366	Y366_MYCPN	R.AAHLHPSYELVDWK(+28.03)R.V	N	99.9	92.18	6.60693e-93	1848.96	15	1.5	463.249	4	108.25	12	356769	20150611_Iain_Mpn1.mgf	93	9	23	Dimethylation (K/N-term)	K14:Dimethylation (K/N-term):265.21
181	871	P75415	MPN_366	Y366_MYCPN	R.K(+28.03)IK(+28.03)LALPYVK(+28.03)QESQGSDDQGSNGK(+28.03)GSLYTTLQDLLVEQPVTPYTPNAGLAR.V	N	99.9	75.2	6.30957e-76	5599.98	51	14.4	1401.02	4	189.02	14	59343	20150616_QE_ElsaMpn1.mgf	15	109	159	Dimethylation (K/N-term)	K1:Dimethylation (K/N-term):1000.00;K3:Dimethylation (K/N-term):1000.00;K10:Dimethylation (K/N-term):1000.00;K24:Dimethylation (K/N-term):1000.00
181	871	P75415	MPN_366	Y366_MYCPN	R.A(+28.03)AHLHPSYELVDWK(+28.03)R.V	N	99.9	57.69	2.04174e-58	1876.99	15	-1.8	470.255	4	113.46	14	32257	20150616_QE_ElsaMpn1.mgf	3	9	23	Dimethylation (K/N-term)	A1:Dimethylation (K/N-term):1000.00;K14:Dimethylation (K/N-term):1000.00
181	871	P75415	MPN_366	Y366_MYCPN	R.K(+28.03)IK(+28.03)LALPYVK(+28.03)QESQG.S	N	99.9	51.68	2.0893e-52	1785.08	15	-0.5	596.032	3	115.45	15	34156	20150616_QE_ElsaMpn2.mgf	3	109	123	Dimethylation (K/N-term)	K1:Dimethylation (K/N-term):1000.00;K3:Dimethylation (K/N-term):1000.00;K10:Dimethylation (K/N-term):1000.00
181	871	P75415	MPN_366	Y366_MYCPN	R.K(+28.03)IK(+28.03)LALPYVK(+28.03)QESQGSDDQ.G	N	99.9	48.97	1.07152e-49	2230.22	19	7.4	744.42	3	117.09	14	33490	20150616_QE_ElsaMpn1.mgf	3	109	127	Dimethylation (K/N-term)	K1:Dimethylation (K/N-term):1000.00;K3:Dimethylation (K/N-term):1000.00;K10:Dimethylation (K/N-term):1000.00
181	871	P75415	MPN_366	Y366_MYCPN	E.R(+28.03)K(+28.03)IKLALPYVK(+28.03)QE.S	N	99.4	38.78	1.65959e-39	1669.07	13	14.3	418.28	4	45.15	31	975078	20140423 Mpn GluC Soluble.MGF	1	108	120	Dimethylation (K/N-term)	R1:Dimethylation (K/N-term):0.00;K2:Dimethylation (K/N-term):0.00;K11:Dimethylation (K/N-term):104.80
181	871	P75415	MPN_366	Y366_MYCPN	R.K(+28.03)IK(+28.03)LALPYVK(+28.03).Q	N	99.1	36.83	1.47911e-37	1255.86	10	-3.1	419.627	3	119.32	15	35620	20150616_QE_ElsaMpn2.mgf	1	109	118	Dimethylation (K/N-term)	K1:Dimethylation (K/N-term):1000.00;K3:Dimethylation (K/N-term):1000.00;K10:Dimethylation (K/N-term):1000.00
181	871	P75415	MPN_366	Y366_MYCPN	E.R(+28.03)KIK(+28.03)LALPYVK(+28.03)QE.S	N	98.8	35.56	2.75423e-36	1669.07	13	6.3	557.366	3	42.25	30	972871	20140423 Mpn GluC Insoluble.MGF	1	108	120	Dimethylation (K/N-term)	R1:Dimethylation (K/N-term):0.00;K4:Dimethylation (K/N-term):14.04;K11:Dimethylation (K/N-term):100.79
181	871	P75415	MPN_366	Y366_MYCPN	R.VGQNK(+28.03)LVALVR.S	N	98.2	34.56	2.75423e-35	1223.77	11	-11.1	612.886	2	130.18	15	39245	20150616_QE_ElsaMpn2.mgf	1	24	34	Dimethylation (K/N-term)	K5:Dimethylation (K/N-term):4.08
181	871	P75415	MPN_366	Y366_MYCPN	G.K(+28.03)GSLYTTLQDLLVEQPVTPYTPNAGLAR.V	N	98.4	34.5	3.16228e-35	3072.65	28	9.2	1025.23	3	189.21	14	59404	20150616_QE_ElsaMpn1.mgf	1	132	159	Dimethylation (K/N-term)	K1:Dimethylation (K/N-term):1000.00
181	871	P75415	MPN_366	Y366_MYCPN	R.K(+28.03)IK(+28.03)LALPYVK(+28.03)QE.S	N	97.2	32.11	7.76247e-33	1512.96	12	-0.9	505.328	3	119.1	15	35528	20150616_QE_ElsaMpn2.mgf	1	109	120	Dimethylation (K/N-term)	K1:Dimethylation (K/N-term):1000.00;K3:Dimethylation (K/N-term):1000.00;K10:Dimethylation (K/N-term):1000.00
181	871	P75415	MPN_366	Y366_MYCPN	S.L(+28.03)YTTLQDLLVEQPVTPYTPNAGLAR.V	N	95.7	31.23	5.88844e-32	2800.5	25	2.6	1401.26	2	193.6	16	66088	20150616_QE_IainMpn1.mgf	1	135	159	Dimethylation (K/N-term)	L1:Dimethylation (K/N-term):1000.00
181	871	P75415	MPN_366	Y366_MYCPN	R.K(+28.03)IK(+28.03)LALPYVK(+28.03)QESQ.G	N	96.1	30.66	2.18776e-31	1728.05	14	-0.9	577.025	3	120.17	14	34511	20150616_QE_ElsaMpn1.mgf	1	109	122	Dimethylation (K/N-term)	K1:Dimethylation (K/N-term):1000.00;K3:Dimethylation (K/N-term):1000.00;K10:Dimethylation (K/N-term):1000.00
181	871	P75415	MPN_366	Y366_MYCPN	E.RK(+28.03)IK(+28.03)LALPYVK(+28.03)QE.S	N	97.1	30.66	2.18776e-31	1669.07	13	6.2	557.366	3	44.98	31	975071	20140423 Mpn GluC Soluble.MGF	1	108	120	Dimethylation (K/N-term)	K2:Dimethylation (K/N-term):11.06;K4:Dimethylation (K/N-term):6.63;K11:Dimethylation (K/N-term):62.68
425	724	P75387	MPN_396	Y396_MYCPN	R.VK(+28.03)VLLSNGFPETATIAAANTK(+28.03)LVNAPLSNTLAR.D	N	99.9	89.85	1.41254e-90	3449.96	33	5.4	863.502	4	160.14	12	364043	20150611_Iain_Mpn1.mgf	10	479	511	Dimethylation (K/N-term)	K2:Dimethylation (K/N-term):0.00;K21:Dimethylation (K/N-term):136.94
425	724	P75387	MPN_396	Y396_MYCPN	R.LEHGGNIK(+28.03)FQVANFVNNDGSYVPASYLEASR.V	N	99.9	72.8	1.58489e-73	3423.68	31	-1.2	1142.23	3	168.22	14	52206	20150616_QE_ElsaMpn1.mgf	3	448	478	Dimethylation (K/N-term)	K8:Dimethylation (K/N-term):23.70
425	724	P75387	MPN_396	Y396_MYCPN	R.NIFNVPK(+28.03)GGTDYLTFNER.E	N	99.9	67.49	3.23594e-68	2112.06	18	-0.2	1057.04	2	154.8	14	47057	20150616_QE_ElsaMpn1.mgf	8	300	317	Dimethylation (K/N-term)	K7:Dimethylation (K/N-term):71.75
425	724	P75387	MPN_396	Y396_MYCPN	D.PVK(+28.03)VNATLQSFLDSNNQR.L	N	99.9	59.49	3.23594e-60	2058.09	18	-3.6	687.033	3	143.35	15	43997	20150616_QE_ElsaMpn2.mgf	1	430	447	Dimethylation (K/N-term)	K3:Dimethylation (K/N-term):5.99
425	724	P75387	MPN_396	Y396_MYCPN	D.PVAK(+28.03)NGDPVK(+28.03)VNATLQSFLDSNNQRLEHGGNIK(+28.03)FQVANFVNNDGSYVPASYLEASR.V	N	99.9	58.6	2.51189e-59	6173.14	56	2.3	1029.87	6	193.43	14	60809	20150616_QE_ElsaMpn1.mgf	1	423	478	Dimethylation (K/N-term)	K4:Dimethylation (K/N-term):0.00;K10:Dimethylation (K/N-term):7.81;K33:Dimethylation (K/N-term):26.10
425	724	P75387	MPN_396	Y396_MYCPN	D.N(+28.03)NNKDAADVVAVANSADTR.K	Y	99.9	55.87	1.34896e-56	1971.96	19	-1.1	658.327	3	92.9	14	25667	20150616_QE_ElsaMpn1.mgf	5	378	396	Dimethylation (K/N-term)	N1:Dimethylation (K/N-term):0.00
425	724	P75387	MPN_396	Y396_MYCPN	N.N(+28.03)KDAADVVAVANSADTR.K	Y	99.9	53.89	1.28825e-54	1743.88	17	3.5	582.301	3	90.17	14	24802	20150616_QE_ElsaMpn1.mgf	3	380	396	Dimethylation (K/N-term)	N1:Dimethylation (K/N-term):9.34
425	724	P75387	MPN_396	Y396_MYCPN	D.P(+28.03)VKVNATLQSFLDSNNQRLEHGGNIK(+28.03)FQVANFVNNDGSYVPASYLEASR.V	N	99.9	53.41	3.89045e-54	5463.76	49	3.3	1093.76	5	193.81	14	60941	20150616_QE_ElsaMpn1.mgf	3	430	478	Dimethylation (K/N-term)	P1:Dimethylation (K/N-term):0.00;K26:Dimethylation (K/N-term):18.73
425	724	P75387	MPN_396	Y396_MYCPN	D.PVAK(+28.03)NGDPVK(+28.03)VNATLQSFLDSNNQR.L	N	99.9	51.73	1.86209e-52	2767.46	25	-3	692.871	4	145.81	15	44958	20150616_QE_ElsaMpn2.mgf	1	423	447	Dimethylation (K/N-term)	K4:Dimethylation (K/N-term):0.00;K10:Dimethylation (K/N-term):0.00
425	724	P75387	MPN_396	Y396_MYCPN	A.PTHFSQVATK(+28.03)DNNNK(+28.03)DAADVVAVANSADTR.K	Y	99.9	49.69	2.04174e-50	3211.59	30	4.2	803.907	4	105.22	15	30565	20150616_QE_ElsaMpn2.mgf	1	367	396	Dimethylation (K/N-term)	K10:Dimethylation (K/N-term):18.61;K15:Dimethylation (K/N-term):14.97
425	724	P75387	MPN_396	Y396_MYCPN	A.APTHFSQVATK(+28.03)DNNNK(+28.03)DAADVVAVANSADTR.K	Y	99.9	48.96	1.09648e-49	3282.62	31	-0.1	821.663	4	107.97	15	31491	20150616_QE_ElsaMpn2.mgf	1	366	396	Dimethylation (K/N-term)	K11:Dimethylation (K/N-term):7.22;K16:Dimethylation (K/N-term):4.70
425	724	P75387	MPN_396	Y396_MYCPN	F.SQVATK(+28.03)DNNNK(+28.03)DAADVVAVANSADTR.K	Y	99.9	48.07	8.51138e-49	2729.36	26	0.5	683.347	4	94.35	15	26833	20150616_QE_ElsaMpn2.mgf	1	371	396	Dimethylation (K/N-term)	K6:Dimethylation (K/N-term):10.65;K11:Dimethylation (K/N-term):5.78
425	724	P75387	MPN_396	Y396_MYCPN	R.TEDPVAK(+28.03)NGDPVK(+28.03)VNATLQSFLDSNNQRLEHGGNIK(+28.03)FQVANFVNNDGSYVPASYLEASR.V	N	99.8	45.34	4.57088e-46	6518.25	59	-7.5	1087.37	6	191.08	15	61999	20150616_QE_ElsaMpn2.mgf	1	420	478	Dimethylation (K/N-term)	K7:Dimethylation (K/N-term):0.00;K13:Dimethylation (K/N-term):6.03;K36:Dimethylation (K/N-term):12.85
425	724	P75387	MPN_396	Y396_MYCPN	N.K(+28.03)DAADVVAVANSADTR.K	Y	99.7	42.53	2.95121e-43	1629.83	16	-5	544.282	3	86.92	14	23776	20150616_QE_ElsaMpn1.mgf	1	381	396	Dimethylation (K/N-term)	K1:Dimethylation (K/N-term):1000.00
425	724	P75387	MPN_396	Y396_MYCPN	I.FNVPK(+28.03)GGTDYLTFNER.E	N	99.7	42.15	7.07946e-43	1884.94	16	4.9	629.323	3	77.06	7	157932	20140804 Mpn label rep2.MGF	1	302	317	Dimethylation (K/N-term)	K5:Dimethylation (K/N-term):11.01
425	724	P75387	MPN_396	Y396_MYCPN	R.K(+28.03)RQIDAQVK(+28.03)R.N	N	98.4	34.51	3.0903e-35	1296.8	10	0	433.274	3	35.05	14	8566	20150616_QE_ElsaMpn1.mgf	3	162	171	Dimethylation (K/N-term)	K1:Dimethylation (K/N-term):1000.00;K9:Dimethylation (K/N-term):1000.00
425	724	P75387	MPN_396	Y396_MYCPN	D.PVK(+28.03)VNATLQSFLDSNNQRLEHGGNIK(+28.03)FQVANFVNNDGSYVPASYLEASR.V	N	97.5	32.91	1.23027e-33	5463.76	49	1.1	911.635	6	193.9	14	60969	20150616_QE_ElsaMpn1.mgf	1	430	478	Dimethylation (K/N-term)	K3:Dimethylation (K/N-term):0.00;K26:Dimethylation (K/N-term):11.06
425	724	P75387	MPN_396	Y396_MYCPN	R.QIDAQVK(+28.03)R.N	N	97.6	32.59	2.5704e-33	984.572	8	-2.7	493.292	2	41.02	16	10450	20150616_QE_IainMpn1.mgf	2	164	171	Dimethylation (K/N-term)	K7:Dimethylation (K/N-term):34.81
425	724	P75387	MPN_396	Y396_MYCPN	R.TEDPVAK(+28.03)NGD.P	N	96.3	31.33	4.67735e-32	1072.5	10	-0.3	537.259	2	36.51	15	9095	20150616_QE_ElsaMpn2.mgf	1	420	429	Dimethylation (K/N-term)	K7:Dimethylation (K/N-term):69.64
128	399	P78004	MPN_021	DNAJ_MYCPN	R.K(+28.03)LAM(+15.99)QYHPDR.H	N	99.9	47.69	2.04174e-48	1301.65	10	3.1	434.894	3	41.51	16	10594	20150616_QE_IainMpn1.mgf	3	29	38	Dimethylation (K/N-term); Oxidation (M)	K1:Dimethylation (K/N-term):1000.00;M4:Oxidation (M):1000.00
128	399	P78004	MPN_021	DNAJ_MYCPN	R.A(+28.03)FRKLAMQYHPDR.H	N	99.9	46.14	7.24436e-47	1659.87	13	0	415.974	4	78.52	14	21192	20150616_QE_ElsaMpn1.mgf	4	26	38	Dimethylation (K/N-term)	A1:Dimethylation (K/N-term):0.00
128	399	P78004	MPN_021	DNAJ_MYCPN	D.PMIAITGGK(+28.03)IELPTLEGIK(+28.03)EFNLR.A	Y	99.8	45.25	5.62341e-46	2695.53	24	0.4	674.891	4	196.35	15	64112	20150616_QE_ElsaMpn2.mgf	7	295	318	Dimethylation (K/N-term)	K9:Dimethylation (K/N-term):24.34;K19:Dimethylation (K/N-term):129.03
128	399	P78004	MPN_021	DNAJ_MYCPN	K.R(+28.03)VDHNVVANVLVDPMIAITGGK(+28.03)IELPTLEGIK(+28.03)EFNLR.A	Y	99.6	41.25	5.62341e-42	4154.33	37	-0.7	831.872	5	222.57	17	76762	20150616_QE_IainMpn2.mgf	1	282	318	Dimethylation (K/N-term)	R1:Dimethylation (K/N-term):1000.00;K22:Dimethylation (K/N-term):1000.00;K32:Dimethylation (K/N-term):1000.00
128	399	P78004	MPN_021	DNAJ_MYCPN	R.AFRK(+28.03)LAM(+15.99)QYHPDR.H	N	99.6	40.22	6.0256e-41	1675.86	13	-1.3	419.972	4	63.02	17	17411	20150616_QE_IainMpn2.mgf	2	26	38	Dimethylation (K/N-term); Oxidation (M)	K4:Dimethylation (K/N-term):4.52;M7:Oxidation (M):1000.00
128	399	P78004	MPN_021	DNAJ_MYCPN	R.A(+28.03)FRKLAM(+15.99)QYHPDR.H	N	99.5	39.71	1.94984e-40	1675.86	13	-0.9	419.972	4	63.67	14	16727	20150616_QE_ElsaMpn1.mgf	2	26	38	Dimethylation (K/N-term); Oxidation (M)	A1:Dimethylation (K/N-term):0.00;M7:Oxidation (M):1000.00
128	399	P78004	MPN_021	DNAJ_MYCPN	R.H(+28.03)K(+28.03)GEGETVQKQNEEK(+28.03)FK(+28.03)EVNEAYEVLSDTEK(+28.03)RGMYDR.F	Y	99.5	39.41	3.89045e-40	4540.25	37	-0.2	757.716	6	142.2	17	45515	20150616_QE_IainMpn2.mgf	1	39	75	Dimethylation (K/N-term)	H1:Dimethylation (K/N-term):0.00;K2:Dimethylation (K/N-term):0.00;K15:Dimethylation (K/N-term):0.00;K17:Dimethylation (K/N-term):0.00;K31:Dimethylation (K/N-term):54.14
128	399	P78004	MPN_021	DNAJ_MYCPN	R.K(+28.03)LAMQYHPDRHK(+28.03)GEG.E	Y	99.5	39.36	4.36516e-40	1821.93	15	-0.2	456.49	4	50.81	16	13368	20150616_QE_IainMpn1.mgf	2	29	43	Dimethylation (K/N-term)	K1:Dimethylation (K/N-term):1000.00;K12:Dimethylation (K/N-term):1000.00
128	399	P78004	MPN_021	DNAJ_MYCPN	R.K(+28.03)LAMQYHPDRHK(+28.03)G.E	Y	99.3	38.09	8.12831e-39	1635.87	13	-0.3	409.974	4	48.17	15	12437	20150616_QE_ElsaMpn2.mgf	1	29	41	Dimethylation (K/N-term)	K1:Dimethylation (K/N-term):1000.00;K12:Dimethylation (K/N-term):1000.00
128	399	P78004	MPN_021	DNAJ_MYCPN	R.K(+28.03)LAM(+15.99)QYHPDRHK(+28.03)GEGETVQK(+28.03)QNEEK(+28.03)FK(+28.03)EVNEAYEVLSDTEK(+28.03)R.G	Y	99.2	37.79	1.62181e-38	5201.65	42	-2.5	867.946	6	127.14	16	38246	20150616_QE_IainMpn1.mgf	1	29	70	Dimethylation (K/N-term); Oxidation (M)	K1:Dimethylation (K/N-term):1000.00;M4:Oxidation (M):1000.00;K12:Dimethylation (K/N-term):1000.00;K20:Dimethylation (K/N-term):1000.00;K25:Dimethylation (K/N-term):1000.00;K27:Dimethylation (K/N-term):1000.00;K41:Dimethylation (K/N-term):1000.00
[truncated: 6,344 more rows]

## Sheet: Natural N-term
Protein Group	Protein ID	Protein Accession	Gene_loci	Identifier	Peptide	Score (%)	-10lgP	Signficance	Mass	Length	ppm	m/z	z	RT	Fraction	Scan	Source File	#Spec	Start	End	PTM	AScore
[truncated: 510 more rows]

## Sheet: iMet removed
Protein Group	Protein ID	Accession	Gene_loci	Protein Accession	Peptide	Unique	Score (%)	-10lgP	Significance	Mass	Length	ppm	m/z	z	RT	Fraction	Scan	Source File	#Spec	Start	End	PTM	AScore
[truncated: 175 more rows]

[truncated: 4 more sheets: Endoproteolysis, Semitryptic, MATCHING SHEET, FULLMPN_PROTEOME]
