# Supplementary material for: Protein cleavage influences surface protein presentation in Mycoplasma pneumoniae
Source: Sci Rep. 2021 Mar 24;11:6743. doi: 10.1038/s41598-021-86217-y (PMC7990945; doi:10.1038/s41598-021-86217-y)
Supplement: Supplementary file 2 — Supplementary Table S2. [file 41598_2021_86217_MOESM2_ESM.xlsx]

## Sheet: Title
Protein cleavage influences surface protein presentation in Mycoplasma pneumoniae
Iain J. Berry, Michael Widjaja, Veronica M. Jarocki, Joel R. Steele, Matthew P. Padula and Steven P. Djordjevic
Supplementary Table S2: Cleaved M. pneumoniae surface proteins

## Sheet: Sheet1
Accession	MPN Gene	Protein Name: Identified conserved domain (E-value)	N-term	iMet	Cleavage	Mass (kDa)	Surface	SignalP	SecretomeP	TMPred
Toxins
P75409	MPN_372	ADP-ribosylating toxin CARDS (CARDX TX)	-	-	3	68	Both	No	Yes	0
Attachment Organelle Proteins
P11311	MPN_141	Adhesin P1 (Attachment protein) (Cytadhesin P1)	-	-	95	176.2	Both	Yes	Yes	6
Q50365	MPN_447	Cytadherence high molecular weight protein 1	✓	-	6	112.1	Both	No	Yes	0
P75471	MPN_310	Cytadherence high molecular weight protein 2	✓	✓	39	215.5	Both	No	No	0
Q50360	MPN_452	Cytadherence high molecular weight protein 3	-	-	25	73.7	Both	No	Yes	0
Membrane/Lipoproteins
P0CJ81	MPN_309	Proline-rich P65 protein	-	-	6	47	Both	No	Yes	0
Q50341	MPN_142	Mgp-operon protein 3 (Mgp3)	-	-	78	130.4	Both	Yes	Yes	5
Q50314	MPN_688	ParA family protein MPN_688	✓	-	6	30.1	Biotin	No	No	1
P75062	MPN_052	Uncharacterized lipoprotein MG040 homolog: Type 1 periplasmic binding fold superfamily (7.85e-77)	-	-	29	71.6	Biotin	Yes	Yes	3
P75538	MPN_233	Uncharacterized lipoprotein MG095 homolog	-	-	10	49.8	Biotin	Yes	Yes	1
P75583	MPN_162	Uncharacterized lipoprotein MG149 homolog	-	-	4	36.1	Biotin	Yes	Yes	1
P75342	MPN_436	Uncharacterized lipoprotein MG307 homolog	-	-	18	139	Both	Yes	Yes	2
P75334	MPN_444	Uncharacterized lipoprotein MG309 homolog	-	-	16	146.2	Both	Yes	Yes	1
P75327	MPN_456	Uncharacterized lipoprotein MG321 homolog	-	-	7	110.4	Biotin	Yes	Yes	4
P75296	MPN_489	Uncharacterized lipoprotein MG338 homolog	-	-	21	143	Both	No	Yes	2
P75255	MPN_523	Uncharacterized lipoprotein MG348 homolog	-	-	3	33.5	Both	Yes	Yes	1
P75610	MPN_083	Uncharacterized lipoprotein MPN_083: DUF31/Peptidase_S7 (2.2e-71/4e-27)	-	-	3	59.9	Shave	No	Yes	2
Q50288	MPN_200	Uncharacterized lipoprotein MPN_200	-	-	9	87.6	Both	Yes	Yes	3
P75493	MPN_284	Uncharacterized lipoprotein MPN_284	-	-	14	87.1	Biotin	Yes	Yes	2
P75489	MPN_288	Uncharacterized lipoprotein MPN_288	-	-	10	86.8	Both	Yes	Yes	2
P75376	MPN_408	Uncharacterized lipoprotein MPN_408	-	-	3	83.3	Both	Yes	Yes	3
P75280	MPN_506	Uncharacterized lipoprotein MPN_506	-	-	7	87.4	Both	Yes	Yes	2
Q50335	MPN_592	Uncharacterized lipoprotein MPN_592: DUF31/Peptidase_S7 (8.1e-67/1e-42)	-	-	6	59.5	Shave	Yes	Yes	1
Transporters
P75109	MPN_684	Uncharacterized ABC transporter permease MG468 homolog	-	-	15	209.3	Both	No	Yes	8
P75551	MPN_218	Oligopeptide transport ATP-binding protein (OppF)	✓	✓	14	98.6	Shave	No	No	0
Q50293	MPN_194	Energy-coupling factor transporter ATP-binding protein EcfA2	✓	-	6	34.3	Both	No	No	0
P75559	MPN_210	Protein translocase subunit SecA	-	✓	25	91.8	Shave	No	No	1
Protein Chaperone/Repair
P75205	MPN_574	10 kDa chaperonin (GroES)	✓	-	3	12.6	Both	No	Yes	0
P78012	MPN_573	60 kDa chaperonin (GroEL protein) (Protein Cpn60)	-	✓	84	58.1	Both	No	No	2
P75247	MPN_531	Chaperone protein ClpB	✓	✓	26	81.3	Both	No	No	1
P75344	MPN_434	Chaperone protein DnaK (HSP70)	-	-	143	65.1	Both	No	No	0
P75354	MPN_119	DnaJ-like protein MG200 homolog	-	✓	5	100.1	Both	No	Yes	0
P78017	MPN_120	Protein GrpE (HSP-70 cofactor)	-	-	3	24.7	Both	No	No	0
P75129	MPN_662	Peptide methionine sulfoxide reductase MsrB	-	✓	10	17.3	Biotin	No	Yes	0
P75454	MPN_331	Trigger factor (TF)	✓	-	17	51.3	Both	No	No	0
Proteases
P75120	MPN_671	ATP-dependent zinc metalloprotease FtsH	-	-	26	77.7	Both	No	No	2
P78025	MPN_332	Lon protease	-	✓	20	90.1	Shave	No	No	0
P75313	MPN_470	Putative Xaa-Pro aminopeptidase	✓	-	4	39.6	Both	No	No	0
P54125	MPN_197	Oligoendopeptidase F homolog	-	-	2	70.9	Both	No	Yes	0
P75206	MPN_572	Probable cytosol aminopeptidase (Leucine aminopeptidase)	✓	-	9	48.8	Both	No	No	1
Phosphatases
P75399	MPN_383	Putative phosphatase MPN_383	✓	-	6	31.9	Both	No	No	0
P75360	MPN_427	Putative phosphatase MPN_427	-	-	2	33.2	Both	No	Yes	0
Metabolic
P75245	MPN_533	Acetate kinase	✓	-	5	43.7	Both	No	No	0
P75167	MPN_628	2,3-bisphosphoglycerate-independent phosphoglycerate mutase (iPGM)	✓	-	4	56.3	Both	No	No	0
Q50329	MPN_600	ATP synthase subunit alpha	-	✓	20	57.3	Both	No	No	1
Q50331	MPN_598	ATP synthase subunit beta	-	-	21	52.2	Both	No	No	0
P75189	MPN_606	Enolase	-	✓	18	49.2	Both	No	No	1
P75392	MPN_391	Dihydrolipoamide acetyltransferase (E2 component of pyruvate complex)	-	✓	36	42.4	Both	No	No	2
P75393	MPN_390	Dihydrolipoyl dehydrogenase (E3 component of pyruvate complex)	✓	-	3	49.4	Both	No	No	3
P75305	MPN_479	FMN-dependent NADH-azoreductase	✓	-	1	21.5	Both	No	Yes	3
P75114	MPN_678	Glutamate-tRNA ligase (GluRS)	-	-	2	55.6	Both	No	No	0
P75358	MPN_430	Glyceraldehyde-3-phosphate dehydrogenase (GAPDH)	✓	-	10	36.8	Both	No	No	0
P75064	MPN_050	Glycerol kinase (GK)	✓	-	2	56.6	Both	No	No	1
P75526	MPN_246	Guanylate kinase	-	-	7	27	Both	No	No	1
P75170	MPN_625	Hydroperoxide reductase	✓	-	1	15.5	Both	No	No	1
P75250	MPN_528	Inorganic pyrophosphatase (PPase)	✓	-	1	21.4	Biotin	No	No	1
P78007	MPN_674	L-lactate dehydrogenase (L-LDH)	✓	-	25	33.9	Both	No	No	1
P75061	MPN_053	Phosphocarrier protein HPr	✓	-	1	9.5	Both	No	No	0
P75168	MPN_627	Phosphoenolpyruvate-protein phosphotransferase	✓	-	1	63.9	Both	No	No	0
P78018	MPN_429	Phosphoglycerate kinase	✓	-	7	44.2	Both	No	No	2
P75390	MPN_393	Pyruvate dehydrogenase E1 component subunit alpha	✓	✓	58	40.6	Both	No	No	1
P75391	MPN_392	Pyruvate dehydrogenase E1 component subunit beta	-	✓	29	35.9	Both	No	No	2
P78031	MPN_303	Pyruvate kinase (PK)	✓	-	8	57.2	Both	No	No	1
P75512	MPN_263	Thioredoxin (Trx)	✓	-	7	11.2	Both	No	No	0
P53527	MPN_595	Probable ribose-5-phosphate isomerase B (Phosphoriboisomerase B)	-	-	1	16.7	Biotin	No	No	1
P75389	MPN_394	Probable NADH oxidase (NOXase)	✓	-	14	52.8	Both	No	No	3
P75394	MPN_389	Probable lipoate-protein ligase A	✓	-	9	39.2	Both	No	No	0
P75460	MPN_323	Protein NrdI (Ribonucleotide reductase)	✓	-	2	17.1	Both	No	No	0
P75569	MPN_207	PTS system glucose-specific EIICBA component	✓	-	19	101.6	Both	No	Yes	10
P75053	MPN_062	Purine nucleoside phosphorylase DeoD-type (PNP)	✓	-	7	26.3	Both	No	No	1
P75044	MPN_073	Ribose-phosphate pyrophosphokinase (RPPK)	✓	-	10	36.7	Both	No	No	0
Ribosomal
P75581	MPN_164	30S ribosomal protein S10	✓	-	8	12.2	Biotin	No	No	0
Q50296	MPN_190	30S ribosomal protein S11	✓	-	11	12.7	Biotin	Yes	Yes	0
P75576	MPN_169	30S ribosomal protein S19	-	-	5	10	Biotin	No	Yes	0
P75560	MPN_208	30S ribosomal protein S2	-	✓	8	33.4	Both	No	No	0
P75237	MPN_541	30S ribosomal protein S20	-	✓	24	10	Biotin	No	Yes	0
P46775	MPN_446	30S ribosomal protein S4	-	-	26	23.8	Both	No	No	0
Q50301	MPN_182	30S ribosomal protein S5	✓	✓	12	24.1	Both	No	No	1
P75545	MPN_226	30S ribosomal protein S7	-	-	12	17.9	Both	No	No	0
P75179	MPN_616	30S ribosomal protein S9	✓	-	19	15.1	Both	No	Yes	0
P78035	MPN_220	50S ribosomal protein L1	-	-	19	24.3	Both	No	No	0
P75240	MPN_538	50S ribosomal protein L10	-	-	2	17.6	Both	No	No	1
P41204	MPN_172	50S ribosomal protein L16	-	-	5	15.6	Both	No	Yes	0
P75577	MPN_168	50S ribosomal protein L2	-	-	11	31.9	Both	No	No	0
P75578	MPN_167	50S ribosomal protein L23	✓	-	4	25.8	Biotin	No	Yes	0
P75580	MPN_165	50S ribosomal protein L3	-	-	22	31.2	Both	No	Yes	1
P75579	MPN_166	50S ribosomal protein L4	-	-	1	23.6	Biotin	No	Yes	0
Q50303	MPN_180	50S ribosomal protein L6	-	-	9	20.6	Both	No	No	0
P75239	MPN_539	50S ribosomal protein L7/L12	-	-	4	13.1	Both	No	No	1
Translation
P75544	MPN_227	Elongation factor G (EF-G)	-	✓	33	76.5	Both	No	No	1
P75085	MPN_029	Elongation factor P (EF-P)	-	-	5	21.8	Both	No	No	0
P78009	MPN_631	Elongation factor Ts (EF-Ts)	-	✓	8	33.6	Both	No	No	0
P23568	MPN_665	Elongation factor Tu (EF-Tu)	-	-	107	43.1	Both	No	No	0
P75563	MPN_106	Phenylalanine--tRNA ligase beta subunit (PheRS)	-	-	4	91.7	Both	No	No	0
P75161	MPN_636	Ribosome-recycling factor (RRF) (Ribosome-releasing factor)	✓	✓	12	21.7	Biotin	No	No	0
P75054	MPN_061	Signal recognition particle protein (Fifty-four homolog)	✓	-	11	50.1	Shave	No	No	0
Q50298	MPN_187	Translation initiation factor IF-1	✓	-	3	9	Biotin	No	No	0
P75590	MPN_155	Translation initiation factor IF-2	-	-	6	67.9	Shave	No	No	1
Transciption/Cell Cycle
Q50313	MPN_001	Beta sliding clamp (DNA polymerase III subunit beta)	-	-	2	43.8	Both	No	No	0
P22447	MPN_003	DNA gyrase subunit B	✓	-	10	73.8	Both	No	No	1
P78032	MPN_261	DNA topoisomerase 1	-	✓	6	81.9	Both	No	Yes	0
P78013	MPN_516	DNA-directed RNA polymerase subunit beta (rpoB)	-	✓	59	155.5	Both	No	No	1
P75271	MPN_515	DNA-directed RNA polymerase subunit beta' (rpoC)	-	-	50	144.8	Both	No	No	0
P75090	MPN_024	Probable DNA-directed RNA polymerase subunit delta (RNAP delta factor)	✓	-	3	17.2	Biotin	No	No	0
P75159	MPN_638	Putative type I restriction enzyme specificity protein MPN_638 (S protein)	✓	-	10	42.6	Biotin	No	No	1
P75539	MPN_232	Replicative DNA helicase	✓	✓	6	54.5	Both	No	No	0
P75497	MPN_280	Ribonuclease J (RNase J)	✓	-	4	64	Both	No	No	0
P75529	MPN_243	Ribonuclease R (RNase R)	✓	-	9	83.2	Both	No	No	3
P78027	MPN_324	Ribonucleoside-diphosphate reductase subunit alpha	-	-	15	82.3	Both	No	No	1
P75461	MPN_322	Ribonucleoside-diphosphate reductase subunit beta	-	✓	22	39.4	Both	No	No	1
P75466	MPN_315	Ribosomal RNA small subunit methyltransferase H	-	-	1	35.2	Both	No	No	0
P78022	MPN_352	RNA polymerase sigma factor SigA (Sigma-A)	-	✓	22	57.8	Both	No	No	0
P75477	MPN_301	Segregation and condensation protein B	-	-	3	23.7	Biotin	No	No	1
P75542	MPN_229	Single-stranded DNA-binding protein (SSB)	✓	-	2	18.4	Biotin	No	Yes	0
P78019	MPN_401	Transcription elongation factor GreA	✓	-	4	18.1	Both	No	No	0
P75591	MPN_154	Transcription termination/antitermination protein NusA	✓	-	16	60.2	Both	No	Yes	0
P75049	MPN_067	Transcription termination/antitermination protein NusG	✓	-	8	36.1	Both	No	No	0
P75467	MPN_314	Transcriptional regulator MraZ	✓	-	5	16.3	Both	No	No	0
P75033	MPN_153	Uncharacterized ATP-dependent helicase MG140 homolog	✓	-	17	130.3	Shave	No	No	0
P75558	MPN_211	UvrABC system protein B (UvrB) (Excinuclease ABC subunit B)	-	-	3	75.1	Both	No	No	0
Uncharacterised
P75556	MPN_213	Uncharacterized protein MG075 homolog	-	-	3	115.9	Both	Yes	Yes	2
P75588	MPN_157	Uncharacterized protein MG144 homolog: Atrophin-1 family (1.36e-04)	-	-	4	44.3	Both	No	Yes	3
P75353	MPN_121	Uncharacterized protein MG202 homolog	-	-	3	13.3	Both	No	Yes	0
P75470	MPN_311	Uncharacterized protein MG218.1 homolog	✓	✓	9	40.6	Both	No	Yes	0
P75395	MPN_387	Uncharacterized protein MG269 homolog: SMC_N super family (1.59e-07)	✓	✓	4	42.6	Both	No	Yes	0
P75385	MPN_398	Uncharacterized protein MG279 homolog	-	-	1	24.9	Shave	Yes	Yes	2
P75383	MPN_400	Uncharacterized protein MG281 homolog: IgG-blocking protein M (0e+00)	-	-	3	65.9	Both	No	Yes	1
P75329	MPN_454	Uncharacterized protein MG319 homolog	-	-	6	21.4	Both	No	Yes	2
P75249	MPN_529	Uncharacterized protein MG353 homolog: HimA: Bacterial nucleoid DNA-binding protein (3.86e-20)	✓	-	3	12.4	Both	No	Yes	0
P75231	MPN_547	Uncharacterized protein MG369 homolog: YloV: kinase related to dihydroxyacetone kinase (0e+00)	-	-	5	62.4	Shave	No	No	1
P75223	MPN_555	Uncharacterized protein MG377 homolog	-	✓	12	22.4	Both	No	No	0
P75405	MPN_376	Uncharacterized protein MPN_376	-	-	50	130.3	Both	Yes	Yes	2
Q9EXD3	MPN_377	Uncharacterized protein MPN_377	✓	-	7	9.1	Both	No	Yes	0
P75295	MPN_491	Uncharacterized protein MPN_491	-	-	18	52.9	Both	No	Yes	1
