# Supplementary material for: Protein cleavage influences surface protein presentation in Mycoplasma pneumoniae
Source: Sci Rep. 2021 Mar 24;11:6743. doi: 10.1038/s41598-021-86217-y (PMC7990945; doi:10.1038/s41598-021-86217-y)
Supplement: Supplementary file 3 — Supplementary Table S3. [file 41598_2021_86217_MOESM3_ESM.xlsx]

## Sheet: Title Page
Protein cleavage influences surface protein presentation in Mycoplasma pneumoniae
Iain J. Berry, Michael Widjaja, Veronica M. Jarocki, Joel R. Steele, Matthew P. Padula and Steven P. Djordjevic
Supplementary Table S3: M. pneumoniae surface proteins

## Sheet: Surface proteins
Accession#	Gene_loci	Name	Shave	Biotin	Mass kda	Length	pI	Gene	UniProt Localisation	Psort Localisation	SignalP	SecretomeP	TMpred	Secretion
P0CJ81	MPN_309	Proline-rich P65 protein Tax_Id=2104 [Mycoplasma pneumoniae]	Y	Y	47.011	405	4.27	p65	Cell membrane	Cytoplasmic Membrane	No	Yes	0	Non
P11311	MPN_141	Adhesin P1 Tax_Id=272634 [Mycoplasma pneumoniae]	Y	Y	176.163	1635	8.53	mgpA	Cell membrane	Unknown	Yes	Yes	6	Class.
P22447	MPN_003	DNA gyrase subunit B Tax_Id=2104 [Mycoplasma pneumoniae]	Y	Y	73.764	650	5.73	gyrB	Unknown	Cytoplasmic	No	No	1	-
P23568	MPN_665	Elongation factor Tu Tax_Id=2104 [Mycoplasma pneumoniae]	Y	Y	43.122	394	6.06	tuf	Cytoplasm	Cytoplasmic	No	No	0	-
P41204	MPN_172	50S ribosomal protein L16 Tax_Id=2104 [Mycoplasma pneumoniae]	Y	Y	15.607	139	10.24	rplP	Unknown	Cytoplasmic	No	Yes	0	Non
P46775	MPN_446	30S ribosomal protein S4 Tax_Id=2104 [Mycoplasma pneumoniae]	Y	Y	23.76	205	10.73	rpsD	Unknown	Unknown	No	No	0	-
P53527	MPN_595	Probable ribose-5-phosphate isomerase B Tax_Id=272634 [Mycoplasma pneumoniae]	-	Y	16.689	150	5.68	rpiB	Unknown	Cytoplasmic	No	No	1	-
P54125	MPN_197	Oligoendopeptidase F homolog Tax_Id=2104 [Mycoplasma pneumoniae]	Y	Y	70.915	611	8.83	pepF	Unknown	Cytoplasmic	No	Yes	0	Non
P75033	MPN_153	Uncharacterized ATP-dependent helicase MG140 homolog Tax_Id=2104 [Mycoplasma pneumoniae]	Y	-	130.253	1113	8.2	MPN_153	Unknown	Cytoplasmic	No	No	0	-
P75044	MPN_073	Ribose-phosphate pyrophosphokinase Tax_Id=2104 [Mycoplasma pneumoniae]	Y	Y	36.719	328	8.15	prs	Cytoplasm	Cytoplasmic	No	No	0	-
P75049	MPN_067	Protein MG054 homolog Tax_Id=272634 [Mycoplasma pneumoniae]	Y	Y	36.085	320	5.21	MPN_067	Unknown	Cytoplasmic	No	No	0	-
P75053	MPN_062	Purine nucleoside phosphorylase deoD-type Tax_Id=2104 [Mycoplasma pneumoniae]	Y	Y	26.267	238	6.66	deoD	Unknown	Cytoplasmic	No	No	1	-
P75054	MPN_061	Signal recognition particle protein Tax_Id=272634 [Mycoplasma pneumoniae]	Y	-	50.109	450	9.25	ffh	Unknown	Cytoplasmic Membrane	No	No	0	-
P75061	MPN_053	Phosphocarrier protein HPr Tax_Id=272634 [Mycoplasma pneumoniae]	Y	Y	9.489	88	8.04	ptsH	Cytoplasm	Cytoplasmic	No	No	0	-
P75062	MPN_052	Uncharacterized lipoprotein MG040 homolog Tax_Id=272634 [Mycoplasma pneumoniae]	-	Y	71.628	657	9.25	MPN_052	Cell membrane	Unknown	Yes	Yes	3	Class.
P75063	MPN_051	Uncharacterized protein MG039 homolog Tax_Id=2104 [Mycoplasma pneumoniae]	Y	Y	42.697	384	9.01	MPN_051	Unknown	Cytoplasmic	No	No	1	-
P75064	MPN_050	Glycerol kinase Tax_Id=2104 [Mycoplasma pneumoniae]	Y	Y	56.555	508	8.67	glpK	Unknown	Cytoplasmic	No	No	1	-
P75070	MPN_044	Thymidine kinase Tax_Id=2104 [Mycoplasma pneumoniae]	Y	Y	21.486	191	6.43	tdk	Cytoplasm	Cytoplasmic	No	No	0	-
P75085	MPN_029	Elongation factor P Tax_Id=2104 [Mycoplasma pneumoniae]	Y	Y	21.796	190	5.14	efp	Cytoplasm	Cytoplasmic	No	No	0	-
P75089	MPN_025	Fructose-bisphosphate aldolase Tax_Id=2104 [Mycoplasma pneumoniae]	Y	Y	31.049	288	6.41	fba	Unknown	Cytoplasmic	No	No	0	-
P75090	MPN_024	Probable DNA-directed RNA polymerase subunit delta Tax_Id=2104 [Mycoplasma pneumoniae]	-	Y	17.163	144	4.32	rpoE	Unknown	Cytoplasmic	No	No	0	-
P75092	MPN_022	Putative proline iminopeptidase Tax_Id=2104 [Mycoplasma pneumoniae]	Y	Y	34.668	309	7.71	pip	Cytoplasm	Cytoplasmic	No	No	1	-
P75109	MPN_684	Uncharacterized ABC transporter permease MG468 homolog Tax_Id=2104 [Mycoplasma pneumoniae]	Y	Y	209.314	1882	8.23	MPN_684	Cell membrane	Cytoplasmic Membrane	No	Yes	8	Non
P75114	MPN_678	Glutamyl-tRNA synthetase Tax_Id=2104 [Mycoplasma pneumoniae]	Y	Y	55.586	484	8.62	gltX	Cytoplasm	Cytoplasmic	No	No	0	-
P75120	MPN_671	ATP-dependent zinc metalloprotease FtsH Tax_Id=2104 [Mycoplasma pneumoniae]	Y	Y	77.687	709	9.07	ftsH	Cell membrane	Cytoplasmic Membrane	No	No	2	-
P75129	MPN_662	Peptide methionine sulfoxide reductase MsrB Tax_Id=272634 [Mycoplasma pneumoniae]	-	Y	17.268	151	7.01	msrB	Unknown	Unknown	No	Yes	0	Non
P75131	MPN_660	30S ribosomal protein S16 Tax_Id=2104 [Mycoplasma pneumoniae]	-	Y	10.036	88	10.15	rpsP	Unknown	Cytoplasmic	No	Yes	0	Non
P75159	MPN_638	Putative type I restriction enzyme specificity protein MPN_638 Tax_Id=2104 [Mycoplasma pneumoniae]	-	Y	42.623	375	8.53	MPN_638	Unknown	Unknown	No	No	1	-
P75161	MPN_636	Ribosome-recycling factor Tax_Id=272634 [Mycoplasma pneumoniae]	-	Y	21.654	184	7.82	frr	Cytoplasm	Cytoplasmic	No	No	0	-
P75167	MPN_628	2,3-bisphosphoglycerate-independent phosphoglycerate mutase Tax_Id=272634 [Mycoplasma pneumoniae]	Y	Y	56.339	508	6.08	gpmI	Unknown	Cytoplasmic	No	No	0	-
P75168	MPN_627	Phosphoenolpyruvate-protein phosphotransferase Tax_Id=272634 [Mycoplasma pneumoniae]	Y	Y	63.91	572	7.67	ptsI	Cytoplasm	Cytoplasmic	No	No	0	-
P75170	MPN_625	Uncharacterized protein MG427 homolog Tax_Id=272634 [Mycoplasma pneumoniae]	Y	Y	15.459	141	6.5	MPN_625	Unknown	Unknown	No	No	1	-
P75179	MPN_616	30S ribosomal protein S9 Tax_Id=272634 [Mycoplasma pneumoniae]	Y	Y	15.119	132	10.45	rpsI	Unknown	Cytoplasmic	No	Yes	0	Non
P75184	MPN_611	Uncharacterized lipoprotein MG412 homolog Tax_Id=2104 [Mycoplasma pneumoniae]	-	Y	40.951	385	9.35	MPN_611	Cell membrane	Unknown	Yes	Yes	1	Class.
P75189	MPN_606	Enolase Tax_Id=2104 [Mycoplasma pneumoniae]	Y	Y	49.197	456	6.12	eno	Cell surface, Cytoplasm, Secreted	Cytoplasmic	No	No	1	-
P75205	MPN_574	10 kDa chaperonin Tax_Id=2104 [Mycoplasma pneumoniae]	Y	Y	12.611	116	8.98	groS	Cytoplasm	Unknown	No	Yes	0	Non
P75206	MPN_572	Probable cytosol aminopeptidase Tax_Id=2104 [Mycoplasma pneumoniae]	Y	Y	48.758	445	8.53	pepA	Cytoplasm	Cytoplasmic	No	No	1	-
P75223	MPN_555	Uncharacterized protein MG377 homolog Tax_Id=2104 [Mycoplasma pneumoniae]	Y	Y	22.42	193	5.58	MPN_555	Unknown	Cytoplasmic	No	No	0	-
P75231	MPN_547	Uncharacterized protein MG369 homolog Tax_Id=2104 [Mycoplasma pneumoniae]	Y	-	62.398	558	8.35	MPN_547	Unknown	Cytoplasmic	No	No	1	-
P75237	MPN_541	30S ribosomal protein S20 Tax_Id=2104 [Mycoplasma pneumoniae]	-	Y	9.965	56	11.56	rpsT	Unknown	Unknown	No	Yes	0	Non
P75239	MPN_539	50S ribosomal protein L7/L12 Tax_Id=2104 [Mycoplasma pneumoniae]	Y	Y	13.098	122	4.9	rplL	Unknown	Cytoplasmic	No	No	1	-
P75240	MPN_538	50S ribosomal protein L10 Tax_Id=272634 [Mycoplasma pneumoniae]	Y	Y	17.607	161	9.68	rplJ	Unknown	Cytoplasmic	No	No	1	-
P75245	MPN_533	Acetate kinase Tax_Id=2104 [Mycoplasma pneumoniae]	Y	Y	43.673	390	8.1	ackA	Cytoplasm	Cytoplasmic	No	No	0	-
P75247	MPN_531	Chaperone protein ClpB Tax_Id=2104 [Mycoplasma pneumoniae]	Y	Y	81.345	715	8.06	clpB	Cytoplasm	Cytoplasmic	No	No	1	-
P75248	MPN_530	Uncharacterized protein MG354 homolog Tax_Id=2104 [Mycoplasma pneumoniae]	Y	Y	15.574	136	5.21	MPN_530	Unknown	Cytoplasmic	No	No	1	-
P75249	MPN_529	Uncharacterized protein MG353 homolog Tax_Id=2104 [Mycoplasma pneumoniae]	Y	Y	12.402	109	10.14	MPN_529	Unknown	Cytoplasmic	No	Yes	0	Non
P75250	MPN_528	Inorganic pyrophosphatase Tax_Id=2104 [Mycoplasma pneumoniae]	-	Y	21.355	184	5.48	ppa	Cytoplasm	Cytoplasmic	No	No	1	-
P75254	MPN_524	UPF0134 protein MPN_524 Tax_Id=272634 [Mycoplasma pneumoniae]	-	Y	20.098	168	8.76	MPN_524	Unknown	Cytoplasmic	No	No	0	-
P75255	MPN_523	Uncharacterized lipoprotein MG348 homolog Tax_Id=272634 [Mycoplasma pneumoniae]	Y	Y	33.516	305	9.19	MPN_523	Cell membrane	Unknown	Yes	Yes	1	Class.
P75259	MPN_139	UPF0134 protein MPN_139 Tax_Id=272634 [Mycoplasma pneumoniae]	-	Y	19.104	163	9.15	MPN_139	Unknown	Unknown	No	Yes	0	Non
P75265	MPN_133	Uncharacterized lipoprotein MG186 homolog Tax_Id=2104 [Mycoplasma pneumoniae]	Y	Y	33.198	286	6.47	MPN_133	Cell membrane	Extracellular	No	Yes	1	Non
P75269	MPN_518	Uncharacterized protein MG343 homolog Tax_Id=272634 [Mycoplasma pneumoniae]	Y	-	40.69	348	8.93	MPN_518	Unknown	Cytoplasmic Membrane	No	No	0	-
P75271	MPN_515	DNA-directed RNA polymerase subunit beta~ Tax_Id=272634 [Mycoplasma pneumoniae]	Y	Y	144.805	1290	9.29	rpoC	Unknown	Cytoplasmic	No	No	0	-
P75277	MPN_509	Uncharacterized protein MPN_509 Tax_Id=272634 [Mycoplasma pneumoniae]	Y	-	49.784	427	9.06	MPN_509	Unknown	Unknown	No	No	1	-
P75280	MPN_506	Uncharacterized lipoprotein MPN_506 Tax_Id=272634 [Mycoplasma pneumoniae]	Y	Y	87.441	793	9.24	MPN_506	Cell membrane	Unknown	Yes	Yes	2	Class.
P75286	MPN_501	UPF0134 protein MPN_501 Tax_Id=272634 [Mycoplasma pneumoniae]	-	Y	23.15	202	9.1	MPN_501	Unknown	Unknown	No	Yes	0	Non
P75295	MPN_491	Uncharacterized protein MPN_491 Tax_Id=272634 [Mycoplasma pneumoniae]	Y	Y	52.942	474	9.1	MPN_491	Cell membrane	Unknown	No	Yes	1	Non
P75296	MPN_489	Uncharacterized lipoprotein MG338 homolog Tax_Id=272634 [Mycoplasma pneumoniae]	Y	Y	142.976	1300	9.14	MPN_489	Cell membrane	Unknown	No	Yes	2	Non
P75305	MPN_479	FMN-dependent NADH-azoreductase Tax_Id=2104 [Mycoplasma pneumoniae]	Y	Y	21.536	197	8.65	azoR	Unknown	Unknown	No	Yes	3	Non
P75310	MPN_474	Uncharacterized protein MG328 homolog	Y	Y	118.078	1033	4.94	MPN_474	Unknown	Cytoplasmic	No	Yes	0	Non
P75313	MPN_470	Putative Xaa-Pro aminopeptidase Tax_Id=272634 [Mycoplasma pneumoniae]	Y	Y	39.599	354	8.81	pepP	Unknown	Cytoplasmic	No	No	0	-
P75327	MPN_456	Uncharacterized lipoprotein MG321 homolog Tax_Id=272634 [Mycoplasma pneumoniae]	-	Y	110.444	1005	6.33	MPN_456	Cell membrane	Unknown	Yes	Yes	4	Class.
P75329	MPN_454	Uncharacterized protein MG319 homolog Tax_Id=272634 [Mycoplasma pneumoniae]	Y	Y	21.43	193	10.18	MPN_454	Cell membrane	Cytoplasmic Membrane	No	Yes	2	Non
P75334	MPN_444	Uncharacterized lipoprotein MG309 homolog Tax_Id=272634 [Mycoplasma pneumoniae]	Y	Y	146.189	1289	7.89	MPN_444	Cell membrane	Unknown	Yes	Yes	1	Class.
P75342	MPN_436	Uncharacterized lipoprotein MG307 homolog Tax_Id=272634 [Mycoplasma pneumoniae]	Y	Y	139.032	1244	9.14	MPN_436	Cell membrane	Extracellular	Yes	Yes	2	Class.
P75344	MPN_434	Chaperone protein dnaK Tax_Id=2104 [Mycoplasma pneumoniae]	Y	Y	65.058	595	5.41	dnaK	Unknown	Cytoplasmic	No	No	0	-
P75353	MPN_121	Uncharacterized protein MG202 homolog Tax_Id=2104 [Mycoplasma pneumoniae]	Y	Y	13.313	121	4.89	MPN_121	Unknown	Unknown	No	Yes	0	Non
P75354	MPN_119	DnaJ-like protein MG200 homolog (TopJ accessory protein)	Y	Y	100.13	910	4.19	MPN_119	Unknown	Cytoplasmic	No	Yes	0	Non
P75358	MPN_430	Glyceraldehyde-3-phosphate dehydrogenase Tax_Id=272634 [Mycoplasma pneumoniae]	Y	Y	36.782	337	8.86	gapA	Cytoplasm	Cytoplasmic	No	No	0	-
P75359	MPN_428	Phosphate acetyltransferase Tax_Id=2104 [Mycoplasma pneumoniae]	Y	Y	35.17	320	6.86	pta	Cytoplasm	Unknown	No	No	1	-
P75360	MPN_427	Uncharacterized protein MPN_427 Tax_Id=2104 [Mycoplasma pneumoniae]	Y	Y	33.195	290	6.25	MPN_427	Unknown	Cytoplasmic	No	Yes	0	Non
P75374	MPN_410	UPF0134 protein MPN_410 Tax_Id=272634 [Mycoplasma pneumoniae]	-	Y	17.38	148	8.96	MPN_409	Unknown	Unknown	No	Yes	0	Non
P75376	MPN_408	Uncharacterized lipoprotein MPN_408 Tax_Id=272634 [Mycoplasma pneumoniae]	Y	Y	83.293	760	9.16	MPN_408	Cell membrane	Unknown	Yes	Yes	3	Class.
P75383	MPN_400	Uncharacterized protein MG281 homolog Tax_Id=272634 [Mycoplasma pneumoniae]	Y	Y	65.937	582	7.08	MPN_400	Cell membrane	Cytoplasmic	No	Yes	1	Non
P75385	MPN_398	Uncharacterized protein MG279 homolog Tax_Id=272634 [Mycoplasma pneumoniae]	Y	-	24.883	218	9	MPN_398	Cell membrane	Unknown	Yes	Yes	2	Class.
P75389	MPN_394	Probable NADH oxidase Tax_Id=2104 [Mycoplasma pneumoniae]	Y	Y	52.841	479	6.64	nox	Unknown	Cytoplasmic	No	No	3	-
P75390	MPN_393	Pyruvate dehydrogenase E1 component subunit alpha Tax_Id=2104 [Mycoplasma pneumoniae]	Y	Y	40.568	358	6.22	pdhA	Unknown	Cytoplasmic	No	No	1	-
P75391	MPN_392	Pyruvate dehydrogenase E1 component subunit beta Tax_Id=2104 [Mycoplasma pneumoniae]	Y	Y	35.892	327	6.47	pdhB	Unknown	Cytoplasmic	No	No	2	-
P75392	MPN_391	Dihydrolipoyllysine-residue acetyltransferase component of pyruvate dehydrogenase complex Tax_Id=272634 [Mycoplasma pneumoniae]	Y	Y	42.37	402	5.52	pdhC	Unknown	Cytoplasmic	No	No	2	-
P75393	MPN_390	Dihydrolipoyl dehydrogenase Tax_Id=272634 [Mycoplasma pneumoniae]	Y	Y	49.406	457	8.41	pdhD	Cytoplasm	Cytoplasmic	No	No	3	-
P75394	MPN_389	Probable lipoate-protein ligase A Tax_Id=272634 [Mycoplasma pneumoniae]	Y	Y	39.169	339	6.16	lplA	Cytoplasm	Cytoplasmic	No	No	0	-
P75395	MPN_387	Uncharacterized protein MG269 homolog Tax_Id=272634 [Mycoplasma pneumoniae]	Y	Y	42.591	358	5.71	MPN_387	Unknown	Cytoplasmic	No	Yes	0	Non
P75396	MPN_386	Uncharacterized protein MG268 homolog Tax_Id=272634 [Mycoplasma pneumoniae]	Y	Y	27.003	229	8.9	MPN_386	Unknown	Cytoplasmic	No	No	1	-
P75399	MPN_383	Uncharacterized protein MG265 homolog Tax_Id=2104 [Mycoplasma pneumoniae]	Y	Y	31.893	282	5.99	MPN_383	Unknown	Cytoplasmic	No	No	0	-
P75405	MPN_376	Uncharacterized protein MPN_376 Tax_Id=272634 [Mycoplasma pneumoniae]	Y	Y	130.304	1140	9.4	MPN_376	Cell membrane	Cytoplasmic Membrane	Yes	Yes	2	Class.
P75409	MPN_372	ADP-ribosylating toxin CARDS Tax_Id=2104 [Mycoplasma pneumoniae]	Y	Y	68.015	591	5.63	MPN_372	Cell membrane	Cytoplasmic Membrane	No	Yes	0	Non
P75454	MPN_331	Trigger factor Tax_Id=272634 [Mycoplasma pneumoniae]	Y	Y	51.321	444	6.1	tig	Unknown	Cytoplasmic	No	No	0	-
P75460	MPN_323	Protein nrdI Tax_Id=2104 [Mycoplasma pneumoniae]	Y	Y	17.14	153	7.79	nrdI	Unknown	Unknown	No	No	0	-
P75461	MPN_322	Ribonucleoside-diphosphate reductase subunit beta Tax_Id=2104 [Mycoplasma pneumoniae]	Y	Y	39.388	339	5.47	nrdF	Unknown	Cytoplasmic	No	No	1	-
P75466	MPN_315	Ribosomal RNA small subunit methyltransferase H Tax_Id=272634 [Mycoplasma pneumoniae]	Y	Y	35.221	308	9.22	rsmH	Cytoplasm	Cytoplasmic	No	No	0	-
P75467	MPN_314	Protein MraZ Tax_Id=272634 [Mycoplasma pneumoniae]	Y	Y	16.325	141	5.89	mraZ	Unknown	Unknown	No	No	0	-
P75470	MPN_311	Uncharacterized protein MG218.1 homolog (P41 accessory protein)	Y	Y	40.556	357	4.79	MPN_311	Unknown	Cytoplasmic	No	Yes	0	Non
P75471	MPN_310	Cytadherence high molecular weight protein 2 Tax_Id=2104 [Mycoplasma pneumoniae]	Y	Y	215.492	1818	9	hmw2	Unknown	Cytoplasmic	No	No	0	-
P75477	MPN_301	Segregation and condensation protein B Tax_Id=2104 [Mycoplasma pneumoniae]	-	Y	23.667	208	8.48	scpB	Cytoplasm	Cytoplasmic	No	No	1	-
P75482	MPN_295	Uncharacterized protein MG210.1 homolog Tax_Id=2104 [Mycoplasma pneumoniae]	-	Y	25.684	220	7.66	MPN_295	Unknown	Cytoplasmic	No	Yes	0	Non
P75489	MPN_288	Uncharacterized lipoprotein MPN_288 Tax_Id=272634 [Mycoplasma pneumoniae]	Y	Y	86.837	787	9.07	MPN_288	Cell membrane	Unknown	Yes	Yes	2	Class.
P75493	MPN_284	Uncharacterized lipoprotein MPN_284 Tax_Id=2104 [Mycoplasma pneumoniae]	-	Y	87.114	794	9.16	MPN_284	Cell membrane	Unknown	Yes	Yes	2	Class.
P75497	MPN_280	Ribonuclease J Tax_Id=272634 [Mycoplasma pneumoniae]	Y	Y	64.045	569	7.59	MPN_280	Cytoplasm	Cytoplasmic	No	No	0	-
P75504	MPN_273	Uncharacterized 16.1 kDa HIT-like protein Tax_Id=2104 [Mycoplasma pneumoniae]	Y	Y	16.076	144	6.58	MPN_273	Unknown	Cytoplasmic	No	No	0	-
P75509	MPN_266	Uncharacterized protein MG127 homolog Tax_Id=2104 [Mycoplasma pneumoniae]	-	Y	16.799	145	9.81	MPN_266	Unknown	Cytoplasmic	No	Yes	0	Non
P75512	MPN_263	Thioredoxin Tax_Id=272634 [Mycoplasma pneumoniae]	Y	Y	11.208	102	7.74	trxA	Unknown	Cytoplasmic	No	No	0	-
P75518	MPN_256	Uncharacterized protein MG117 homolog Tax_Id=272634 [Mycoplasma pneumoniae]	Y	Y	25.723	223	4.37	MPN_256	Unknown	Unknown	No	Yes	0	Non
P75526	MPN_246	Guanylate kinase Tax_Id=2104 [Mycoplasma pneumoniae]	Y	Y	26.985	189	7.67	gmk	Cytoplasm	Cytoplasmic	No	No	1	-
P75529	MPN_243	Ribonuclease R Tax_Id=2104 [Mycoplasma pneumoniae]	Y	Y	83.167	726	5.6	rnr	Unknown	Cytoplasmic	No	No	3	-
P75538	MPN_233	Uncharacterized lipoprotein MG095 homolog Tax_Id=2104 [Mycoplasma pneumoniae]	-	Y	49.789	454	9.14	MPN_233	Cell membrane	Unknown	Yes	Yes	1	Class.
P75539	MPN_232	Replicative DNA helicase Tax_Id=272634 [Mycoplasma pneumoniae]	Y	Y	54.457	473	5.55	dnaB	Unknown	Cytoplasmic	No	No	0	-
P75542	MPN_229	Single-stranded DNA-binding protein Tax_Id=2104 [Mycoplasma pneumoniae]	-	Y	18.413	166	4.34	ssb	Unknown	Unknown	No	Yes	0	Non
P75544	MPN_227	Elongation factor G Tax_Id=2104 [Mycoplasma pneumoniae]	Y	Y	76.451	688	5.53	fusA	Cytoplasm	Cytoplasmic	No	No	1	-
P75545	MPN_226	30S ribosomal protein S7 Tax_Id=2104 [Mycoplasma pneumoniae]	Y	Y	17.852	155	10.45	rpsG	Unknown	Unknown	No	No	0	-
P75550	MPN_219	50S ribosomal protein L11 Tax_Id=2104 [Mycoplasma pneumoniae]	Y	Y	14.772	137	9.74	rplK	Unknown	Cytoplasmic	No	No	0	-
P75551	MPN_218	Oligopeptide transport ATP-binding protein OppF Tax_Id=272634 [Mycoplasma pneumoniae]	Y	-	98.55	851	9.16	oppF	Cell membrane	Cytoplasmic Membrane	No	No	0	-
P75556	MPN_213	Uncharacterized protein MG075 homolog (P116 adhesin)	Y	Y	115.946	1030	5.94	MPN_213	Cell membrane	Unknown	Yes	Yes	2	Class.
P75558	MPN_211	UvrABC system protein B Tax_Id=2104 [Mycoplasma pneumoniae]	Y	Y	75.147	657	8.53	uvrB	Cytoplasm	Cytoplasmic	No	No	0	-
P75559	MPN_210	Protein translocase subunit SecA Tax_Id=272634 [Mycoplasma pneumoniae]	Y	-	91.753	808	6.95	secA	Cell membrane; Cytoplasmic side	Cytoplasmic	No	No	1	-
P75560	MPN_208	30S ribosomal protein S2 Tax_Id=2104 [Mycoplasma pneumoniae]	Y	Y	33.405	294	9.16	rpsB	Unknown	Cytoplasmic	No	No	0	-
P75563	MPN_106	Phenylalanyl-tRNA synthetase beta chain Tax_Id=2104 [Mycoplasma pneumoniae]	Y	Y	91.657	805	8.44	pheT	Cytoplasm	Cytoplasmic	No	No	0	-
P75569	MPN_207	PTS system glucose-specific EIICBA component Tax_Id=272634 [Mycoplasma pneumoniae]	Y	Y	101.555	940	9.41	ptsG	Cell membrane	Cytoplasmic Membrane	No	Yes	10	Non
P75576	MPN_169	30S ribosomal protein S19 Tax_Id=272634 [Mycoplasma pneumoniae]	-	Y	10.03	87	10.45	rpsS	Unknown	Cytoplasmic	No	Yes	0	Non
P75577	MPN_168	50S ribosomal protein L2 Tax_Id=2104 [Mycoplasma pneumoniae]	Y	Y	31.882	287	10.4	rplB	Unknown	Unknown	No	No	0	-
P75578	MPN_167	50S ribosomal protein L23 Tax_Id=272634 [Mycoplasma pneumoniae]	-	Y	25.823	237	10.08	rplW	Unknown	Unknown	No	Yes	0	Non
P75579	MPN_166	50S ribosomal protein L4 Tax_Id=272634 [Mycoplasma pneumoniae]	-	Y	23.575	212	10.05	rplD	Unknown	Unknown	No	Yes	0	Non-classical
P75580	MPN_165	50S ribosomal protein L3 Tax_Id=2104 [Mycoplasma pneumoniae]	Y	Y	31.228	287	9.85	rplC	Unknown	Cytoplasmic	No	Yes	1	Non-classical
P75581	MPN_164	30S ribosomal protein S10 Tax_Id=2104 [Mycoplasma pneumoniae]	-	Y	12.195	108	9.99	rpsJ	Unknown	Cytoplasmic	No	No	0	-
P75583	MPN_162	Uncharacterized lipoprotein MG149 homolog Tax_Id=272634 [Mycoplasma pneumoniae]	-	Y	36.073	320	6.2	MPN_162	Cell membrane	Unknown	Yes	Yes	1	Classical
P75588	MPN_157	Uncharacterized protein MG144 homolog Tax_Id=272634 [Mycoplasma pneumoniae]	Y	Y	44.268	402	9.98	MPN_157	Cell membrane	Cytoplasmic Membrane	No	Yes	3	Non-classical
P75590	MPN_155	Translation initiation factor IF-2 Tax_Id=272634 [Mycoplasma pneumoniae]	Y	-	67.855	617	8	infB	Cytoplasm	Cytoplasmic	No	No	1	-
P75591	MPN_154	Transcription elongation protein nusA Tax_Id=2104 [Mycoplasma pneumoniae]	Y	Y	60.235	540	5.87	nusA	Unknown	Cytoplasmic	No	Yes	0	Non-classical
P75610	MPN_083	Uncharacterized lipoprotein MPN_083 Tax_Id=272634 [Mycoplasma pneumoniae]	Y	-	59.935	533	7.7	MPN_083	Cell membrane	Unknown	No	Yes	2	Non-classical
P78007	MPN_674	L-lactate dehydrogenase Tax_Id=2104 [Mycoplasma pneumoniae]	Y	Y	33.867	312	8.35	ldh	Cytoplasm	Cytoplasmic	No	No	1	-
P78009	MPN_631	Elongation factor Ts Tax_Id=272634 [Mycoplasma pneumoniae]	Y	Y	33.624	298	7.7	tsf	Cytoplasm	Cytoplasmic	No	No	0	-
P78010	MPN_629	Triosephosphate isomerase Tax_Id=2104 [Mycoplasma pneumoniae]	Y	-	26.941	244	6.96	tpiA	Cytoplasm	Cytoplasmic	No	No	1	-
P78012	MPN_573	60 kDa chaperonin Tax_Id=2104 [Mycoplasma pneumoniae]	Y	Y	58.051	543	5.61	groL	Cytoplasm	Cytoplasmic	No	No	2	-
P78013	MPN_516	DNA-directed RNA polymerase subunit beta Tax_Id=272634 [Mycoplasma pneumoniae]	Y	Y	155.525	1391	6.06	rpoB	Unknown	Cytoplasmic	No	No	1	-
P78017	MPN_120	Protein grpE Tax_Id=2104 [Mycoplasma pneumoniae]	Y	Y	24.69	217	7.77	grpE	Cytoplasm	Cytoplasmic	No	No	0	-
P78018	MPN_429	Phosphoglycerate kinase Tax_Id=2104 [Mycoplasma pneumoniae]	Y	Y	44.184	409	7.08	pgk	Cytoplasm	Cytoplasmic	No	No	2	-
P78019	MPN_401	Transcription elongation factor greA Tax_Id=272634 [Mycoplasma pneumoniae]	Y	Y	18.09	160	4.91	greA	Unknown	Cytoplasmic	No	No	0	-
P78022	MPN_352	RNA polymerase sigma factor rpoD Tax_Id=2104 [Mycoplasma pneumoniae]	Y	Y	57.761	499	8.89	rpoD	Unknown	Cytoplasmic	No	No	0	-
P78025	MPN_332	Lon protease Tax_Id=272634 [Mycoplasma pneumoniae]	Y	-	90.148	795	7.56	lon	Cytoplasm	Cytoplasmic	No	No	0	-
P78027	MPN_324	Ribonucleoside-diphosphate reductase subunit alpha Tax_Id=2104 [Mycoplasma pneumoniae]	Y	Y	82.323	721	6.63	nrdE	Unknown	Cytoplasmic	No	No	1	-
P78031	MPN_303	Pyruvate kinase Tax_Id=2104 [Mycoplasma pneumoniae]	Y	Y	57.232	508	9.17	pyk	Unknown	Unknown	No	No	1	-
P78032	MPN_261	DNA topoisomerase 1 Tax_Id=272634 [Mycoplasma pneumoniae]	Y	Y	81.914	711	9.26	topA	Unknown	Cytoplasmic	No	Yes	0	Non-classical
P78035	MPN_220	50S ribosomal protein L1 Tax_Id=2104 [Mycoplasma pneumoniae]	Y	Y	24.339	226	9.64	rplA	Unknown	Cytoplasmic	No	No	0	-
Q50288	MPN_200	Uncharacterized lipoprotein MPN_200 Tax_Id=272634 [Mycoplasma pneumoniae]	Y	Y	87.576	798	9.37	MPN_200	Cell membrane	Unknown	Yes	Yes	3	Classical
Q50289	MPN_199	Uncharacterized lipoprotein MPN_199	Y	Y	84.15	760	9.29	MPN_199	Cell membrane	Unknown	Yes	Yes	1	Classical
Q50293	MPN_194	Energy-coupling factor transporter ATP-binding protein EcfA 2 Tax_Id=272634 [Mycoplasma pneumoniae]	Y	Y	34.335	303	8.24	cbiO2	Cell membrane	Cytoplasmic Membrane	No	No	0	-
Q50295	MPN_191	DNA-directed RNA polymerase subunit alpha Tax_Id=2104 [Mycoplasma pneumoniae]	Y	Y	36.638	327	6.99	rpoA	Unknown	Cytoplasmic	No	No	2	-
Q50296	MPN_190	30S ribosomal protein S11 Tax_Id=2104 [Mycoplasma pneumoniae]	-	Y	12.679	121	10.27	rpsK	Unknown	Cytoplasmic	Yes	Yes	0	Classical
Q50298	MPN_187	Translation initiation factor IF-1 Tax_Id=272634 [Mycoplasma pneumoniae]	-	Y	9.019	78	9.89	infA	Cytoplasm	Cytoplasmic	No	No	0	-
Q50301	MPN_182	30S ribosomal protein S5 Tax_Id=272634 [Mycoplasma pneumoniae]	Y	Y	24.075	219	10.99	rpsE	Unknown	Cytoplasmic	No	No	1	-
Q50303	MPN_180	50S ribosomal protein L6 Tax_Id=2104 [Mycoplasma pneumoniae]	Y	Y	20.576	184	9.88	rplF	Unknown	Cytoplasmic	No	No	0	-
Q50313	MPN_001	DNA polymerase III subunit beta Tax_Id=272634 [Mycoplasma pneumoniae]	Y	Y	43.829	380	5.8	dnaN	Unknown	Cytoplasmic	No	No	0	-
Q50314	MPN_688	ParA family protein MPN_688 Tax_Id=2104 [Mycoplasma pneumoniae]	-	Y	30.062	270	6.97	MPN_688	Cytoplasm	Unknown	No	No	1	-
Q50329	MPN_600	ATP synthase subunit alpha Tax_Id=2104 [Mycoplasma pneumoniae]	Y	Y	57.339	518	6.16	atpA	Cell membrane	Cytoplasmic	No	No	1	-
Q50331	MPN_598	ATP synthase subunit beta Tax_Id=2104 [Mycoplasma pneumoniae]	Y	Y	52.204	475	5.46	atpD	Cell membrane	Cytoplasmic Membrane	No	No	0	-
Q50335	MPN_592	Uncharacterized lipoprotein MPN_592 Tax_Id=272634 [Mycoplasma pneumoniae]	Y	-	59.464	521	7.18	MPN_592	Cell membrane	Unknown	Yes	Yes	1	Classical
Q50341	MPN_142	Mgp-operon protein 3 Tax_Id=272634 [Mycoplasma pneumoniae]	Y	Y	130.378	1218	8.01	MPN_142	Cell membrane	Unknown	Yes	Yes	5	Classical
Q50360	MPN_452	Cytadherence high molecular weight protein 3 Tax_Id=272634 [Mycoplasma pneumoniae]	Y	Y	73.676	672	4.67	hmw3	Cell membrane	Unknown	No	Yes	0	Non-classical
Q50365	MPN_447	Cytadherence high molecular weight protein 1 Tax_Id=272634 [Mycoplasma pneumoniae]	Y	Y	112.145	1018	3.97	hmw1	Cell membrane	Unknown	No	Yes	0	Non-classical
Q9EXD3	MPN_377	Uncharacterized protein MPN_377 Tax_Id=272634 [Mycoplasma pneumoniae]	Y	Y	9.103	74	6.37	MPN_377	Unknown	Cytoplasmic	No	Yes	0	Non-classical
Q9EXD8	MPN_495	Ascorbate-specific phosphotransferase enzyme IIB component Tax_Id=2104 [Mycoplasma pneumoniae]	-	Y	10.32	95	7.88	ulaB	Cytoplasm	Cytoplasmic	No	No	0	-

## Sheet: Surface prediction overlap
	Supplementary Figure: Venn diagram depicting number of proteins predicted by SignalP and SecreomeP, and number of proteins with >1 predicted transmembrane domain by TMpred
