# Supplementary material for: Protein cleavage influences surface protein presentation in Mycoplasma pneumoniae
Source: Sci Rep. 2021 Mar 24;11:6743. doi: 10.1038/s41598-021-86217-y (PMC7990945; doi:10.1038/s41598-021-86217-y)
Supplement: Supplementary file 4 — Supplementary Table S4. [file 41598_2021_86217_MOESM4_ESM.xlsx]

## Sheet: Title
Protein cleavage influences surface protein presentation in Mycoplasma pneumoniae
Iain J. Berry, Michael Widjaja, Veronica M. Jarocki, Joel R. Steele, Matthew P. Padula and Steven P. Djordjevic
Supplementary Table S4: Putative binding interactions of M. pneumoniae proteins

## Sheet: All proteins
prot_acc	Gene_loci	Name	Length	Mass	prot_pi	A549	Actin	Fetuin	Fn	Heparin	Plg	prot_matches	prot_matches_sig	prot_sequences	prot_sequences_sig	prot_cover
P11311	MPN_141	Adhesin P1	1627	176.163	8.53	Y	Y	Y	Y	Y	Y	1	1	1	1	4.7
P22446	MPN_004	DNA gyrase subunit A	839	93.298	8.52	Y	Y	Y	Y	Y	Y	2	0	2	0	2.7
P22447	MPN_003	DNA gyrase subunit B	650	73.764	5.73	Y	Y	Y	Y	Y	Y	4	0	4	0	6.6
P23568	MPN_665	Elongation factor Tu	394	43.122	6.06	Y	Y	Y	Y	Y	Y	22	1	21	1	49.2
P75053	MPN_062	Purine nucleoside phosphorylase DeoD-type	238	26.313	6.66	Y	Y	Y	Y	Y	Y	6	0	3	0	12.2
P75062	MPN_052	Uncharacterized lipoprotein MG040 homolog	657	71.628	9.25	Y	Y	Y	Y	Y	Y	4	0	4	0	6.8
P75064	MPN_050	Glycerol kinase	508	56.573	8.67	Y	Y	Y	Y	Y	Y	8	0	8	0	23.2
P75089	MPN_025	Fructose-bisphosphate aldolase	288	31.049	6.41	Y	Y	Y	Y	Y	Y	4	0	4	0	16.7
P75120	MPN_671	ATP-dependent zinc metalloprotease FtsH	709	77.687	9.07	Y	Y	Y	Y	Y	Y	2	1	2	1	3.5
P75189	MPN_606	Enolase	456	49.197	6.12	Y	Y	Y	Y	Y	Y	10	3	8	3	23.2
P75205	MPN_574	10 kDa chaperonin	116	12.611	8.98	Y	Y	Y	Y	Y	Y	6	0	6	0	69.8
P75206	MPN_572	Probable cytosol aminopeptidase	445	48.758	8.53	Y	Y	Y	Y	Y	Y	2	0	2	0	5.4
P75223	MPN_555	Uncharacterized protein MG377 homolog	193	22.42	5.58	Y	Y	Y	Y	Y	Y	7	0	7	0	38.3
P75239	MPN_539	50S ribosomal protein L7/L12	122	13.098	4.9	Y	Y	Y	Y	Y	Y	2	0	2	0	18.9
P75247	MPN_531	Chaperone protein ClpB	715	81.345	8.07	Y	Y	Y	Y	Y	Y	3	0	3	0	5.5
P75271	MPN_515	DNA-directed RNA polymerase subunit beta~	1290	144.805	9.29	Y	Y	Y	Y	Y	Y	2	1	2	1	2
P75305	MPN_479	FMN-dependent NADH-azoreductase	197	21.536	8.65	Y	Y	Y	Y	Y	Y	2	0	2	0	16.2
P75310	MPN_474	Uncharacterized protein MG328 homolog	1140	118.007	4.99	Y	Y	Y	Y	Y	Y	5	0	5	0	5
P75327	MPN_456	Uncharacterized lipoprotein MG321 homolog	1005	110.444	6.33	Y	Y	Y	Y	Y	Y	1	1	1	1	1.6
P75344	MPN_434	Chaperone protein DnaK	595	65.058	5.41	Y	Y	Y	Y	Y	Y	19	3	16	3	27.4
P75358	MPN_430	Glyceraldehyde-3-phosphate dehydrogenase	337	36.782	8.86	Y	Y	Y	Y	Y	Y	11	0	11	0	34.4
P75389	MPN_394	Probable NADH oxidase	479	52.841	6.64	Y	Y	Y	Y	Y	Y	5	0	5	0	13.6
P75390	MPN_393	Pyruvate dehydrogenase E1 component subunit alpha	358	40.568	6.22	Y	Y	Y	Y	Y	Y	8	0	8	0	29.9
P75391	MPN_392	Pyruvate dehydrogenase E1 component subunit beta	327	35.892	6.47	Y	Y	Y	Y	Y	Y	19	2	13	1	41.6
P75393	MPN_390	Dihydrolipoyl dehydrogenase	457	49.406	8.41	Y	Y	Y	Y	Y	Y	2	0	2	0	3.9
P75394	MPN_389	Probable lipoate-protein ligase A	339	39.169	6.16	Y	Y	Y	Y	Y	Y	5	0	5	0	14.5
P75493	MPN_284	Uncharacterized lipoprotein MPN_284	794	87.114	9.16	Y	Y	Y	Y	Y	Y	5	0	5	0	7.7
P75539	MPN_232	Replicative DNA helicase n=1	473	54.457	5.55	Y	Y	Y	Y	Y	Y	2	0	2	0	4.9
P75543	MPN_228	30S ribosomal protein S6	215	25.376	9.8	Y	Y	Y	Y	Y	Y	4	1	4	1	23.3
P75556	MPN_213	Uncharacterized protein MG075 homolog (P116 adhesin)	1030	115.946	5.94	Y	Y	Y	Y	Y	Y	2	0	2	0	2.6
P75569	MPN_207	PTS system glucose-specific EIICBA component	940	101.555	9.41	Y	Y	Y	Y	Y	Y	7	1	7	1	10.1
P75591	MPN_154	Transcription termination/antitermination protein NusA	540	60.235	5.87	Y	Y	Y	Y	Y	Y	3	0	3	0	10.2
P78007	MPN_674	L-lactate dehydrogenase	312	33.867	8.35	Y	Y	Y	Y	Y	Y	3	0	3	0	9.6
P78017	MPN_120	Protein GrpE	217	24.69	7.77	Y	Y	Y	Y	Y	Y	2	0	2	0	8.3
P78018	MPN_429	Phosphoglycerate kinase	409	44.184	7.08	Y	Y	Y	Y	Y	Y	8	0	8	0	26.2
P78027	MPN_324	Ribonucleoside-diphosphate reductase subunit alpha	721	82.323	6.63	Y	Y	Y	Y	Y	Y	3	0	3	0	5.3
P78031	MPN_303	Pyruvate kinase	508	57.232	9.17	Y	Y	Y	Y	Y	Y	2	0	2	0	5.3
Q50295	MPN_191	DNA-directed RNA polymerase subunit alpha	327	36.638	6.99	Y	Y	Y	Y	Y	Y	3	0	2	0	6.7
Q50327	MPN_602	ATP synthase subunit b	207	24.004	5.58	Y	Y	Y	Y	Y	Y	5	1	5	1	24.6
Q50329	MPN_600	ATP synthase subunit alpha	518	57.339	6.16	Y	Y	Y	Y	Y	Y	2	0	2	0	5.2
Q50331	MPN_598	ATP synthase subunit beta	475	52.204	5.46	Y	Y	Y	Y	Y	Y	8	3	6	3	16
Q50341	MPN_142	Mgp-operon protein 3	1218	130.378	8.01	Y	Y	Y	Y	Y	Y	2	0	2	0	1.7
Q50360	MPN_452	Cytadherence high molecular weight protein 3	672	73.676	4.67	Y	Y	Y	Y	Y	Y	3	0	3	0	6.4
Q50365	MPN_447	Cytadherence high molecular weight protein 1	1018	112.145	3.97	Y	Y	Y	Y	Y	Y	2	0	2	0	2.7
P75107	MPN_005	Serine--tRNA ligase	420	47.894	8.74	Y	Y	Y	Y	Y	-	3	0	3	0	8.8
P75174	MPN_621	Uncharacterized protein MG423 homolog	561	63.318	8.83	Y	Y	Y	Y	Y	-	2	0	2	0	4.8
P75334	MPN_444	Uncharacterized lipoprotein MG309 homolog	1325	146.189	7.89	Y	Y	Y	Y	Y	-	2	0	2	0	1.9
P75359	MPN_428	Phosphate acetyltransferase n=1	320	35.196	6.86	Y	Y	Y	Y	Y	-	9	0	8	0	27.2
P75512	MPN_263	Thioredoxin	102	11.208	7.74	Y	Y	Y	Y	Y	-	1	1	1	1	11.8
P75544	MPN_227	Elongation factor G	688	76.451	5.53	Y	Y	Y	Y	Y	-	4	0	4	0	5.1
P78009	MPN_631	Elongation factor Ts	298	33.624	7.7	Y	Y	Y	Y	Y	-	2	0	2	0	6
P78012	MPN_573	60 kDa chaperonin	543	58.051	5.61	Y	Y	Y	Y	Y	-	4	0	4	0	7.7
P78013	MPN_516	DNA-directed RNA polymerase subunit beta	1391	155.525	6.06	Y	Y	Y	Y	Y	-	3	0	3	0	2.3
P78019	MPN_401	Transcription elongation factor greA	160	18.09	4.91	Y	Y	Y	Y	Y	-	1	1	1	1	9.4
P78035	MPN_220	50S ribosomal protein L1	226	24.339	9.64	Y	Y	Y	Y	Y	-	4	0	3	0	20.8
Q50294	MPN_193	Energy-coupling factor transporter ATP-binding protein EcfA1	274	30.516	9.05	Y	Y	Y	Y	Y	-	1	1	1	1	9.5
P75218	MPN_560	Arginine deiminase-like protein	438	49.411	7.75	Y	Y	Y	Y	-	Y	2	0	2	0	4.8
P75330	MPN_453	P30 adhesin	274	29.686	9.83	Y	Y	Y	Y	-	Y	4	0	3	0	8.8
P75409	MPN_372	ADP-ribosylating toxin CARDS	591	68.015	5.63	Y	Y	Y	Y	-	Y	2	0	2	0	4.2
P75466	MPN_315	Ribosomal RNA small subunit methyltransferase H	308	35.221	9.22	Y	Y	Y	Y	-	Y	4	0	4	0	15.3
P75470	MPN_311	Uncharacterized protein MG218.1 homolog (P41 accessory protein)	357	40.556	4.79	Y	Y	Y	Y	-	Y	1	1	1	1	3.6
P75559	MPN_210	Protein translocase subunit SecA	808	91.753	6.95	Y	Y	Y	Y	-	Y	5	2	4	2	6.4
Q50314	MPN_688	ParA family protein MPN_688	270	30.062	6.97	Y	Y	Y	Y	-	Y	8	1	8	1	29.3
P75360	MPN_427	Uncharacterized protein MPN_427	290	33.195	6.25	Y	Y	Y	Y	-	-	2	0	2	0	7.9
P75545	MPN_226	30S ribosomal protein S7	155	17.852	10.45	Y	Y	Y	-	Y	Y	4	0	4	0	34.2
Q50313	MPN_001	DNA polymerase III subunit beta	380	43.829	5.8	Y	Y	Y	-	Y	Y	2	0	2	0	5.8
P75106	MPN_006	Thymidylate kinase	210	23.696	6.84	Y	Y	Y	-	Y	-	5	1	5	1	27.1
P75161	MPN_636	Ribosome-recycling factor	185	21.654	7.82	Y	Y	Y	-	Y	-	5	0	5	0	26.6
P75329	MPN_454	Uncharacterized protein MG319 homolog	193	21.43	10.18	Y	Y	Y	-	Y	-	1	1	1	1	9.8
P54125	MPN_197	Oligoendopeptidase F homolog	611	70.915	8.83	Y	Y	-	Y	Y	Y	7	0	7	0	14.2
P75248	MPN_530	Uncharacterized protein MG354 homolog	136	15.574	5.21	Y	Y	-	Y	Y	Y	2	0	2	0	24.3
P75270	MPN_517	Uncharacterized protein MG342 homolog	166	18.857	6.96	Y	Y	-	Y	Y	Y	5	0	5	0	38.6
P75313	MPN_470	Putative Xaa-Pro aminopeptidase	354	39.599	8.81	Y	Y	-	Y	Y	Y	5	0	5	0	9.6
P75395	MPN_387	Uncharacterized protein MG269 homolog	358	42.591	5.71	Y	Y	-	Y	Y	Y	3	0	3	0	8.1
P75482	MPN_295	Uncharacterized protein MG210.1 homolog	220	25.684	7.66	Y	Y	-	Y	Y	Y	2	0	2	0	10.9
P75497	MPN_280	Ribonuclease J	569	64.045	7.59	Y	Y	-	Y	Y	Y	3	0	3	0	6.2
P75550	MPN_219	50S ribosomal protein L11	137	14.772	9.74	Y	Y	-	Y	Y	Y	1	1	1	1	10.2
P75575	MPN_170	50S ribosomal protein L22	159	17.313	10.87	Y	Y	-	Y	Y	Y	1	1	1	1	7.1
P75580	MPN_165	50S ribosomal protein L3	287	31.228	9.85	Y	Y	-	Y	Y	Y	2	0	2	0	8.7
P75581	MPN_164	30S ribosomal protein S10	108	12.195	9.99	Y	Y	-	Y	Y	Y	5	0	5	0	47.2
P78025	MPN_332	Lon protease	795	90.148	7.56	Y	Y	-	Y	Y	Y	6	2	6	2	10.1
P46775	MPN_446	30S ribosomal protein S4	205	23.76	10.73	Y	Y	-	Y	Y	-	6	2	5	1	25.4
P75044	MPN_073	Ribose-phosphate pyrophosphokinase	328	36.719	8.15	Y	Y	-	Y	Y	-	2	0	2	0	7.5
P75050	MPN_066	Phosphomannomutase (CpsG accessory protein)	554	63.175	8.14	Y	Y	-	Y	Y	-	3	0	3	0	6.5
P75367	MPN_420	Uncharacterized protein MG293 homolog	241	28.355	6.32	Y	Y	-	Y	Y	-	3	0	3	0	14.1
P75396	MPN_386	Uncharacterized protein MG268 homolog	229	27.003	8.9	Y	Y	-	Y	Y	-	3	0	3	0	10.9
P75399	MPN_383	Putative phosphatase MPN_383	282	31.893	5.99	Y	Y	-	Y	Y	-	3	0	3	0	11.7
P75481	MPN_297	Uncharacterized protein MG211 homolog	149	17.754	4.99	Y	Y	-	Y	Y	-	3	0	3	0	32.2
P75504	MPN_273	Uncharacterized 16.1 kDa HIT-like protein	144	16.076	6.58	Y	Y	-	Y	Y	-	2	0	2	0	16
P75510	MPN_265	Tryptophan--tRNA ligase n=1	345	39.055	9.55	Y	Y	-	Y	Y	-	2	1	2	1	8.4
P75516	MPN_258	Putative carbohydrate transport ATP-binding protein MPN_258	572	64.823	9.55	Y	Y	-	Y	Y	-	2	1	2	1	3.7
Q50306	MPN_177	50S ribosomal protein L5	180	20.227	9.92	Y	Y	-	Y	Y	-	3	0	3	0	17.8
P75264	MPN_134	Putative ABC transporter ATP-binding protein MG187 homolog	586	66.422	9.11	Y	Y	-	Y	-	Y	4	0	4	0	9.4
P75563	MPN_106	Phenylalanine--tRNA ligase beta subunit	805	91.657	8.44	Y	Y	-	Y	-	-	3	0	3	0	3.6
P75222	MPN_556	Arginine--tRNA ligase	537	62.081	7.35	Y	Y	-	-	Y	-	2	0	2	0	4.5
P75509	MPN_266	Uncharacterized protein MG127 homolog	145	16.799	9.81	Y	Y	-	-	Y	-	3	0	3	0	27.6
P78023	MPN_117	50S ribosomal protein L20	127	14.699	11.29	Y	Y	-	-	Y	-	3	0	3	0	22.8
Q50296	MPN_190	30S ribosomal protein S11	121	12.679	10.27	Y	Y	-	-	Y	-	2	1	2	1	21.5
Q50310	MPN_173	50S ribosomal protein L29	111	12.966	10.04	Y	Y	-	-	Y	-	3	0	3	0	34.2
P75225	MPN_553	Threonine--tRNA ligase	564	64.881	8.98	Y	Y	-	-	-	Y	4	0	4	0	7.4
P75388	MPN_395	Adenine phosphoribosyltransferase	177	19.913	8.64	Y	Y	-	-	-	Y	2	0	2	0	11.3
P75179	MPN_616	30S ribosomal protein S9	132	15.119	10.45	Y	Y	-	-	-	-	3	0	3	0	30.3
P75532	MPN_239	Uncharacterized HTH-type transcriptional regulator MG101 homolog	222	25.834	9.5	Y	Y	-	-	-	-	3	0	3	0	11.3
P75546	MPN_225	30S ribosomal protein S12	139	15.629	11.03	Y	Y	-	-	-	-	2	0	2	0	12.9
P78026	MPN_325	50S ribosomal protein L21	100	11.631	9.52	Y	Y	-	-	-	-	3	0	3	0	20
Q50301	MPN_182	30S ribosomal protein S5	219	24.075	10.99	Y	Y	-	-	-	-	2	0	2	0	13.2
Q50302	MPN_181	50S ribosomal protein L18	116	13.038	10.87	Y	Y	-	-	-	-	3	0	3	0	25.9
P75392	MPN_391	Dihydrolipoyllysine-residue acetyltransferase component of pyruvate dehydrogenase complex	402	42.37	5.52	Y	-	Y	Y	Y	Y	2	0	2	0	7.2
P75123	MPN_668	Organic hydroperoxide resistance protein-like	140	14.873	6.57	Y	-	Y	Y	-	-	3	0	3	0	35
P75245	MPN_533	Acetate kinase	390	43.673	8.1	Y	-	Y	-	Y	-	6	0	5	0	18.2
P75467	MPN_314	Protein MraZ	141	16.325	5.89	Y	-	Y	-	Y	-	2	0	2	0	19.9
P75611	MPN_082	Transketolase	648	72.333	7.1	Y	-	Y	-	Y	-	5	0	5	0	8.5
P75170	MPN_625	Hydroperoxide reductase	141	15.459	6.5	Y	-	-	Y	Y	Y	4	0	4	0	31.2
Q9EXD4	MPN_388	Uncharacterized protein MG269.1 homolog	128	15.211	4.92	Y	-	-	Y	Y	Y	3	1	3	1	31.2
P53527	MPN_595	Probable ribose-5-phosphate isomerase B	150	16.689	5.68	Y	-	-	Y	Y	-	1	0	1	0	9.3
P75092	MPN_022	Putative proline iminopeptidase	309	34.668	7.71	Y	-	-	Y	Y	-	3	0	3	0	15.9
P75240	MPN_538	50S ribosomal protein L10	161	17.607	9.68	Y	-	-	Y	Y	-	1	1	1	1	9.3
P75459	MPN_326	Uncharacterized protein MG233 homolog	100	10.872	6.4	Y	-	-	Y	Y	-	2	0	2	0	24
Q9EXC9	MPN_254	Protein MG115 homolog	157	16.948	8.8	Y	-	-	Y	Y	-	2	0	2	0	15.3
P75118	MPN_673	Uncharacterized protein MG459 homolog	169	19.454	9.16	Y	-	-	-	Y	Y	2	0	2	0	11.2
P75061	MPN_053	Phosphocarrier protein HPr	88	9.489	8.04	Y	-	-	-	Y	-	4	1	4	1	54.5
P75131	MPN_660	30S ribosomal protein S16	88	10.036	10.15	Y	-	-	-	Y	-	2	0	2	0	26.1
P75167	MPN_628	2,3-bisphosphoglycerate-independent phosphoglycerate mutase	508	56.339	6.08	Y	-	-	-	Y	-	2	0	2	0	6.1
P75476	MPN_302	6-phosphofructokinase	328	35.966	7.14	Y	-	-	-	Y	-	5	0	5	0	14.3
P75507	MPN_268	Putative phosphotransferase enzyme IIB component MPN_268	117	13.272	10.34	Y	-	-	-	Y	-	3	0	3	0	39.3
P75522	MPN_251	Probable ribulose-phosphate 3-epimerase	215	24.837	6.62	Y	-	-	-	Y	-	6	0	6	0	37.7
P78033	MPN_250	Glucose-6-phosphate isomerase	430	48.803	9.05	Y	-	-	-	Y	-	7	0	7	0	19.1
P78034	MPN_221	Peptidyl-tRNA hydrolase	188	21.403	9.52	Y	-	-	-	Y	-	4	0	4	0	23.9
P75293	MPN_493	Probable 3-keto-L-gulonate-6-phosphate decarboxylase	218	24.118	5.8	Y	-	-	-	-	-	1	1	1	1	11
P75324	MPN_459	Uncharacterized lipoprotein MPN_459	569	63.079	5.94	Y	-	-	-	-	-	2	0	2	0	4
P75353	MPN_121	Uncharacterized protein MG202 homolog	121	13.313	4.89	Y	-	-	-	-	-	3	1	3	1	29.8
Q50293	MPN_194	Energy-coupling factor transporter ATP-binding protein EcfA2	303	34.335	8.24	Y	-	-	-	-	-	1	1	1	1	5.3
Q50308	MPN_175	50S ribosomal protein L14	122	13.445	10.4	Y	-	-	-	-	-	2	0	2	0	13.9
P09924	MPN_063	Deoxyribose-phosphate aldolase	224	24.862	8.61	-	Y	Y	Y	Y	Y	2	1	2	1	14.3
P0CJ81	MPN_309	Proline-rich P65 protein	405	47.011	4.27	-	Y	Y	Y	Y	Y	3	0	3	0	8.4
P75049	MPN_067	Transcription termination/antitermination protein NusG	320	36.085	5.21	-	Y	Y	Y	Y	Y	14	1	12	1	42.8
P75255	MPN_523	Uncharacterized lipoprotein MG348 homolog	305	33.516	9.19	-	Y	Y	Y	Y	Y	4	0	4	0	12.5
P75362	MPN_425	Signal recognition particle receptor FtsY	348	38.751	6.85	-	Y	Y	Y	Y	Y	4	0	4	0	12.1
P75454	MPN_331	Trigger factor	444	51.321	6.1	-	Y	Y	Y	Y	Y	5	0	5	0	11.3
P75526	MPN_246	Guanylate kinase	189	26.985	7.67	-	Y	Y	Y	Y	Y	3	0	3	0	12.7
P75560	MPN_208	30S ribosomal protein S2	294	33.405	9.16	-	Y	Y	Y	Y	Y	18	2	16	2	46.9
P75168	MPN_627	Phosphoenolpyruvate-protein phosphotransferase	572	63.91	7.67	-	Y	Y	Y	Y	-	2	0	2	0	3.5
P75308	MPN_476	Cytidylate kinase	217	24.552	7.88	-	Y	Y	Y	Y	-	3	1	3	1	10.1
P75342	MPN_436	Uncharacterized lipoprotein MG307 homolog	1244	139.032	9.14	-	Y	Y	Y	Y	-	3	1	3	1	2.8
P75384	MPN_399	Uncharacterized protein MG280 homolog	287	31.767	8.72	-	Y	Y	Y	Y	-	4	0	3	0	13.9
P75420	MPN_361	Peptide chain release factor 1	359	40.786	6.14	-	Y	Y	Y	Y	-	4	1	4	1	11.7
P75477	MPN_301	Segregation and condensation protein B	208	23.667	8.48	-	Y	Y	Y	Y	-	2	0	2	0	11.1
P75489	MPN_288	Uncharacterized lipoprotein MPN_288	787	86.837	9.07	-	Y	Y	Y	Y	-	6	1	6	1	9.1
P75529	MPN_243	Ribonuclease R	726	83.167	5.6	-	Y	Y	Y	Y	-	18	4	14	4	24.7
P75538	MPN_233	Uncharacterized lipoprotein MG095 homolog	454	49.789	9.14	-	Y	Y	Y	Y	-	3	1	3	1	9.7
P75184	MPN_611	Uncharacterized lipoprotein MG412 homolog	385	40.951	9.35	-	Y	Y	Y	-	Y	7	0	7	0	21.8
P75361	MPN_426	Chromosome partition protein Smc	982	110.764	5.85	-	Y	Y	Y	-	Y	2	0	2	0	2.5
P75383	MPN_400	Uncharacterized protein MG281 homolog	582	65.937	7.08	-	Y	Y	Y	-	Y	3	0	3	0	6.2
P75471	MPN_310	Cytadherence high molecular weight protein 2	1818	215.492	9	-	Y	Y	-	Y	Y	8	2	8	2	5.1
P75553	MPN_216	Oligopeptide transport system permease protein OppC	376	41.208	9.72	-	Y	Y	-	Y	Y	7	2	7	2	22.9
P75354	MPN_119	DnaJ-like protein MG200 homolog (TopJ accessory protein)	910	100.13	4.19	-	Y	Y	-	Y	-	4	1	4	1	5.4
Q50299	MPN_185	Adenylate kinase	213	24.24	7.08	-	Y	Y	-	Y	-	2	0	2	0	9.9
P41205	MPN_171	30S ribosomal protein S3	273	30.595	10.21	-	Y	-	Y	Y	Y	3	1	3	1	15
P75033	MPN_153	Uncharacterized ATP-dependent helicase MG140 homolog	1113	130.253	8.2	-	Y	-	Y	Y	Y	4	0	4	0	4.1
P75090	MPN_024	Probable DNA-directed RNA polymerase subunit delta	144	17.163	4.32	-	Y	-	Y	Y	Y	2	0	2	0	12.3
P75177	MPN_618	DNA polymerase III subunit gamma/tau	681	76.165	6.86	-	Y	-	Y	Y	Y	8	0	8	0	14.7
P75404	MPN_378	DNA polymerase III subunit alpha	872	99.195	6.73	-	Y	-	Y	Y	Y	3	0	3	0	4.5
P75461	MPN_322	Ribonucleoside-diphosphate reductase subunit beta	339	39.388	5.47	-	Y	-	Y	Y	Y	2	0	2	0	6.2
P75500	MPN_277	Lysine--tRNA ligase	489	56.046	6.62	-	Y	-	Y	Y	Y	8	1	8	1	17.6
P75508	MPN_267	NAD kinase	259	29.015	8.2	-	Y	-	Y	Y	Y	3	1	3	1	16.2
P75519	MPN_255	Uncharacterized protein MG116 homolog	251	29.029	8.98	-	Y	-	Y	Y	Y	9	2	6	1	21.9
P75534	MPN_237	Glutamyl-tRNA(Gln) amidotransferase subunit A	478	53.197	7.66	-	Y	-	Y	Y	Y	4	0	4	0	10.5
P78022	MPN_352	RNA polymerase sigma factor SigA	499	57.761	8.89	-	Y	-	Y	Y	Y	2	0	2	0	5.8
Q50303	MPN_180	50S ribosomal protein L6	184	20.576	9.88	-	Y	-	Y	Y	Y	7	0	7	0	46.2
Q59549	MPN_686	Chromosomal replication initiator protein DnaA	439	50.593	8.92	-	Y	-	Y	Y	Y	3	0	3	0	9.6
P75054	MPN_061	Signal recognition particle protein	450	50.109	9.25	-	Y	-	Y	Y	-	2	0	2	0	5.3
P75159	MPN_638	Putative type I restriction enzyme specificity protein MPN_638	375	42.623	8.53	-	Y	-	Y	Y	-	-	-	-	-	-
P75231	MPN_547	Uncharacterized protein MG369 homolog	558	62.398	8.35	-	Y	-	Y	Y	-	2	0	2	0	4.8
P75365	MPN_422	tRNA-specific 2-thiouridylase MnmA	370	41.747	8.76	-	Y	-	Y	Y	-	4	1	4	1	17.8
P75368	MPN_419	Alanine--tRNA ligase	900	103.57	6.38	-	Y	-	Y	Y	-	6	0	6	0	7.6
P75405	MPN_376	Uncharacterized protein MPN_376	1140	130.304	9.4	-	Y	-	Y	Y	-	7	0	7	0	6
P75460	MPN_323	Protein NrdI	153	17.14	7.79	-	Y	-	Y	Y	-	2	1	2	1	20.3
P75525	MPN_247	Putative protein phosphatase	259	29.67	8.57	-	Y	-	Y	Y	-	2	1	2	1	10
P75528	MPN_244	Uncharacterized protein MG105 homolog	202	22.719	9.38	-	Y	-	Y	Y	-	3	0	3	0	20.3
P75533	MPN_238	Aspartyl/glutamyl-tRNA(Asn/Gln) amidotransferase subunit B	477	54.397	7.68	-	Y	-	Y	Y	-	8	1	8	1	18.8
P75584	MPN_161	Uncharacterized protein MG148 homolog	445	52.834	5.88	-	Y	-	Y	Y	-	5	1	5	1	11.9
P75589	MPN_156	Ribosome-binding factor A	116	13.381	9.41	-	Y	-	Y	Y	-	3	0	3	0	26.7
P75590	MPN_155	Translation initiation factor IF-2	617	67.855	8	-	Y	-	Y	Y	-	4	0	4	0	7.8
P78021	MPN_357	DNA ligase	658	73.924	8.4	-	Y	-	Y	Y	-	4	0	4	0	6.5
P75056	MPN_058	Uncharacterized lipoprotein MG045 homolog	470	54.986	5.19	-	Y	-	Y	-	Y	2	0	2	0	5.4
P75144	MPN_140	Bifunctional oligoribonuclease and PAP phosphatase NrnA n=5	324	37.121	8.81	-	Y	-	Y	-	Y	2	0	2	0	5.9
P75232	MPN_546	Phosphate acyltransferase	328	36.641	8.71	-	Y	-	Y	-	Y	8	1	8	1	26.8
Q50332	MPN_597	ATP synthase epsilon chain	133	15.161	9.72	-	Y	-	Y	-	Y	2	0	2	0	17.3
P75038	MPN_079	Putative 1-phosphofructokinase	300	33.567	5.64	-	Y	-	Y	-	-	2	1	2	1	8.3
P75121	MPN_670	Uncharacterized protein MG456 homolog	345	39.178	9.13	-	Y	-	Y	-	-	2	0	2	0	11
P75517	MPN_257	UDP-glucose 4-epimerase	338	38.109	6.75	-	Y	-	Y	-	-	2	0	2	0	6.5
P75551	MPN_218	Oligopeptide transport ATP-binding protein OppF	851	98.55	9.16	-	Y	-	Y	-	-	2	0	2	0	2.6
P78004	MPN_021	Chaperone protein DnaJ	390	43.14	8.85	-	Y	-	Y	-	-	2	0	2	0	7.7
P75052	MPN_064	Thymidine phosphorylase	421	46.599	8.98	-	Y	-	-	Y	Y	4	1	4	1	13.8
P75229	MPN_549	Uncharacterized protein MG371 homolog	325	36.744	9.05	-	Y	-	-	Y	Y	3	1	3	1	11.7
P78011	MPN_576	Serine hydroxymethyltransferase	406	45.238	9.14	-	Y	-	-	Y	Y	4	0	4	0	12.8
P75081	MPN_033	Uracil phosphoribosyltransferase	206	22.735	9.1	-	Y	-	-	Y	-	3	1	2	1	11.2
P75093	MPN_020	Uncharacterized ATP-dependent helicase MPN_020	1030	119.527	8.38	-	Y	-	-	Y	-	3	0	3	0	2.7
P75109	MPN_684	Uncharacterized ABC transporter permease MG468 homolog	1882	209.314	8.23	-	Y	-	-	Y	-	4	2	4	2	2.6
P75113	MPN_679	Ribosomal RNA small subunit methyltransferase A	263	29.775	9.48	-	Y	-	-	Y	-	2	0	2	0	9.5
P75122	MPN_669	Tyrosine--tRNA ligase	399	44.622	9.52	-	Y	-	-	Y	-	3	0	3	0	9
P75133	MPN_658	50S ribosomal protein L19	119	13.831	10.47	-	Y	-	-	Y	-	5	0	5	0	32.8
P75165	MPN_632	Uridylate kinase	235	25.404	8.65	-	Y	-	-	Y	-	4	0	3	0	13.2
P75176	MPN_619	UvrABC system protein A	948	105.36	8.18	-	Y	-	-	Y	-	6	0	6	0	6.9
P75212	MPN_566	Uncharacterized protein MG385 homolog	237	27.699	9.24	-	Y	-	-	Y	-	2	0	2	0	10.1
P75221	MPN_557	tRNA uridine 5-carboxymethylaminomethyl modification enzyme MnmG	612	68.011	9.06	-	Y	-	-	Y	-	4	0	4	0	6.4
P75258	MPN_520	Isoleucine--tRNA ligase	861	99.465	9.26	-	Y	-	-	Y	-	9	1	9	1	12.1
P75295	MPN_491	Uncharacterized protein MPN_491	474	52.942	9.1	-	Y	-	-	Y	-	2	0	2	0	4.4
P75306	MPN_478	Probable transcriptional regulatory protein MPN_478	235	25.963	5.89	-	Y	-	-	Y	-	3	0	3	0	10.2
P75385	MPN_398	Uncharacterized protein MG279 homolog	218	24.883	9	-	Y	-	-	Y	-	2	0	2	0	13.8
P75469	MPN_312	Uncharacterized protein (P24 accessory protein)	218	24.193	5.89	-	Y	-	-	Y	-	7	0	7	0	44.5
P75483	MPN_294	Uncharacterized protein MPN_294	206	23.204	9.51	-	Y	-	-	Y	-	5	0	5	0	28.2
P75540	MPN_231	50S ribosomal protein L9	149	17.141	9.52	-	Y	-	-	Y	-	6	0	5	0	34.9
P75558	MPN_211	UvrABC system protein B	657	75.147	8.53	-	Y	-	-	Y	-	6	0	6	0	11.7
P75577	MPN_168	50S ribosomal protein L2	287	31.882	10.4	-	Y	-	-	Y	-	3	0	3	0	13.2
P75578	MPN_167	50S ribosomal protein L23	237	25.823	10.08	-	Y	-	-	Y	-	5	0	4	0	26.2
P75579	MPN_166	50S ribosomal protein L4	212	23.575	10.05	-	Y	-	-	Y	-	3	0	3	0	17
P75587	MPN_158	Putative riboflavin biosynthesis protein RibF	269	30.416	9.16	-	Y	-	-	Y	-	2	0	2	0	8.6
P78024	MPN_115	Translation initiation factor IF-3	201	23.131	9.91	-	Y	-	-	Y	-	4	0	3	0	12.9
P78032	MPN_261	DNA topoisomerase 1	711	81.914	9.26	-	Y	-	-	Y	-	2	0	2	0	3.7
Q50304	MPN_179	30S ribosomal protein S8	142	15.867	10.32	-	Y	-	-	Y	-	3	1	2	1	22.5
P75269	MPN_518	Uncharacterized protein MG343 homolog n=1	348	40.69	8.93	-	Y	-	-	-	Y	1	1	1	1	4.3
P75456	MPN_329	Uncharacterized protein MG236 homolog	158	18.844	9.02	-	Y	-	-	-	Y	5	0	5	0	26.6
P75059	MPN_055	Spermidine/putrescine import ATP-binding protein PotA	560	65.091	9.1	-	Y	-	-	-	-	3	0	3	0	6.1
P75068	MPN_046	Aspartate--tRNA ligase	557	64.073	8.67	-	Y	-	-	-	-	5	0	5	0	10.6
P75178	MPN_617	50S ribosomal protein L13	141	16.781	9.86	-	Y	-	-	-	-	2	0	2	0	13.5
P75210	MPN_568	GTPase Era	291	33.508	8.86	-	Y	-	-	-	-	3	0	3	0	11.3
P75211	MPN_567	Protein P200	1036	116.844	4.07	-	Y	-	-	-	-	3	0	3	0	3.6
P75236	MPN_542	Uncharacterized protein MG364 homolog	218	25.556	10.06	-	Y	-	-	-	-	5	0	4	0	17.9
P75249	MPN_529	Uncharacterized protein MG353 homolog	109	12.402	10.14	-	Y	-	-	-	-	2	0	2	0	21.1
P75252	MPN_526	Uncharacterized protein MG350 homolog	328	39.367	8.35	-	Y	-	-	-	-	3	0	3	0	8.5
P75304	MPN_480	Valine--tRNA ligase	838	95.659	9.57	-	Y	-	-	-	-	10	0	9	0	12.8
P75309	MPN_475	GTPase Der	449	50.114	9.69	-	Y	-	-	-	-	2	1	2	1	5.1
P75351	MPN_124	Heat-inducible transcription repressor HrcA	351	40.436	8.68	-	Y	-	-	-	-	4	1	4	1	17.1
P75352	MPN_123	DNA topoisomerase 4 subunit A	789	88.613	9	-	Y	-	-	-	-	2	0	2	0	2.7
P75376	MPN_408	Uncharacterized lipoprotein MPN_408	760	83.293	9.16	-	Y	-	-	-	-	5	0	5	0	10
P75387	MPN_396	Uncharacterized protein MG277 homolog	971	108.178	9.08	-	Y	-	-	-	-	5	1	5	1	7
P75424	MPN_355	Uncharacterized tRNA/rRNA methyltransferase MG252 homolog	239	27.758	9.67	-	Y	-	-	-	-	5	0	4	0	18.8
P75442	MPN_336	Uncharacterized protein MG240 homolog	349	39.968	9.79	-	Y	-	-	-	-	2	0	2	0	7.6
P75511	MPN_264	Uncharacterized protein MG125 homolog	281	32.593	9.47	-	Y	-	-	-	-	2	0	2	0	7.8
P75552	MPN_217	Oligopeptide transport ATP-binding protein OppD	423	47.377	9.43	-	Y	-	-	-	-	3	0	3	0	8.3
P75612	MPN_081	Putative ABC transporter ATP-binding protein MG065 homolog	465	53.478	9.3	-	Y	-	-	-	-	2	0	2	0	4.3
P78036	MPN_209	Probable cation-transporting P-type ATPase	872	94.908	6.38	-	Y	-	-	-	-	1	1	1	1	1.4
Q50291	MPN_196	tRNA pseudouridine synthase A	243	27.7	9.76	-	Y	-	-	-	-	4	0	4	0	18.5
Q50300	MPN_183	50S ribosomal protein L15	151	16.72	10.93	-	Y	-	-	-	-	2	0	2	0	18.5
Q59547	MPN_192	50S ribosomal protein L17	124	14.236	10.23	-	Y	-	-	-	-	3	0	2	0	21.8
Q59548	MPN_184	Preprotein translocase subunit secY	477	51.934	9.72	-	Y	-	-	-	-	4	1	4	1	11.7
Q50315	MPN_687	Uncharacterized protein MPN_687	250	28.645	5.7	-	-	Y	Y	Y	-	4	0	4	0	19.2
P75250	MPN_528	Inorganic pyrophosphatase	184	21.355	5.48	-	-	Y	Y	-	Y	1	1	1	1	8.7
P75063	MPN_051	Uncharacterized protein MG039 homolog	384	42.697	9.01	-	-	Y	-	Y	-	2	0	2	0	5.2
P75127	MPN_664	DegV domain-containing protein MG450 homolog	237	26.822	9.11	-	-	Y	-	Y	-	1	1	1	1	5.1
P78010	MPN_629	Triosephosphate isomerase	244	26.941	6.96	-	-	Y	-	Y	-	4	1	3	1	18.9
P75296	MPN_489	Uncharacterized lipoprotein MG338 homolog	1300	142.976	9.14	-	-	Y	-	-	-	2	1	2	1	2
P75382	MPN_402	Proline--tRNA ligase	483	55.42	8.72	-	-	-	Y	Y	Y	4	2	4	2	10.4
P75425	MPN_354	Glycine--tRNA ligase	449	52.271	6.85	-	-	-	Y	Y	Y	7	2	7	2	18.5
P75498	MPN_279	Elongation factor 4	598	67.982	7.59	-	-	-	Y	Y	Y	1	1	1	1	2.5
P75091	MPN_023	Methionine--tRNA ligase	512	59.225	6.63	-	-	-	Y	Y	-	2	1	2	1	5.3
P75114	MPN_678	Glutamate--tRNA ligase	484	55.597	8.62	-	-	-	Y	Y	-	5	1	5	1	13.2
P75378	MPN_406	Acyl carrier protein homolog	84	9.831	4.99	-	-	-	Y	Y	-	1	1	1	1	15.5
P75401	MPN_381	Uncharacterized protein MG263 homolog	292	33.818	6.15	-	-	-	Y	Y	-	2	2	2	2	10.3
P75403	MPN_379	5~-3~ exonuclease	291	32.951	7.6	-	-	-	Y	Y	-	3	1	3	1	10
P75502	MPN_275	Uncharacterized protein MG134 homolog	100	11.472	4.85	-	-	-	Y	Y	-	3	1	2	1	51
P75518	MPN_256	Uncharacterized protein MG117 homolog	223	25.723	4.37	-	-	-	Y	Y	-	2	1	2	1	13
P75521	MPN_252	Asparagine--tRNA ligase	455	51.865	8.76	-	-	-	Y	Y	-	-	-	-	-	-
P78029	MPN_320	Thymidylate synthase	287	33.57	8.6	-	-	-	Y	Y	-	1	1	1	1	4.3
P75464	MPN_317	Cell division protein FtsZ	380	42.77	7.15	-	-	-	Y	-	Y	3	3	3	3	10.5
P75078	MPN_036	Uncharacterized protein MPN_036	673	76.583	8.58	-	-	-	Y	-	-	2	2	2	2	3.4
P75119	MPN_672	Hypoxanthine-guanine phosphoribosyltransferase	175	19.607	6.08	-	-	-	Y	-	-	1	1	1	1	8.6
P75124	MPN_667	UTP--glucose-1-phosphate uridylyltransferase	291	32.148	6.32	-	-	-	Y	-	-	4	1	4	1	17.9
P75398	MPN_384	Leucine--tRNA ligase	793	91.027	8.06	-	-	-	Y	-	-	-	-	-	-	-
P75564	MPN_105	Phenylalanine--tRNA ligase alpha subunit	341	39.216	6.6	-	-	-	Y	-	-	2	1	2	1	8.2
Q50288	MPN_200	Uncharacterized lipoprotein MPN_200	798	87.576	9.37	-	-	-	Y	-	-	2	0	2	0	3.8
P75035	MPN_151	UPF0134 protein MPN_151	133	15.469	5.91	-	-	-	-	Y	-	-	-	-	-	-
P75041	MPN_076	Uncharacterized protein MG061 homolog 1	564	61.592	9.43	-	-	-	-	Y	-	1	1	1	1	2
P75046	MPN_071	Ribosomal RNA small subunit methyltransferase I	276	31.042	6.86	-	-	-	-	Y	-	-	-	-	-	-
P75069	MPN_045	Histidine--tRNA ligase	414	47.233	6.56	-	-	-	-	Y	-	-	-	-	-	-
P75070	MPN_044	Thymidine kinase	224	21.486	6.43	-	-	-	-	Y	-	-	-	-	-	-
P75080	MPN_034	DNA polymerase III PolC-type	1443	164.998	6.99	-	-	-	-	Y	-	2	0	2	0	1.6
P75088	MPN_026	Probable GTP-binding protein MG024 homolog	366	40.582	6.52	-	-	-	-	Y	-	-	-	-	-	-
P75100	MPN_013	UPF0134 protein MPN_013	257	29.126	5.36	-	-	-	-	Y	-	-	-	-	-	-
P75115	MPN_677	Uncharacterized protein MG461 homolog	425	50.554	8.69	-	-	-	-	Y	-	-	-	-	-	-
P75117	MPN_675	UPF0134 protein MPN_675	138	11.931	7.93	-	-	-	-	Y	-	-	-	-	-	-
P75129	MPN_662	Peptide methionine sulfoxide reductase MsrB	151	17.268	7.01	-	-	-	-	Y	-	-	-	-	-	-
P75132	MPN_659	tRNA (guanine-N(1)-)-methyltransferase	231	26.324	7.01	-	-	-	-	Y	-	-	-	-	-	-
P75173	MPN_622	30S ribosomal protein S15	86	9.895	10.21	-	-	-	-	Y	-	-	-	-	-	-
P75187	MPN_608	Uncharacterized protein MG409 homolog	225	26.839	8.21	-	-	-	-	Y	-	-	-	-	-	-
P75188	MPN_607	Peptide methionine sulfoxide reductase MsrA	157	18.367	5.63	-	-	-	-	Y	-	-	-	-	-	-
P75220	MPN_558	Ribosomal RNA small subunit methyltransferase G	191	22.067	7.01	-	-	-	-	Y	-	-	-	-	-	-
P75224	MPN_554	Uncharacterized protein MG376 homolog	104	12.462	8.94	-	-	-	-	Y	-	-	-	-	-	-
P75227	MPN_551	Uncharacterized protein MG373 homolog	281	32.549	7.64	-	-	-	-	Y	-	-	-	-	-	-
P75228	MPN_550	Probable tRNA sulfurtransferase	387	43.313	9.29	-	-	-	-	Y	-	-	-	-	-	-
P75233	MPN_545	Ribonuclease 3	282	32.632	9.25	-	-	-	-	Y	-	-	-	-	-	-
P75234	MPN_544	Uncharacterized protein MG366 homolog	664	76.721	7.49	-	-	-	-	Y	-	-	-	-	-	-
P75237	MPN_541	30S ribosomal protein S20	87	9.965	11.56	-	-	-	-	Y	-	-	-	-	-	-
P75246	MPN_532	Uncharacterized protein MG356 homolog	282	33.275	8.71	-	-	-	-	Y	-	-	-	-	-	-
P75254	MPN_524	UPF0134 protein MPN_524	168	20.098	8.76	-	-	-	-	Y	-	-	-	-	-	-
P75259	MPN_139	UPF0134 protein MPN_139	163	19.104	9.15	-	-	-	-	Y	-	-	-	-	-	-
P75282	MPN_504	UPF0134 protein MPN_504	126	14.979	9.08	-	-	-	-	Y	-	-	-	-	-	-
P75294	MPN_492	Probable L-ribulose-5-phosphate 3-epimerase ulaE	292	34.866	8.71	-	-	-	-	Y	-	-	-	-	-	-
P75301	MPN_484	UPF0134 protein MPN_484	125	11.928	9.26	-	-	-	-	Y	-	-	-	-	-	-
P75303	MPN_481	Probable GTP-binding protein EngB	193	21.805	9.71	-	-	-	-	Y	-	-	-	-	-	-
P75312	MPN_472	DegV domain-containing protein MG326 homolog	293	32.759	9.33	-	-	-	-	Y	-	-	-	-	-	-
P75333	MPN_445	Putative esterase/lipase 1	269	30.901	8.42	-	-	-	-	Y	-	-	-	-	-	-
P75402	MPN_380	Formamidopyrimidine-DNA glycosylase	277	31.835	9.4	-	-	-	-	Y	-	-	-	-	-	-
P75429	MPN_349	Uncharacterized protein MG246 homolog	281	31.411	8.83	-	-	-	-	Y	-	-	-	-	-	-
P75430	MPN_348	Probable 5-formyltetrahydrofolate cyclo-ligase	164	19.253	6.6	-	-	-	-	Y	-	-	-	-	-	-
P75446	MPN_118	Uncharacterized protein MG199 homolog	236	26.306	9.39	-	-	-	-	Y	-	-	-	-	-	-
P75453	MPN_109	Uncharacterized protein MPN_109	165	19.807	5.68	-	-	-	-	Y	-	-	-	-	-	-
P75457	MPN_328	Probable endonuclease 4	286	31.869	6.7	-	-	-	-	Y	-	-	-	-	-	-
P75485	MPN_292	Uncharacterized RNA pseudouridine synthase MG209 homolog	309	35.206	8.66	-	-	-	-	Y	-	-	-	-	-	-
P75490	MPN_287	UPF0134 protein MPN_287	145	13.351	9.33	-	-	-	-	Y	-	-	-	-	-	-
P75527	MPN_245	Peptide deformylase	193	24.576	6.38	-	-	-	-	Y	-	-	-	-	-	-
P75531	MPN_240	Thioredoxin reductase	315	34.51	6.71	-	-	-	-	Y	-	-	-	-	-	-
P75535	MPN_236	Uncharacterized protein MG098 homolog	479	54.126	9.63	-	-	-	-	Y	-	-	-	-	-	-
P75541	MPN_230	30S ribosomal protein S18	103	12.378	9.96	-	-	-	-	Y	-	-	-	-	-	-
P75542	MPN_229	Single-stranded DNA-binding protein	166	18.413	4.34	-	-	-	-	Y	-	-	-	-	-	-
P75548	MPN_223	HPr kinase/phosphorylase	312	35.212	8.89	-	-	-	-	Y	-	-	-	-	-	-
P75568	MPN_101	Uncharacterized protein MPN_101	425	46.88	6.56	-	-	-	-	Y	-	-	-	-	-	-
P75571	MPN_205	Uncharacterized protein MPN_205	438	47.896	9.14	-	-	-	-	Y	-	-	-	-	-	-
P75572	MPN_204	UPF0134 protein MPN_204	148	17.287	9.26	-	-	-	-	Y	-	-	-	-	-	-
P75576	MPN_169	30S ribosomal protein S19	87	10.03	10.45	-	-	-	-	Y	-	-	-	-	-	-
P75588	MPN_157	Uncharacterized protein MG144 homolog	402	44.268	9.98	-	-	-	-	Y	-	-	-	-	-	-
P75592	MPN_100	UPF0134 protein MPN_100	183	21.033	9.52	-	-	-	-	Y	-	-	-	-	-	-
P75598	MPN_094	UPF0134 protein MPN_094	140	16.625	9.48	-	-	-	-	Y	-	-	-	-	-	-
P75613	MPN_080	Uncharacterized ABC transporter permease MG064 homolog	1386	154.775	9.34	-	-	-	-	Y	-	-	-	-	-	-
P78005	MPN_009	Uncharacterized deoxyribonuclease MG009 homolog	261	29.801	8.2	-	-	-	-	Y	-	-	-	-	-	-
P78030	MPN_307	Carbamate kinase-like protein	309	32.764	8.67	-	-	-	-	Y	-	-	-	-	-	-
Q50298	MPN_187	Translation initiation factor IF-1	78	9.019	9.89	-	-	-	-	Y	-	-	-	-	-	-
Q50328	MPN_601	ATP synthase subunit delta	178	20.727	9.38	-	-	-	-	Y	-	-	-	-	-	-
Q50333	MPN_596	Uncharacterized protein MG397 homolog	569	66.298	8.8	-	-	-	-	Y	-	-	-	-	-	-
Q9EXD2	MPN_272	Uncharacterized protein MPN_272	93	10.616	8.97	-	-	-	-	Y	-	-	-	-	-	-
Q9EXD3	MPN_377	Uncharacterized protein MPN_377	74	9.103	6.37	-	-	-	-	Y	-	-	-	-	-	-
P75583	MPN_162	Uncharacterized lipoprotein MG149 homolog	320	36.073	6.2	-	-	-	-	-	Y	2	2	1	1	3.8
P78003	MPN_060	S-adenosylmethionine synthase	383	42.534	6.07	-	-	-	-	-	Y	2	0	2	0	8.4
P78028	MPN_321	Dihydrofolate reductase	160	18.499	8.38	-	-	-	-	-	Y	1	0	1	0	5
Q50292	MPN_195	Uncharacterized protein MG181 homolog	434	49.106	9.88	-	-	-	-	-	Y	1	1	1	1	2.8
Q50330	MPN_599	ATP synthase gamma chain	279	32.373	8.97	-	-	-	-	-	Y	2	1	2	1	9.7

## Sheet: Surface proteins
UniP. #	Gene_loci	Name	Gene	Length	Mass (kDa)	pI	Cleavage	UniProt Localisation	Psort Localisation	Secretion	SignalP	SecretomeP	TMpred	Shave	Biotin	A549	Actin	Fetuin	Fn	Heparin	Plg	prot_matches	prot_matches_sig	prot_sequences	prot_sequences_sig	prot_cover
P0CJ81	MPN_309	Proline-rich P65 protein	p65	405	47.011	4.27	6	Cell membrane	Cytoplasmic Membrane	Non-classic	No	Yes	0	Y	Y	0	1	1	1	1	1	3	0	3	0	8.4
P11311	MPN_141	Adhesin P1	mgpA	1627	176.163	8.53	95	Cell membrane	Unknown	Classic	Yes	Yes	6	Y	Y	1	1	1	1	1	1	1	1	1	1	4.7
P22447	MPN_003	DNA gyrase subunit B	gyrB	650	73.764	5.73	10	Unknown	Cytoplasmic	-	No	No	1	Y	Y	1	1	1	1	1	1	4	0	4	0	6.6
P23568	MPN_665	Elongation factor Tu	tuf	394	43.122	6.06	107	Cytoplasm	Cytoplasmic	-	No	No	0	Y	Y	1	1	1	1	1	1	22	1	21	1	49.2
P46775	MPN_446	30S ribosomal protein S4	rpsD	205	23.76	10.73	26	Unknown	Unknown	-	No	No	0	Y	Y	1	1	0	1	1	0	6	2	5	1	25.4
P53527	MPN_595	Probable ribose-5-phosphate isomerase B	rpiB	150	16.689	5.68	1	Unknown	Cytoplasmic	-	No	No	1	-	Y	1	0	0	1	1	0	1	0	1	0	9.3
P54125	MPN_197	Oligoendopeptidase F homolog	pepF	611	70.915	8.83	2	Unknown	Cytoplasmic	Non-classic	No	Yes	0	Y	Y	1	1	0	1	1	1	7	0	7	0	14.2
P75033	MPN_153	Uncharacterized ATP-dependent helicase MG140 homolog	MPN_153	1113	130.253	8.2	17	Unknown	Cytoplasmic	-	No	No	0	Y	-	0	1	0	1	1	1	4	0	4	0	4.1
P75044	MPN_073	Ribose-phosphate pyrophosphokinase	prs	328	36.719	8.15	10	Cytoplasm	Cytoplasmic	-	No	No	0	Y	Y	1	1	0	1	1	0	2	0	2	0	7.5
P75049	MPN_067	Transcription termination/antitermination protein NusG	nusG	320	36.085	5.21	8	Unknown	Cytoplasmic	-	No	No	0	Y	Y	0	1	1	1	1	1	14	1	12	1	42.8
P75053	MPN_062	Purine nucleoside phosphorylase DeoD-type	deoD	238	26.313	6.66	7	Unknown	Cytoplasmic	-	No	No	1	Y	Y	1	1	1	1	1	1	6	0	3	0	12.2
P75054	MPN_061	Signal recognition particle protein	ffh	450	50.109	9.25	11	Unknown	Cytoplasmic Membrane	-	No	No	0	Y	-	0	1	0	1	1	0	2	0	2	0	5.3
P75061	MPN_053	Phosphocarrier protein HPr	ptsH	88	9.489	8.04	1	Cytoplasm	Cytoplasmic	-	No	No	0	Y	Y	1	0	0	0	1	0	4	1	4	1	54.5
P75062	MPN_052	Uncharacterized lipoprotein MG040 homolog	MPN_052	657	71.628	9.25	29	Cell membrane	Unknown	Classic	Yes	Yes	3	-	Y	1	1	1	1	1	1	4	0	4	0	6.8
P75063	MPN_051	Uncharacterized protein MG039 homolog	MPN_051	384	42.697	9.01	None	Unknown	Cytoplasmic	-	No	No	1	Y	Y	0	0	1	0	1	0	2	0	2	0	5.2
P75064	MPN_050	Glycerol kinase	glpK	508	56.573	8.67	2	Unknown	Cytoplasmic	-	No	No	1	Y	Y	1	1	1	1	1	1	8	0	8	0	23.2
P75070	MPN_044	Thymidine kinase	tdk	224	21.486	6.43	None	Cytoplasm	Cytoplasmic	-	No	No	0	Y	Y	0	0	0	0	1	0	-	-	-	-	-
P75089	MPN_025	Fructose-bisphosphate aldolase	fba	288	31.049	6.41	None	Unknown	Cytoplasmic	-	No	No	0	Y	Y	1	1	1	1	1	1	4	0	4	0	16.7
P75090	MPN_024	Probable DNA-directed RNA polymerase subunit delta	rpoE	144	17.163	4.32	3	Unknown	Cytoplasmic	-	No	No	0	-	Y	0	1	0	1	1	1	2	0	2	0	12.3
P75092	MPN_022	Putative proline iminopeptidase	pip	309	34.668	7.71	None	Cytoplasm	Cytoplasmic	-	No	No	1	Y	Y	1	0	0	1	1	0	3	0	3	0	15.9
P75109	MPN_684	Uncharacterized ABC transporter permease MG468 homolog	MPN_684	1882	209.314	8.23	15	Cell membrane	Cytoplasmic Membrane	Non-classic	No	Yes	8	Y	Y	0	1	0	0	1	0	4	2	4	2	2.6
P75114	MPN_678	Glutamate--tRNA ligase	gltX	484	55.597	8.62	2	Cytoplasm	Cytoplasmic	-	No	No	0	Y	Y	0	0	0	1	1	0	5	1	5	1	13.2
P75120	MPN_671	ATP-dependent zinc metalloprotease FtsH	ftsH	709	77.687	9.07	26	Cell membrane	Cytoplasmic Membrane	-	No	No	2	Y	Y	1	1	1	1	1	1	2	1	2	1	3.5
P75129	MPN_662	Peptide methionine sulfoxide reductase MsrB	msrB	151	17.268	7.01	10	Unknown	Unknown	Non-classic	No	Yes	0	-	Y	0	0	0	0	1	0	-	-	-	-	-
P75131	MPN_660	30S ribosomal protein S16	rpsP	88	10.036	10.15	None	Unknown	Cytoplasmic	Non-classic	No	Yes	0	-	Y	1	0	0	0	1	0	2	0	2	0	26.1
P75159	MPN_638	Putative type I restriction enzyme specificity protein MPN_638	MPN_638	375	42.623	8.53	10	Unknown	Unknown	-	No	No	1	-	Y	0	1	0	1	1	0	-	-	-	-	-
P75161	MPN_636	Ribosome-recycling factor	frr	185	21.654	7.82	12	Cytoplasm	Cytoplasmic	-	No	No	0	-	Y	1	1	1	0	1	0	5	0	5	0	26.6
P75167	MPN_628	2,3-bisphosphoglycerate-independent phosphoglycerate mutase	gpmI	508	56.339	6.08	4	Unknown	Cytoplasmic	-	No	No	0	Y	Y	1	0	0	0	1	0	2	0	2	0	6.1
P75168	MPN_627	Phosphoenolpyruvate-protein phosphotransferase	ptsI	572	63.91	7.67	1	Cytoplasm	Cytoplasmic	-	No	No	0	Y	Y	0	1	1	1	1	0	2	0	2	0	3.5
P75170	MPN_625	Hydroperoxide reductase	MPN_625	141	15.459	6.5	1	Unknown	Unknown	-	No	No	1	Y	Y	1	0	0	1	1	1	4	0	4	0	31.2
P75179	MPN_616	30S ribosomal protein S9	rpsI	132	15.119	10.45	19	Unknown	Cytoplasmic	Non-classic	No	Yes	0	Y	Y	1	1	0	0	0	0	3	0	3	0	30.3
P75184	MPN_611	Uncharacterized lipoprotein MG412 homolog	MPN_611	385	40.951	9.35	None	Cell membrane	Unknown	Classic	Yes	Yes	1	-	Y	0	1	1	1	0	1	7	0	7	0	21.8
P75189	MPN_606	Enolase	eno	456	49.197	6.12	18	Cell surface, Cytoplasm, Secreted	Cytoplasmic	-	No	No	1	Y	Y	1	1	1	1	1	1	10	3	8	3	23.2
P75205	MPN_574	10 kDa chaperonin	groS	116	12.611	8.98	3	Cytoplasm	Unknown	Non-classic	No	Yes	0	Y	Y	1	1	1	1	1	1	6	0	6	0	69.8
P75206	MPN_572	Probable cytosol aminopeptidase	pepA	445	48.758	8.53	9	Cytoplasm	Cytoplasmic	-	No	No	1	Y	Y	1	1	1	1	1	1	2	0	2	0	5.4
P75223	MPN_555	Uncharacterized protein MG377 homolog	MPN_555	193	22.42	5.58	12	Unknown	Cytoplasmic	-	No	No	0	Y	Y	1	1	1	1	1	1	7	0	7	0	38.3
P75231	MPN_547	Uncharacterized protein MG369 homolog	MPN_547	558	62.398	8.35	5	Unknown	Cytoplasmic	-	No	No	1	Y	-	0	1	0	1	1	0	2	0	2	0	4.8
P75237	MPN_541	30S ribosomal protein S20	rpsT	87	9.965	11.56	24	Unknown	Unknown	Non-classic	No	Yes	0	-	Y	0	0	0	0	1	0	-	-	-	-	-
P75239	MPN_539	50S ribosomal protein L7/L12	rplL	122	13.098	4.9	4	Unknown	Cytoplasmic	-	No	No	1	Y	Y	1	1	1	1	1	1	2	0	2	0	18.9
P75240	MPN_538	50S ribosomal protein L10	rplJ	161	17.607	9.68	2	Unknown	Cytoplasmic	-	No	No	1	Y	Y	1	0	0	1	1	0	1	1	1	1	9.3
P75245	MPN_533	Acetate kinase	ackA	390	43.673	8.1	5	Cytoplasm	Cytoplasmic	-	No	No	0	Y	Y	1	0	1	0	1	0	6	0	5	0	18.2
P75247	MPN_531	Chaperone protein ClpB	clpB	715	81.345	81345	26	Cytoplasm	Cytoplasmic	-	No	No	1	Y	Y	1	1	1	1	1	1	3	0	3	0	5.5
P75248	MPN_530	Uncharacterized protein MG354 homolog	MPN_530	136	15.574	5.21	None	Unknown	Cytoplasmic	-	No	No	1	Y	Y	1	1	0	1	1	1	2	0	2	0	24.3
P75249	MPN_529	Uncharacterized protein MG353 homolog	MPN_529	109	12.402	10.14	3	Unknown	Cytoplasmic	Non-classic	No	Yes	0	Y	Y	0	1	0	0	0	0	2	0	2	0	21.1
P75250	MPN_528	Inorganic pyrophosphatase	ppa	184	21.355	5.48	1	Cytoplasm	Cytoplasmic	-	No	No	1	-	Y	0	0	1	1	0	1	1	1	1	1	8.7
P75254	MPN_524	UPF0134 protein MPN_524	MPN_524	168	20.098	8.76	None	Unknown	Cytoplasmic	-	No	No	0	-	Y	0	0	0	0	1	0	-	-	-	-	-
P75255	MPN_523	Uncharacterized lipoprotein MG348 homolog	MPN_523	305	33.516	9.19	3	Cell membrane	Unknown	Classic	Yes	Yes	1	Y	Y	0	1	1	1	1	1	4	0	4	0	12.5
P75259	MPN_139	UPF0134 protein MPN_139	MPN_139	163	19.104	9.15	None	Unknown	Unknown	Non-classic	No	Yes	0	-	Y	0	0	0	0	1	0	-	-	-	-	-
P75269	MPN_518	Uncharacterized protein MG343 homolog n=1	MPN_518	348	40.69	8.93	None	Unknown	Cytoplasmic Membrane	-	No	No	0	Y	-	0	1	0	0	0	1	1	1	1	1	4.3
P75271	MPN_515	DNA-directed RNA polymerase subunit beta~	rpoC	1290	144.805	9.29	50	Unknown	Cytoplasmic	-	No	No	0	Y	Y	1	1	1	1	1	1	2	1	2	1	2
P75295	MPN_491	Uncharacterized protein MPN_491	MPN_491	474	52.942	9.1	18	Cell membrane	Unknown	Non-classic	No	Yes	1	Y	Y	0	1	0	0	1	0	2	0	2	0	4.4
P75296	MPN_489	Uncharacterized lipoprotein MG338 homolog	MPN_489	1300	142.976	9.14	21	Cell membrane	Unknown	Non-classic	No	Yes	2	Y	Y	0	0	1	0	0	0	2	1	2	1	2
P75305	MPN_479	FMN-dependent NADH-azoreductase	azoR	197	21.536	8.65	1	Unknown	Unknown	Non-classic	No	Yes	3	Y	Y	1	1	1	1	1	1	2	0	2	0	16.2
P75310	MPN_474	Uncharacterized protein MG328 homolog	MPN_474	1140	118.007	4.94	None	Unknown	Cytoplasmic	Non-classic	No	Yes	0	Y	Y	1	1	1	1	1	1	5	0	5	0	5
P75313	MPN_470	Putative Xaa-Pro aminopeptidase	pepP	354	39.599	8.81	4	Unknown	Cytoplasmic	-	No	No	0	Y	Y	1	1	0	1	1	1	5	0	5	0	9.6
P75327	MPN_456	Uncharacterized lipoprotein MG321 homolog	MPN_456	1005	110.444	6.33	7	Cell membrane	Unknown	Classic	Yes	Yes	4	-	Y	1	1	1	1	1	1	1	1	1	1	1.6
P75329	MPN_454	Uncharacterized protein MG319 homolog	MPN_454	193	21.43	10.18	6	Cell membrane	Cytoplasmic Membrane	Non-classic	No	Yes	2	Y	Y	1	1	1	0	1	0	1	1	1	1	9.8
P75334	MPN_444	Uncharacterized lipoprotein MG309 homolog	MPN_444	1325	146.189	7.89	16	Cell membrane	Unknown	Classic	Yes	Yes	1	Y	Y	1	1	1	1	1	0	2	0	2	0	1.9
P75342	MPN_436	Uncharacterized lipoprotein MG307 homolog	MPN_436	1244	139.032	9.14	18	Cell membrane	Extracellular	Classic	Yes	Yes	2	Y	Y	0	1	1	1	1	0	3	1	3	1	2.8
P75344	MPN_434	Chaperone protein DnaK	dnaK	595	65.058	5.41	143	Unknown	Cytoplasmic	-	No	No	0	Y	Y	1	1	1	1	1	1	19	3	16	3	27.4
P75353	MPN_121	Uncharacterized protein MG202 homolog	MPN_121	121	13.313	4.89	3	Unknown	Unknown	Non-classic	No	Yes	0	Y	Y	1	0	0	0	0	0	3	1	3	1	29.8
P75354	MPN_119	DnaJ-like protein MG200 homolog (TopJ accessory protein)	MPN_119	910	100.13	4.19	5	Unknown	Cytoplasmic	Non-classic	No	Yes	0	Y	Y	0	1	1	0	1	0	4	1	4	1	5.4
P75358	MPN_430	Glyceraldehyde-3-phosphate dehydrogenase	gapA	337	36.782	8.86	10	Cytoplasm	Cytoplasmic	-	No	No	0	Y	Y	1	1	1	1	1	1	11	0	11	0	34.4
P75359	MPN_428	Phosphate acetyltransferase n=1	pta	320	35.196	6.86	None	Cytoplasm	Unknown	-	No	No	1	Y	Y	1	1	1	1	1	0	9	0	8	0	27.2
P75360	MPN_427	Uncharacterized protein MPN_427	MPN_427	290	33.195	6.25	2	Unknown	Cytoplasmic	Non-classic	No	Yes	0	Y	Y	1	1	1	1	0	0	2	0	2	0	7.9
P75376	MPN_408	Uncharacterized lipoprotein MPN_408	MPN_408	760	83.293	9.16	3	Cell membrane	Unknown	Classic	Yes	Yes	3	Y	Y	0	1	0	0	0	0	5	0	5	0	10
P75383	MPN_400	Uncharacterized protein MG281 homolog	MPN_400	582	65.937	7.08	3	Cell membrane	Cytoplasmic	Non-classic	No	Yes	1	Y	Y	0	1	1	1	0	1	3	0	3	0	6.2
P75385	MPN_398	Uncharacterized protein MG279 homolog	MPN_398	218	24.883	9	1	Cell membrane	Unknown	Classic	Yes	Yes	2	Y	-	0	1	0	0	1	0	2	0	2	0	13.8
P75389	MPN_394	Probable NADH oxidase	nox	479	52.841	6.64	14	Unknown	Cytoplasmic	-	No	No	3	Y	Y	1	1	1	1	1	1	5	0	5	0	13.6
P75390	MPN_393	Pyruvate dehydrogenase E1 component subunit alpha	pdhA	358	40.568	6.22	58	Unknown	Cytoplasmic	-	No	No	1	Y	Y	1	1	1	1	1	1	8	0	8	0	29.9
P75391	MPN_392	Pyruvate dehydrogenase E1 component subunit beta	pdhB	327	35.892	6.47	29	Unknown	Cytoplasmic	-	No	No	2	Y	Y	1	1	1	1	1	1	19	2	13	1	41.6
P75392	MPN_391	Dihydrolipoyllysine-residue acetyltransferase component of pyruvate dehydrogenase complex	pdhC	402	42.37	5.52	36	Unknown	Cytoplasmic	-	No	No	2	Y	Y	1	0	1	1	1	1	2	0	2	0	7.2
P75393	MPN_390	Dihydrolipoyl dehydrogenase	pdhD	457	49.406	8.41	3	Cytoplasm	Cytoplasmic	-	No	No	3	Y	Y	1	1	1	1	1	1	2	0	2	0	3.9
P75394	MPN_389	Probable lipoate-protein ligase A	lplA	339	39.169	6.16	9	Cytoplasm	Cytoplasmic	-	No	No	0	Y	Y	1	1	1	1	1	1	5	0	5	0	14.5
P75395	MPN_387	Uncharacterized protein MG269 homolog	MPN_387	358	42.591	5.71	4	Unknown	Cytoplasmic	Non-classic	No	Yes	0	Y	Y	1	1	0	1	1	1	3	0	3	0	8.1
P75396	MPN_386	Uncharacterized protein MG268 homolog	MPN_386	229	27.003	8.9	None	Unknown	Cytoplasmic	-	No	No	1	Y	Y	1	1	0	1	1	0	3	0	3	0	10.9
P75399	MPN_383	Putative phosphatase MPN_383	MPN_383	282	31.893	5.99	6	Unknown	Cytoplasmic	-	No	No	0	Y	Y	1	1	0	1	1	0	3	0	3	0	11.7
P75405	MPN_376	Uncharacterized protein MPN_376	MPN_376	1140	130.304	9.4	50	Cell membrane	Cytoplasmic Membrane	Classic	Yes	Yes	2	Y	Y	0	1	0	1	1	0	7	0	7	0	6
P75409	MPN_372	ADP-ribosylating toxin CARDS	MPN_372	591	68.015	5.63	3	Cell membrane	Cytoplasmic Membrane	Non-classic	No	Yes	0	Y	Y	1	1	1	1	0	1	2	0	2	0	4.2
P75454	MPN_331	Trigger factor	tig	444	51.321	6.1	17	Unknown	Cytoplasmic	-	No	No	0	Y	Y	0	1	1	1	1	1	5	0	5	0	11.3
P75460	MPN_323	Protein NrdI	nrdI	153	17.14	7.79	2	Unknown	Unknown	-	No	No	0	Y	Y	0	1	0	1	1	0	2	1	2	1	20.3
P75461	MPN_322	Ribonucleoside-diphosphate reductase subunit beta	nrdF	339	39.388	5.47	22	Unknown	Cytoplasmic	-	No	No	1	Y	Y	0	1	0	1	1	1	2	0	2	0	6.2
P75466	MPN_315	Ribosomal RNA small subunit methyltransferase H	rsmH	308	35.221	9.22	1	Cytoplasm	Cytoplasmic	-	No	No	0	Y	Y	1	1	1	1	0	1	4	0	4	0	15.3
P75467	MPN_314	Protein MraZ	mraZ	141	16.325	5.89	5	Unknown	Unknown	-	No	No	0	Y	Y	1	0	1	0	1	0	2	0	2	0	19.9
P75470	MPN_311	Uncharacterized protein MG218.1 homolog (P41 accessory protein)	MPN_311	357	40.556	4.79	9	Unknown	Cytoplasmic	Non-classic	No	Yes	0	Y	Y	1	1	1	1	0	1	1	1	1	1	3.6
P75471	MPN_310	Cytadherence high molecular weight protein 2	hmw2	1818	215.492	9	39	Unknown	Cytoplasmic	-	No	No	0	Y	Y	0	1	1	0	1	1	8	2	8	2	5.1
P75477	MPN_301	Segregation and condensation protein B	scpB	208	23.667	8.48	3	Cytoplasm	Cytoplasmic	-	No	No	1	-	Y	0	1	1	1	1	0	2	0	2	0	11.1
P75482	MPN_295	Uncharacterized protein MG210.1 homolog	MPN_295	220	25.684	7.66	None	Unknown	Cytoplasmic	Non-classic	No	Yes	0	-	Y	1	1	0	1	1	1	2	0	2	0	10.9
P75489	MPN_288	Uncharacterized lipoprotein MPN_288	MPN_288	787	86.837	9.07	10	Cell membrane	Unknown	Classic	Yes	Yes	2	Y	Y	0	1	1	1	1	0	6	1	6	1	9.1
P75493	MPN_284	Uncharacterized lipoprotein MPN_284	MPN_284	794	87.114	9.16	14	Cell membrane	Unknown	Classic	Yes	Yes	2	-	Y	1	1	1	1	1	1	5	0	5	0	7.7
P75497	MPN_280	Ribonuclease J	MPN_280	569	64.045	7.59	4	Cytoplasm	Cytoplasmic	-	No	No	0	Y	Y	1	1	0	1	1	1	3	0	3	0	6.2
P75504	MPN_273	Uncharacterized 16.1 kDa HIT-like protein	MPN_273	144	16.076	6.58	None	Unknown	Cytoplasmic	-	No	No	0	Y	Y	1	1	0	1	1	0	2	0	2	0	16
P75509	MPN_266	Uncharacterized protein MG127 homolog	MPN_266	145	16.799	9.81	None	Unknown	Cytoplasmic	Non-classic	No	Yes	0	-	Y	1	1	0	0	1	0	3	0	3	0	27.6
P75512	MPN_263	Thioredoxin	trxA	102	11.208	7.74	7	Unknown	Cytoplasmic	-	No	No	0	Y	Y	1	1	1	1	1	0	1	1	1	1	11.8
P75518	MPN_256	Uncharacterized protein MG117 homolog	MPN_256	223	25.723	4.37	None	Unknown	Unknown	Non-classic	No	Yes	0	Y	Y	0	0	0	1	1	0	2	1	2	1	13
P75526	MPN_246	Guanylate kinase	gmk	189	26.985	7.67	7	Cytoplasm	Cytoplasmic	-	No	No	1	Y	Y	0	1	1	1	1	1	3	0	3	0	12.7
P75529	MPN_243	Ribonuclease R	rnr	726	83.167	5.6	9	Unknown	Cytoplasmic	-	No	No	3	Y	Y	0	1	1	1	1	0	18	4	14	4	24.7
P75538	MPN_233	Uncharacterized lipoprotein MG095 homolog	MPN_233	454	49.789	9.14	10	Cell membrane	Unknown	Classic	Yes	Yes	1	-	Y	0	1	1	1	1	0	3	1	3	1	9.7
P75539	MPN_232	Replicative DNA helicase n=1	dnaB	473	54.457	5.55	6	Unknown	Cytoplasmic	-	No	No	0	Y	Y	1	1	1	1	1	1	2	0	2	0	4.9
P75542	MPN_229	Single-stranded DNA-binding protein	ssb	166	18.413	4.34	2	Unknown	Unknown	Non-classic	No	Yes	0	-	Y	0	0	0	0	1	0	-	-	-	-	-
P75544	MPN_227	Elongation factor G	fusA	688	76.451	5.53	33	Cytoplasm	Cytoplasmic	-	No	No	1	Y	Y	1	1	1	1	1	0	4	0	4	0	5.1
P75545	MPN_226	30S ribosomal protein S7	rpsG	155	17.852	10.45	12	Unknown	Unknown	-	No	No	0	Y	Y	1	1	1	0	1	1	4	0	4	0	34.2
P75550	MPN_219	50S ribosomal protein L11	rplK	137	14.772	9.74	None	Unknown	Cytoplasmic	-	No	No	0	Y	Y	1	1	0	1	1	1	1	1	1	1	10.2
P75551	MPN_218	Oligopeptide transport ATP-binding protein OppF	oppF	851	98.55	9.16	14	Cell membrane	Cytoplasmic Membrane	-	No	No	0	Y	-	0	1	0	1	0	0	2	0	2	0	2.6
P75556	MPN_213	Uncharacterized protein MG075 homolog (P116 adhesin)	MPN_213	1030	115.946	5.94	3	Cell membrane	Unknown	Classic	Yes	Yes	2	Y	Y	1	1	1	1	1	1	2	0	2	0	2.6
P75558	MPN_211	UvrABC system protein B	uvrB	657	75.147	8.53	3	Cytoplasm	Cytoplasmic	-	No	No	0	Y	Y	0	1	0	0	1	0	6	0	6	0	11.7
P75559	MPN_210	Protein translocase subunit SecA	secA	808	91.753	6.95	25	Cell membrane; Cytoplasmic side	Cytoplasmic	-	No	No	1	Y	-	1	1	1	1	0	1	5	2	4	2	6.4
P75560	MPN_208	30S ribosomal protein S2	rpsB	294	33.405	9.16	8	Unknown	Cytoplasmic	-	No	No	0	Y	Y	0	1	1	1	1	1	18	2	16	2	46.9
P75563	MPN_106	Phenylalanine--tRNA ligase beta subunit	pheT	805	91.657	8.44	4	Cytoplasm	Cytoplasmic	-	No	No	0	Y	Y	1	1	0	1	0	0	3	0	3	0	3.6
P75569	MPN_207	PTS system glucose-specific EIICBA component	ptsG	940	101.555	9.41	19	Cell membrane	Cytoplasmic Membrane	Non-classic	No	Yes	10	Y	Y	1	1	1	1	1	1	7	1	7	1	10.1
P75576	MPN_169	30S ribosomal protein S19	rpsS	87	10.03	10.45	5	Unknown	Cytoplasmic	Non-classic	No	Yes	0	-	Y	0	0	0	0	1	0	-	-	-	-	-
P75577	MPN_168	50S ribosomal protein L2	rplB	287	31.882	10.4	11	Unknown	Unknown	-	No	No	0	Y	Y	0	1	0	0	1	0	3	0	3	0	13.2
P75578	MPN_167	50S ribosomal protein L23	rplW	237	25.823	10.08	4	Unknown	Unknown	Non-classic	No	Yes	0	-	Y	0	1	0	0	1	0	5	0	4	0	26.2
P75579	MPN_166	50S ribosomal protein L4	rplD	212	23.575	10.05	1	Unknown	Unknown	Non-classic	No	Yes	0	-	Y	0	1	0	0	1	0	3	0	3	0	17
P75580	MPN_165	50S ribosomal protein L3	rplC	287	31.228	9.85	22	Unknown	Cytoplasmic	Non-classic	No	Yes	1	Y	Y	1	1	0	1	1	1	2	0	2	0	8.7
P75581	MPN_164	30S ribosomal protein S10	rpsJ	108	12.195	9.99	8	Unknown	Cytoplasmic	-	No	No	0	-	Y	1	1	0	1	1	1	5	0	5	0	47.2
P75583	MPN_162	Uncharacterized lipoprotein MG149 homolog	MPN_162	320	36.073	6.2	4	Cell membrane	Unknown	Classic	Yes	Yes	1	-	Y	0	0	0	0	0	1	2	2	1	1	3.8
P75588	MPN_157	Uncharacterized protein MG144 homolog	MPN_157	402	44.268	9.98	4	Cell membrane	Cytoplasmic Membrane	Non-classic	No	Yes	3	Y	Y	0	0	0	0	1	0	-	-	-	-	-
P75590	MPN_155	Translation initiation factor IF-2	infB	617	67.855	8	6	Cytoplasm	Cytoplasmic	-	No	No	1	Y	-	0	1	0	1	1	0	4	0	4	0	7.8
P75591	MPN_154	Transcription termination/antitermination protein NusA	nusA	540	60.235	5.87	16	Unknown	Cytoplasmic	Non-classic	No	Yes	0	Y	Y	1	1	1	1	1	1	3	0	3	0	10.2
P78007	MPN_674	L-lactate dehydrogenase	ldh	312	33.867	8.35	3	Cytoplasm	Cytoplasmic	-	No	No	1	Y	Y	1	1	1	1	1	1	3	0	3	0	9.6
P78009	MPN_631	Elongation factor Ts	tsf	298	33.624	7.7	25	Cytoplasm	Cytoplasmic	-	No	No	0	Y	Y	1	1	1	1	1	0	2	0	2	0	6
P78010	MPN_629	Triosephosphate isomerase	tpiA	244	26.941	6.96	8	Cytoplasm	Cytoplasmic	-	No	No	1	Y	-	0	0	1	0	1	0	4	1	3	1	18.9
P78012	MPN_573	60 kDa chaperonin	groL	543	58.051	5.61	84	Cytoplasm	Cytoplasmic	-	No	No	2	Y	Y	1	1	1	1	1	0	4	0	4	0	7.7
P78013	MPN_516	DNA-directed RNA polymerase subunit beta	rpoB	1391	155.525	6.06	59	Unknown	Cytoplasmic	-	No	No	1	Y	Y	1	1	1	1	1	0	3	0	3	0	2.3
P78017	MPN_120	Protein GrpE	grpE	217	24.69	7.77	3	Cytoplasm	Cytoplasmic	-	No	No	0	Y	Y	1	1	1	1	1	1	2	0	2	0	8.3
P78018	MPN_429	Phosphoglycerate kinase	pgk	409	44.184	7.08	7	Cytoplasm	Cytoplasmic	-	No	No	2	Y	Y	1	1	1	1	1	1	8	0	8	0	26.2
P78019	MPN_401	Transcription elongation factor greA	greA	160	18.09	4.91	4	Unknown	Cytoplasmic	-	No	No	0	Y	Y	1	1	1	1	1	0	1	1	1	1	9.4
P78022	MPN_352	RNA polymerase sigma factor SigA	sigA	499	57.761	8.89	22	Unknown	Cytoplasmic	-	No	No	0	Y	Y	0	1	0	1	1	1	2	0	2	0	5.8
P78025	MPN_332	Lon protease	lon	795	90.148	7.56	20	Cytoplasm	Cytoplasmic	-	No	No	0	Y	-	1	1	0	1	1	1	6	2	6	2	10.1
P78027	MPN_324	Ribonucleoside-diphosphate reductase subunit alpha	nrdE	721	82.323	6.63	15	Unknown	Cytoplasmic	-	No	No	1	Y	Y	1	1	1	1	1	1	3	0	3	0	5.3
P78031	MPN_303	Pyruvate kinase	pyk	508	57.232	9.17	8	Unknown	Unknown	-	No	No	1	Y	Y	1	1	1	1	1	1	2	0	2	0	5.3
P78032	MPN_261	DNA topoisomerase 1	topA	711	81.914	9.26	6	Unknown	Cytoplasmic	Non-classic	No	Yes	0	Y	Y	0	1	0	0	1	0	2	0	2	0	3.7
P78035	MPN_220	50S ribosomal protein L1	rplA	226	24.339	9.64	19	Unknown	Cytoplasmic	-	No	No	0	Y	Y	1	1	1	1	1	0	4	0	3	0	20.8
Q50288	MPN_200	Uncharacterized lipoprotein MPN_200	MPN_200	798	87.576	9.37	9	Cell membrane	Unknown	Classic	Yes	Yes	3	Y	Y	0	0	0	1	0	0	2	0	2	0	3.8
Q50293	MPN_194	Energy-coupling factor transporter ATP-binding protein EcfA2	ecfA2	303	34.335	8.24	6	Cell membrane	Cytoplasmic Membrane	-	No	No	0	Y	Y	1	0	0	0	0	0	1	1	1	1	5.3
Q50295	MPN_191	DNA-directed RNA polymerase subunit alpha	rpoA	327	36.638	6.99	None	Unknown	Cytoplasmic	-	No	No	2	Y	Y	1	1	1	1	1	1	3	0	2	0	6.7
Q50296	MPN_190	30S ribosomal protein S11	rpsK	121	12.679	10.27	11	Unknown	Cytoplasmic	Classic	Yes	Yes	0	-	Y	1	1	0	0	1	0	2	1	2	1	21.5
Q50298	MPN_187	Translation initiation factor IF-1	infA	78	9.019	9.89	3	Cytoplasm	Cytoplasmic	-	No	No	0	-	Y	0	0	0	0	1	0	-	-	-	-	-
Q50301	MPN_182	30S ribosomal protein S5	rpsE	219	24.075	10.99	12	Unknown	Cytoplasmic	-	No	No	1	Y	Y	1	1	0	0	0	0	2	0	2	0	13.2
Q50303	MPN_180	50S ribosomal protein L6	rplF	184	20.576	9.88	9	Unknown	Cytoplasmic	-	No	No	0	Y	Y	0	1	0	1	1	1	7	0	7	0	46.2
Q50313	MPN_001	DNA polymerase III subunit beta	dnaN	380	43.829	5.8	2	Unknown	Cytoplasmic	-	No	No	0	Y	Y	1	1	1	0	1	1	2	0	2	0	5.8
Q50314	MPN_688	ParA family protein MPN_688	MPN_688	270	30.062	6.97	6	Cytoplasm	Unknown	-	No	No	1	-	Y	1	1	1	1	0	1	8	1	8	1	29.3
Q50329	MPN_600	ATP synthase subunit alpha	atpA	518	57.339	6.16	20	Cell membrane	Cytoplasmic	-	No	No	1	Y	Y	1	1	1	1	1	1	2	0	2	0	5.2
Q50331	MPN_598	ATP synthase subunit beta	atpD	475	52.204	5.46	21	Cell membrane	Cytoplasmic Membrane	-	No	No	0	Y	Y	1	1	1	1	1	1	8	3	6	3	16
Q50341	MPN_142	Mgp-operon protein 3	MPN_142	1218	130.378	8.01	78	Cell membrane	Unknown	Classic	Yes	Yes	5	Y	Y	1	1	1	1	1	1	2	0	2	0	1.7
Q50360	MPN_452	Cytadherence high molecular weight protein 3	hmw3	672	73.676	4.67	25	Cell membrane	Unknown	Non-classic	No	Yes	0	Y	Y	1	1	1	1	1	1	3	0	3	0	6.4
Q50365	MPN_447	Cytadherence high molecular weight protein 1	hmw1	1018	112.145	3.97	6	Cell membrane	Unknown	Non-classic	No	Yes	0	Y	Y	1	1	1	1	1	1	2	0	2	0	2.7
Q9EXD3	MPN_377	Uncharacterized protein MPN_377	MPN_377	74	9.103	6.37	7	Unknown	Cytoplasmic	Non-classic	No	Yes	0	Y	Y	0	0	0	0	1	0	-	-	-	-	-

## Sheet: rho scatterplot
	Supplementary Figure: Spearman rank correlation scatterplot showing a weak positive correlation between number of cleavages and number of binding partners.
