# Supplementary material for: Protein cleavage influences surface protein presentation in Mycoplasma pneumoniae
Source: Sci Rep. 2021 Mar 24;11:6743. doi: 10.1038/s41598-021-86217-y (PMC7990945; doi:10.1038/s41598-021-86217-y)
Supplement: Supplementary file 5 — Supplementary Table S5. [file 41598_2021_86217_MOESM5_ESM.xlsx]

## Sheet: Title Page
Protein cleavage influences surface protein presentation in Mycoplasma pneumoniae
Iain J. Berry, Michael Widjaja, Veronica M. Jarocki, Joel R. Steele, Matthew P. Padula and Steven P. Djordjevic
Supplementary Table S5: MPN_052 and MPN_674 peptides

## Sheet: Lipoprotein MPN_052
Protein Accession	Identifier	Gene_Loci	PreviousAA	LABELLED AA	ENDO SITE	Sheet	Peptide	Start	End	Unique	Score (%)	-10lgP	Mass	Length	ppm	m/z	z	RT	Fraction	Scan	#Spec	Start	End	PTM	AScore
P75062	Y052_MYCPN	MPN_052	R	T	TRYPTIC	Labelled	R.T(+28.03)LSDRIATFKNIK(+28.03)NDGSDVIVATGFNQQEALQAISSDDRR.Y	94	133	Y	99.8	45.27	4449.29	40	-2.9	890.862	5	169.28	17	55527	1	94	133	Dimethylation (K/N-term)	T1:Dimethylation (K/N-term):0.88
P75062	Y052_MYCPN	MPN_052	R	T	TRYPTIC	Labelled	R.T(+28.03)LSDRIATFK(+28.03)NIKNDGSDVIVATGFNQQEALQAISSDDRR.Y	94	133	Y	99.7	42.39	4449.29	40	0.3	742.556	6	171.96	14	53451	2	94	133	Dimethylation (K/N-term)	T1:Dimethylation (K/N-term):0.00
P75062	Y052_MYCPN	MPN_052	R	I	TRYPTIC	Labelled	R.I(+28.03)ATFKNIK(+28.03)NDGSDVIVATGFNQQEALQAISSDDRR.Y	99	133	Y	99.9	79.43	3877	35	-14.4	776.395	5	93.15	7	159664	2	99	133	Dimethylation (K/N-term)	I1:Dimethylation (K/N-term):0.00
P75062	Y052_MYCPN	MPN_052	D	L		UNLabelled	D.LAK(+28.03)VGFIFVDGQIEK(+28.03)E.Y	141	156	Y	99.9	54.03	1848.04	16	12.3	617.028	3	60.65	31	975977	1	141	156	Dimethylation (K/N-term)	K3:Dimethylation (K/N-term):6.59
P75062	Y052_MYCPN	MPN_052	Q	L	NO AMINE	Labelled	Q.L(+28.03)K(+28.03)QMQGNDK(+28.03)KIK(+28.03)KIKWISPKQGSDNNSNLSIDDHK(+28.03)SGSFSSTEPR.A	275	319	Y	99.9	49.13	5210.75	45	7.4	869.472	6	99.38	14	27713	1	275	319	Dimethylation (K/N-term)	L1:Dimethylation (K/N-term):0.00
P75062	Y052_MYCPN	MPN_052	Q	L	NO AMINE	Labelled	Q.L(+28.03)KQM(+15.99)QGNDKK(+28.03)IKK(+28.03)IK(+28.03)WISPKQGSDNNSNLSIDDHK(+28.03)SGSFSSTEPR.A	275	319	Y	99.2	37.33	5226.75	45	10.2	872.14	6	96.09	15	27423	1	275	319	Dimethylation (K/N-term); Oxidation (M)	L1:Dimethylation (K/N-term):0.00
P75062	Y052_MYCPN	MPN_052	Q	L	NO AMINE	Labelled	Q.L(+28.03)K(+28.03)QM(+15.99)QGNDK(+28.03)K(+28.03)IKKIKWISPKQGSDNNSNLSIDDHK(+28.03)SGSFSSTEPR.A	275	319	Y	98.6	35.54	5226.75	45	6.7	872.137	6	98.72	14	27489	1	275	319	Dimethylation (K/N-term); Oxidation (M)	L1:Dimethylation (K/N-term):0.00
P75062	Y052_MYCPN	MPN_052	L	K	semi	Labelled	L.K(+28.03)QMQGNDK(+28.03)KIK(+28.03)KIKWISPKQGSDNNSNLSIDDHK(+28.03)SGSFSSTEPR.A	276	319	Y	99.9	58.01	5069.64	44	6.9	845.952	6	99.7	17	29403	5	276	319	Dimethylation (K/N-term)	K1:Dimethylation (K/N-term):0.00
P75062	Y052_MYCPN	MPN_052	L	K	semi	Labelled	L.K(+28.03)QMQGNDK(+28.03)KIKKIK(+28.03)WISPKQGSDNNSNLSIDDHK(+28.03)SGSFSSTEPR.A	276	319	Y	99.9	53.14	5069.64	44	3.5	845.949	6	104.13	16	30191	1	276	319	Dimethylation (K/N-term)	K1:Dimethylation (K/N-term):0.00
P75062	Y052_MYCPN	MPN_052	L	K	semi	Labelled	L.K(+28.03)QMQGNDK(+28.03)K(+28.03)IKKIKWISPKQGSDNNSNLSIDDHK(+28.03)SGSFSSTEPR.A	276	319	Y	99.9	50.74	5069.64	44	5.5	845.951	6	100.38	17	29627	4	276	319	Dimethylation (K/N-term)	K1:Dimethylation (K/N-term):0.00
P75062	Y052_MYCPN	MPN_052	L	K	semi	Labelled	L.K(+28.03)QMQGNDK(+28.03)KIK(+28.03)KIK(+28.03)WISPKQGSDNNSNLSIDDHK(+28.03)SGSFSSTEPR.A	276	319	Y	99.9	49.76	5097.67	44	-11.2	850.609	6	103.52	17	30692	1	276	319	Dimethylation (K/N-term)	K1:Dimethylation (K/N-term):0.00
P75062	Y052_MYCPN	MPN_052	L	K	semi	Labelled	L.K(+28.03)QMQGNDK(+28.03)KIK(+28.03)K(+28.03)IK(+28.03)WISPKQGSDNNSNLSIDDHK(+28.03)SGSFSSTEPR.A	276	319	Y	99.9	46.87	5125.7	44	0.5	855.291	6	100.47	17	29662	1	276	319	Dimethylation (K/N-term)	K1:Dimethylation (K/N-term):0.00
P75062	Y052_MYCPN	MPN_052	L	K	semi	Labelled	L.K(+28.03)QMQGNDK(+28.03)KIK(+28.03)K(+28.03)IKWISPKQGSDNNSNLSIDDHK(+28.03)SGSFSSTEPR.A	276	319	Y	99.8	44.29	5069.64	44	2.3	845.948	6	103.37	16	29933	1	276	319	Dimethylation (K/N-term)	K8:Dimethylation (K/N-term):0.00
P75062	Y052_MYCPN	MPN_052	L	K		UNLabelled	L.KQMQGNDK(+28.03)K(+28.03)IKKIKWISPK(+28.03)QGSDNNSNLSIDDHK(+28.03)SGSFSSTEPR.A	276	319	Y	99.2	38.28	5097.67	44	-4.3	850.615	6	105.63	17	31447	1	276	319	Dimethylation (K/N-term)	K1:Dimethylation (K/N-term):0.00
P75062	Y052_MYCPN	MPN_052	L	K		UNLabelled	L.KQMQGNDK(+28.03)K(+28.03)IK(+28.03)KIKWISPKQGSDNNSNLSIDDHK(+28.03)SGSFSSTEPR.A	276	319	Y	99.3	38.09	5069.64	44	9.4	845.955	6	102.65	16	29705	1	276	319	Dimethylation (K/N-term)	K8:Dimethylation (K/N-term):0.00
P75062	Y052_MYCPN	MPN_052	K	Q	TRYPTIC	Labelled	K.Q(+28.03)MQGNDK(+28.03)K(+28.03)IK(+28.03)K(+28.03)IK(+28.03)WISPK(+28.03)QGSDNNSNLSIDDHK(+28.03)SGSFSSTEPR.A	277	319	Y	99.9	61.57	5053.67	43	-0.6	632.715	8	101.6	12	356061	13	277	319	Dimethylation (K/N-term)	Q1:Dimethylation (K/N-term):1000.00
P75062	Y052_MYCPN	MPN_052	K	Q	TRYPTIC	Labelled	K.Q(+28.03)MQGNDK(+28.03)KIK(+28.03)K(+28.03)IK(+28.03)WISPK(+28.03)QGSDNNSNLSIDDHK(+28.03)SGSFSSTEPR.A	277	319	Y	99.9	46.45	5025.63	43	-4.7	838.609	6	106.39	15	30952	3	277	319	Dimethylation (K/N-term)	Q1:Dimethylation (K/N-term):0.00
P75062	Y052_MYCPN	MPN_052	K	Q	TRYPTIC	Labelled	K.Q(+28.03)MQGNDK(+28.03)K(+28.03)IK(+28.03)K(+28.03)IKWISPK(+28.03)QGSDNNSNLSIDDHK(+28.03)SGSFSSTEPR.A	277	319	Y	99.8	43.9	5025.63	43	-9.1	838.605	6	108.58	16	31715	1	277	319	Dimethylation (K/N-term)	Q1:Dimethylation (K/N-term):0.00
P75062	Y052_MYCPN	MPN_052	Q	M		UNLabelled	Q.MQGNDK(+28.03)KIK(+28.03)K(+28.03)IK(+28.03)WISPK(+28.03)QGSDNNSNLSIDDHK(+28.03)SGSFSSTEPR.A	278	319	Y	99.9	60.58	4869.54	42	14.2	812.61	6	96.29	15	27494	1	278	319	Dimethylation (K/N-term)	K6:Dimethylation (K/N-term):0.00
P75062	Y052_MYCPN	MPN_052	M	Q	NO AMINE	Labelled	M.Q(+28.03)GNDK(+28.03)K(+28.03)IK(+28.03)K(+28.03)IK(+28.03)WISPK(+28.03)QGSDNNSNLSIDDHK(+28.03)SGSFSSTEPR.A	279	319	Y	99.9	60.85	4794.57	41	-0.2	800.102	6	98.21	12	355734	27	279	319	Dimethylation (K/N-term)	Q1:Dimethylation (K/N-term):1000.00
P75062	Y052_MYCPN	MPN_052	R	R	TRYPTIC	Labelled	R.R(+28.03)KAHTAIIGVDSAQELLD.I	353	370	Y	99.8	45.21	1964.07	18	0.9	655.698	3	130.23	14	37883	1	353	370	Dimethylation (K/N-term)	R1:Dimethylation (K/N-term):11.06
P75062	Y052_MYCPN	MPN_052	R	R	TRYPTIC	Labelled	R.R(+28.03)KAHTAIIGVDSAQELLDINQD.A	353	374	Y	98.6	35.34	2434.28	22	1.1	812.435	3	152.14	16	47971	1	353	374	Dimethylation (K/N-term)	R1:Dimethylation (K/N-term):0.00
P75062	Y052_MYCPN	MPN_052	R	K	TRYPTIC	Labelled	R.K(+28.03)AHTAIIGVDSAQELLDINQDAPDK(+28.03)DQLIK(+28.03)GN.K	354	385	Y	99.6	41.06	3513.87	32	-10.5	703.773	5	92.25	7	159572	1	354	385	Dimethylation (K/N-term)	K1:Dimethylation (K/N-term):1000.00
P75062	Y052_MYCPN	MPN_052	K	S	TRYPTIC	Labelled	K.S(+28.03)MATNMTNLK(+28.03)R.L	458	468	Y	99.8	44.09	1321.68	11	0.7	441.569	3	77.94	14	21011	3	458	468	Dimethylation (K/N-term)	S1:Dimethylation (K/N-term):1000.00
P75062	Y052_MYCPN	MPN_052	E	L		UNLabelled	E.LPAFAK(+28.03)GADYPTFPTE.A	619	634	Y	99.9	48.33	1751.88	16	12	876.956	2	58.5	30	973244	1	619	634	Dimethylation (K/N-term)	K6:Dimethylation (K/N-term):8.19

## Sheet: LDH MPN_674
Accession	Gene_loci	PreviousAA	LABELLED AA	ENDO SITE	Sheet	Peptide	Start	End		Unique	Score (%)	-10lgP	TIC	Mass	Length	ppm	m/z	z	RT	Fraction	Scan	#Spec	Start	End	PTM	AScore
P78007	MPN_674	D	F	NO AMINE	Labelled	D.F(+28.03)IFIGAGRPQK(+28.03)QGGETR.L	74	90		N	98.1	34.17	6.76083e-35	1917.06	17	3	480.273	4	97.12	15	27784	2	74	90	Dimethylation (K/N-term)	F1:Dimethylation (K/N-term):1000.00;K11:Dimethylation (K/N-term):1000.00
P78007	MPN_674	F	I		UNLabelled	F.IGAGRPQK(+28.03)QGGETR.L	77	90		N	98.8	35.05	8.91251e-36	1481.81	14	-7.1	494.939	3	36.68	7	153493	1	77	90	Dimethylation (K/N-term)	K8:Dimethylation (K/N-term):39.40
P78007	MPN_674	E	I	C-TERM Cleaved	UNLabelled	E.IMK(+28.03)NIAK(+28.03)AVK(+28.03)E.S	100	110		N	98.9	34.37	4.2658e-35	1327.83	11	11.3	443.621	3	31	31	974697	1	100	110	Dimethylation (K/N-term)	K3:Dimethylation (K/N-term):5.99;K7:Dimethylation (K/N-term):85.52;K10:Dimethylation (K/N-term):94.67
P78007	MPN_674	E	S		UNLabelled	E.SGFK(+28.03)GITLIASNPVDIMAYTYLK(+28.03)VTGFEPNK(+28.03)VIGSGTLLD.S	111	150		N	99.9	56.79	1.62181e-57	4313.33	40	11.7	1079.35	4	95.98	31	977455	1	111	150	Dimethylation (K/N-term)	K4:Dimethylation (K/N-term):0.00;K23:Dimethylation (K/N-term):112.59;K31:Dimethylation (K/N-term):106.61
P78007	MPN_674	R	L	TRYPTIC	Labelled	R.L(+28.03)KFAIAEK(+28.03)YGM(+15.99)SSR.D	154	167		N	99.9	57.95	1.12202e-58	1671.9	14	-4.8	558.305	3	95.85	11	334425	31	154	167	Dimethylation (K/N-term); Oxidation (M)	L1:Dimethylation (K/N-term):0.00;K8:Dimethylation (K/N-term):49.54;M11:Oxidation (M):1000.00
P78007	MPN_674	R	L	TRYPTIC	Labelled	R.L(+28.03)KFAIAEK(+28.03)YGMSSR.D	154	167		N	99.9	53.74	1.8197e-54	1655.91	14	-1.9	414.983	4	112.6	15	33094	7	154	167	Dimethylation (K/N-term)	L1:Dimethylation (K/N-term):0.00;K8:Dimethylation (K/N-term):71.27
P78007	MPN_674	R	L	TRYPTIC	Labelled	R.L(+28.03)KFAIAEK(+28.03)YGM(+15.99)S.S	154	165		N	99.6	48.04	9.12011e-49	1428.77	12	1.4	477.264	3	78.04	27	30012	4	154	165	Dimethylation (K/N-term); Oxidation (M)	L1:Dimethylation (K/N-term):0.00;K8:Dimethylation (K/N-term):81.36;M11:Oxidation (M):1000.00
P78007	MPN_674	R	L	TRYPTIC	Labelled	R.L(+28.03)K(+28.03)FAIAEK(+28.03)YGMSSR.D	154	167		N	99.9	46.64	2.29087e-47	1683.94	14	-2.6	421.991	4	117.94	14	33769	4	154	167	Dimethylation (K/N-term)	L1:Dimethylation (K/N-term):1000.00;K2:Dimethylation (K/N-term):1000.00;K8:Dimethylation (K/N-term):1000.00
P78007	MPN_674	R	L	TRYPTIC	Labelled	R.L(+28.03)KFAIAEK(+28.03)YGM(+15.99).S	154	164		N	99	42.37	4.2658e-43	1341.74	11	-0.8	448.252	3	79.61	27	30962	3	154	164	Dimethylation (K/N-term); Oxidation (M)	L1:Dimethylation (K/N-term):0.00;K8:Dimethylation (K/N-term):94.27;M11:Oxidation (M):1000.00
P78007	MPN_674	K	F	TRYPTIC	Labelled	K.F(+28.03)AIAEK(+28.03)YGMSSR.D	156	167		N	97.9	33.77	1.69824e-34	1414.73	12	0.5	472.583	3	104.37	16	30273	1	156	167	Dimethylation (K/N-term)	F1:Dimethylation (K/N-term):1000.00;K6:Dimethylation (K/N-term):1000.00
P78007	MPN_674	F	A		UNLabelled	F.AIAEK(+28.03)YGM(+15.99)SSR.D	157	167		N	99.8	51.09	8.12831e-52	1255.62	11	-2.7	628.817	2	42.26	27	8212	2	157	167	Dimethylation (K/N-term); Oxidation (M)	K5:Dimethylation (K/N-term):68.07;M8:Oxidation (M):1000.00
P78007	MPN_674	A	I		UNLabelled	A.IAEK(+28.03)YGMSSR.D	158	167		N	99.9	50.94	1.14815e-51	1168.59	10	-2.5	585.301	2	111.71	12	357214	1	158	167	Dimethylation (K/N-term)	K4:Dimethylation (K/N-term):47.36
P78007	MPN_674	I	A		UNLabelled	I.AEK(+28.03)YGMSSR.D	159	167		N	99.9	53.93	1.1749e-54	1055.51	9	-0.4	528.761	2	112.26	12	357286	5	159	167	Dimethylation (K/N-term)	K3:Dimethylation (K/N-term):45.01
P78007	MPN_674	A	E		UNLabelled	A.EK(+28.03)YGMSSR.D	160	167		N	99.9	49.56	2.75423e-50	984.47	8	-1	493.242	2	111.83	12	357222	2	160	167	Dimethylation (K/N-term)	K2:Dimethylation (K/N-term):17.01
P78007	MPN_674	R	K	TRYPTIC	Labelled	R.K(+28.03)GATFYGIGEATAEVAELILR.D	226	246		N	99.9	83.09	8.12831e-84	2236.21	21	-9.2	746.404	3	101.38	7	160704	4	226	246	Dimethylation (K/N-term)	K1:Dimethylation (K/N-term):1000.00
P78007	MPN_674	R	K	TRYPTIC	Labelled	R.K(+28.03)GATFYGIGEATAEVAELILRDTK(+28.03)EVR.V	226	252		N	99.9	57.26	5.49541e-58	2992.62	27	-3.4	749.161	4	218.21	17	75000	5	226	252	Dimethylation (K/N-term)	K1:Dimethylation (K/N-term):1000.00;K24:Dimethylation (K/N-term):1000.00
P78007	MPN_674	R	K	TRYPTIC	Labelled	R.K(+28.03)GATFYGIGEA.T	226	236		N	92.3	37.41	3.89045e-38	1140.58	11	-1.8	571.297	2	82.83	25	34078	1	226	236	Dimethylation (K/N-term)	K1:Dimethylation (K/N-term):1000.00
P78007	MPN_674	R	N	TRYPTIC	Labelled	R.N(+28.03)GVEKILEIELSATEK(+28.03)AGLDK(+28.03)SIQVLK(+28.03)DNIK(+28.03)LAK(+28.03)L	278	312		N	99.9	64.87	1.34896e-65	3988.38	35	-2.5	1330.46	3	230.44	14	73891	6	278	312	Dimethylation (K/N-term)	N1:Dimethylation (K/N-term):4.73;K16:Dimethylation (K/N-term):67.38;K21:Dimethylation (K/N-term):68.90;K27:Dimethylation (K/N-term):131.59;K31:Dimethylation (K/N-term):141.31;K34:Dimethylation (K/N-term):174.09

## Sheet: FULLMPN_PROTEOME
P11311	MPN_141
P75378	MPN_406
P75313	MPN_470
Q50330	MPN_599
P75593	MPN_099
P75612	MPN_081
P75448	MPN_114
P75042	MPN_075
P75103	MPN_010
P75036	MPN_150
P75518	MPN_256
P75519	MPN_255
P75444	MPN_334
P75231	MPN_547
P75572	MPN_204
Q50335	MPN_592
P75128	MPN_663
P75469	MPN_312
P75376	MPN_408
P75377	MPN_407
P75494	MPN_283
P75148	MPN_649
P75350	MPN_125
P75035	MPN_151
Q9EXD7	MPN_482
P75395	MPN_387
P75226	MPN_552
P75198	MPN_582
P75199	MPN_581
P75486	MPN_291
Q50338	MPN_589
P75424	MPN_355
P75455	MPN_330
P75253	MPN_525
P75367	MPN_420
P75287	MPN_500
P75364	MPN_423
P75550	MPN_219
P78023	MPN_117
P75577	MPN_168
P75540	MPN_231
P75131	MPN_660
Q50305	MPN_178
P75461	MPN_322
P75506	MPN_269
P75433	MPN_345
P41205	MPN_171
P75171	MPN_624
P75111	MPN_681
P75529	MPN_243
P75173	MPN_622
P75046	MPN_071
P75180	MPN_615
P75186	MPN_609
P41204	MPN_172
P75398	MPN_384
P75549	MPN_222
P75144	MPN_140
P75551	MPN_218
P75458	MPN_327
P75587	MPN_158
P75545	MPN_226
P75370	MPN_416
P75059	MPN_055
P75569	MPN_207
Q50296	MPN_190
P75354	MPN_119
P75053	MPN_062
Q50329	MPN_600
P75205	MPN_574
P78030	MPN_307
P75247	MPN_531
P75218	MPN_560
Q50332	MPN_597
P75160	MPN_637
P78031	MPN_303
P75050	MPN_066
P75104	MPN_008
P23568	MPN_665
P75548	MPN_223
P75534	MPN_237
P75071	MPN_043
P75070	MPN_044
P75467	MPN_314
P75533	MPN_238
P75358	MPN_430
Q50365	MPN_447
P75106	MPN_006
P75498	MPN_279
P78036	MPN_209
P75457	MPN_328
P75362	MPN_425
P22447	MPN_003
Q50360	MPN_452
Q50328	MPN_601
Q50298	MPN_187
P75308	MPN_476
P75188	MPN_607
P78025	MPN_332
P75165	MPN_632
P78034	MPN_221
P75575	MPN_170
P75302	MPN_483
Q50302	MPN_181
Q50341	MPN_142
P78014	MPN_490
P75391	MPN_392
P54125	MPN_197
P56850	MPN_069
P75245	MPN_533
P75271	MPN_515
Q11132	MPN_186
P75524	MPN_248
P75369	MPN_417
P75145	MPN_653
P75484	MPN_293
P75221	MPN_557
P75371	MPN_415
P78016	MPN_122
P75185	MPN_610
P75049	MPN_067
P78008	MPN_652
P75211	MPN_567
P75554	MPN_215
P75473	MPN_306
P78024	MPN_115
P75250	MPN_528
P75089	MPN_025
P75389	MPN_394
P75305	MPN_479
P75167	MPN_628
P22446	MPN_004
P75044	MPN_073
P75544	MPN_227
P75119	MPN_672
P75547	MPN_224
P75526	MPN_246
P75365	MPN_422
Q50314	MPN_688
P75590	MPN_155
P75129	MPN_662
P75232	MPN_546
P75206	MPN_572
P78007	MPN_674
P78003	MPN_060
P75552	MPN_217
P75479	MPN_299
P75475	MPN_304/MPN_305
P75508	MPN_267
P75216	MPN_562
Q59547	MPN_192
P75123	MPN_668
P75390	MPN_393
P78018	MPN_429
P75146	MPN_651
P75578	MPN_167
P75581	MPN_164
P75135	MPN_656
P75579	MPN_166
P78013	MPN_516
P75359	MPN_428
P75560	MPN_208
P75591	MPN_154
P75553	MPN_216
P75133	MPN_658
Q50307	MPN_176
P75039	MPN_078
P78006	MPN_682
P75428	MPN_350
P75580	MPN_165
P75430	MPN_348
P75460	MPN_323
P75215	MPN_563
P75392	MPN_391
P75522	MPN_251
P75045	MPN_072
P75168	MPN_627
P78026	MPN_325
Q50310	MPN_173
P75447	MPN_116
Q50304	MPN_179
P75210	MPN_568
P78033	MPN_250
P75038	MPN_079
P75120	MPN_671
P75402	MPN_380
P78017	MPN_120
P75471	MPN_310
P75333	MPN_445
P75351	MPN_124
P75309	MPN_475
P75403	MPN_379
P75394	MPN_389
P75464	MPN_317
P75064	MPN_050
P75388	MPN_395
P75170	MPN_625
P75311	MPN_473
Q50299	MPN_185
Q50313	MPN_001
P75080	MPN_034
P75058	MPN_056
P75238	MPN_540
P75239	MPN_539
P75476	MPN_302
P75057	MPN_057
P75061	MPN_053
P75559	MPN_210
P75361	MPN_426
P75520	MPN_253
P78020	MPN_360
P75161	MPN_636
P75352	MPN_123
P75589	MPN_156
P78035	MPN_220
P0CJ81	MPN_309
P75090	MPN_024
Q59548	MPN_184
P78027	MPN_324
Q50300	MPN_183
P53527	MPN_595
Q50295	MPN_191
P75113	MPN_679
Q50306	MPN_177
Q50297	MPN_189
P75576	MPN_169
P52864	MPN_188
P75233	MPN_545
P75330	MPN_453
P75497	MPN_280
P75159	MPN_638
P75525	MPN_247
Q50303	MPN_180
P75426	MPN_353
P75096	MPN_017
P78012	MPN_573
Q50327	MPN_602
P75085	MPN_029
P78019	MPN_401
P75214	MPN_564
P09924	MPN_063
P78009	MPN_631
P75499	MPN_278
P75528	MPN_244
P75404	MPN_378
P75268	MPN_519
P75517	MPN_257
Q50293	MPN_194
P75303	MPN_481
P78004	MPN_021
P75527	MPN_245
P75235	MPN_543
P75539	MPN_232
P78011	MPN_576
P75177	MPN_618
Q50312	MPN_002
Q50331	MPN_598
P75124	MPN_667
P75409	MPN_372
P75555	MPN_214
P75360	MPN_427
P75564	MPN_105
Q50363	MPN_449
P75381	MPN_403
P75112	MPN_680
Q50308	MPN_175
P78015	MPN_471
P75055	MPN_059
P75584	MPN_161
Q50286	MPN_202
P75582	MPN_163
P75230	MPN_548
P75405	MPN_376
P75236	MPN_542
P75201	MPN_579
P75323	MPN_460
P75208	MPN_570
Q50315	MPN_687
P75110	MPN_683
P75503	MPN_274
P46775	MPN_446
P75423	MPN_356
P75217	MPN_561
P75596	MPN_096
P75264	MPN_134
P75348	MPN_127
P75143	MPN_143
P75260	MPN_138
P75329	MPN_454
P75122	MPN_669
Q9EXD8	MPN_495
P75259	MPN_139
P75140	MPN_146
P75203	MPN_577
P75314	MPN_469
P75116	MPN_676
P75472	MPN_308
P75244	MPN_534
P75281	MPN_505
P75283	MPN_503
P75151	MPN_646
P75493	MPN_284
P75563	MPN_106
P75500	MPN_277
P75610	MPN_083
P75102	MPN_011
P75101	MPN_012
P75204	MPN_575
P75278	MPN_508
P75274	MPN_512
P75375	MPN_409
P75446	MPN_118
P75451	MPN_111
P75043	MPN_074
P75487	MPN_290
P75060	MPN_054
P75600	MPN_092
P75307	MPN_477
P75432	MPN_346
P75296	MPN_489
P75248	MPN_530
P75246	MPN_532
P75121	MPN_670
P75164	MPN_633
P75290	MPN_497
Q9EXD1	MPN_270
P75328	MPN_455
P78010	MPN_629
P75255	MPN_523
P75269	MPN_518
P75068	MPN_046
P75225	MPN_553
P75345	MPN_130
P75537	MPN_234
P75410	MPN_371
P75406	MPN_375
P75223	MPN_555
P75212	MPN_566
Q50339	MPN_588
Q50337	MPN_590
P75342	MPN_436
P75341	MPN_437
Q9EXD5	MPN_412
P75505	MPN_271
P75062	MPN_052
P75592	MPN_100
P75138	MPN_148
P75267	MPN_131
P75443	MPN_335
P75434	MPN_344
P75301	MPN_484
P75427	MPN_351
P75366	MPN_421
P75241	MPN_537
P75157	MPN_640
P75272	MPN_514
P75056	MPN_058
P75048	MPN_068
P75606	MPN_087
P75257	MPN_521
Q50287	MPN_201
P75033	MPN_153
P75481	MPN_297
P75468	MPN_313
P75166	MPN_630
P75149	MPN_648
Q9EXD6	MPN_413
P75511	MPN_264
P75109	MPN_684
P75107	MPN_005
P75158	MPN_639
P75454	MPN_331
P75153	MPN_644
P75521	MPN_252
P75304	MPN_480
P75293	MPN_493
P75083	MPN_031
P75077	MPN_037
P75556	MPN_213
P75346	MPN_129
P75571	MPN_205
Q50288	MPN_200
P75184	MPN_611
P75442	MPN_336
P75125	MPN_666
P75421	MPN_359
P75154	MPN_643
P75431	MPN_347
P75052	MPN_064
P75411	MPN_370
P75156	MPN_641
P75178	MPN_617
P75240	MPN_538
P75220	MPN_558
P75512	MPN_263
P75092	MPN_022
P75237	MPN_541
Q50309	MPN_174
P75091	MPN_023
P75611	MPN_082
P75420	MPN_361
P75598	MPN_094
P75382	MPN_402
Q50301	MPN_182
P78022	MPN_352
P75054	MPN_061
P75040	MPN_077
P75067	MPN_047
P75541	MPN_230
P75289	MPN_498
Q59550	MPN_603
P75344	MPN_434
P78021	MPN_357
P75478	MPN_300
P75261	MPN_137
P75532	MPN_239
P75401	MPN_381
P75441	MPN_337
P75187	MPN_608
P75172	MPN_623
P75325	MPN_458
P75414	MPN_367
P75322	MPN_461
P75137	MPN_654
P75343	MPN_435
P75315	MPN_468
P75243	MPN_535
P75242	MPN_536
P75558	MPN_211
P75349	MPN_126
P75396	MPN_386
P75252	MPN_526
Q50361	MPN_451
P75477	MPN_301
P75507	MPN_268
Q50316	MPN_685
P75509	MPN_266
P75546	MPN_225
Q9EXD0	MPN_242
P75105	MPN_007
P75613	MPN_080
P75065	MPN_049
P75399	MPN_383
P75194	MPN_586
P75462	MPN_319
P75285	MPN_502
P75088	MPN_026
P75222	MPN_556
P75094	MPN_019
P75353	MPN_121
P75482	MPN_295
P75227	MPN_551
P75193	MPN_587
P75439	MPN_339
P75438	MPN_340
P75297	MPN_488
P75465	MPN_316
P75357	MPN_431
P78029	MPN_320
P75502	MPN_275
P75155	MPN_642
P75516	MPN_258
P75504	MPN_273
P75279	MPN_507
P75597	MPN_095
P75595	MPN_097
P75078	MPN_036
P75561	MPN_108
P75453	MPN_109
P75397	MPN_385
P75197	MPN_583
P75299	MPN_486
P75207	MPN_571
P75463	MPN_318
P75422	MPN_358
P75318	MPN_465
P75249	MPN_529
Q50290	MPN_198
P75586	MPN_159
Q9EXD3	MPN_377
Q50334	MPN_593
P75355	MPN_433
P75209	MPN_569
P75425	MPN_354
P75492	MPN_285
P75604	MPN_089
P75132	MPN_659
P75086	MPN_028
P75565	MPN_104
P75074	MPN_040
P75449	MPN_113
P75075	MPN_039
P75530	MPN_241
P75466	MPN_315
P75594	MPN_098
P75608	MPN_085
P75098	MPN_015
P75310	MPN_474
P75181	MPN_614
P75324	MPN_459
P75514	MPN_260
P75115	MPN_677
P75510	MPN_265
P75603	MPN_090
P75041	MPN_076
P75566	MPN_103
P75066	MPN_048
P75262	MPN_136
P75384	MPN_399
P75363	MPN_424
P75496	MPN_281
P75416	MPN_365
P78032	MPN_261
P75176	MPN_619
P75097	MPN_016
Q50292	MPN_195
P75265	MPN_133
P75538	MPN_233
P75234	MPN_544
P75429	MPN_349
P75224	MPN_554
P75300	MPN_485
P75200	MPN_580
P75387	MPN_396
P75195	MPN_585
P75191	MPN_594
P75251	MPN_527
P75334	MPN_444
P75280	MPN_506
P75288	MPN_499
P75277	MPN_509
P75276	MPN_510
P75470	MPN_311
P75228	MPN_550
P75037	MPN_149
Q50289	MPN_199
P75459	MPN_326
P75136	MPN_655
P75523	MPN_249
P75081	MPN_033
P75605	MPN_088
P75183	MPN_612
P75483	MPN_294
P75229	MPN_549
P75417	MPN_364
P75134	MPN_657
P75273	MPN_513
P75436	MPN_342
P75488	MPN_289
P75079	MPN_035
P75047	MPN_070
P75100	MPN_013
P75139	MPN_147
P75408	MPN_373
P75316	MPN_467
P75373	MPN_411
P75543	MPN_228
Q50291	MPN_196
P75450	MPN_112
P75320	MPN_463
P75319	MPN_464
P75340	MPN_438
P75338	MPN_440
P75202	MPN_578
P57114	MPN_418
P75069	MPN_045
P75568	MPN_101
P75567	MPN_102
P75084	MPN_030
P75609	MPN_084
P75607	MPN_086
P75095	MPN_018
P75263	MPN_135
P75495	MPN_282
P75258	MPN_520
P75087	MPN_027
P78005	MPN_009
P75099	MPN_014
P75072	MPN_042
P75347	MPN_128
P75588	MPN_157
Q50325	MPN_605
P75306	MPN_478
Q9EXD4	MPN_388
P75196	MPN_584
P75413	MPN_368
P75162	MPN_635
P75294	MPN_492
P75602	MPN_091
P75599	MPN_093
P75082	MPN_032
P75073	MPN_041
P75562	MPN_107
P75266	MPN_132
Q9EXC9	MPN_254
Q50284	MPN_203
P75445	MPN_333
Q50326	MPN_604
P78028	MPN_321
P75189	MPN_606
P75400	MPN_382
P75393	MPN_390
Q59549	MPN_686
Q50294	MPN_193
P75368	MPN_419
P75147	MPN_650
P75542	MPN_229
P0CJ80	MPN_212
P75254	MPN_524
P75374	MPN_410
P75114	MPN_678
P75435	MPN_343
P75570	MPN_206
P75585	MPN_160
P75407	MPN_374
P75356	MPN_432
P75312	MPN_472
P75317	MPN_466
P75282	MPN_504
P75117	MPN_675
P75335	MPN_443
P75118	MPN_673
P75583	MPN_162
P75182	MPN_613
P75412	MPN_369
P75383	MPN_400
Q50333	MPN_596
P75127	MPN_664
P75295	MPN_491
P75292	MPN_494
P75141	MPN_145
P75286	MPN_501
Q50364	MPN_448
P75275	MPN_511
P75380	MPN_404
Q50362	MPN_450
Q9EXD2	MPN_272
P75256	MPN_522
P75034	MPN_152
P75326	MPN_457
P75456	MPN_329
P75336	MPN_442
P75163	MPN_634
P75515	MPN_259
P75440	MPN_338
P75418	MPN_363
P75419	MPN_362
P75490	MPN_287
P75489	MPN_288
P75213	MPN_565
P75321	MPN_462
P75150	MPN_647
P75531	MPN_240
P75291	MPN_496
P75437	MPN_341
P75152	MPN_645
P75379	MPN_405
P75513	MPN_262
P57079	MPN_296
P75386	MPN_397
P75270	MPN_517
P75298	MPN_487
P75480	MPN_298
P75051	MPN_065
P75452	MPN_110
P75093	MPN_020
P75076	MPN_038
P75063	MPN_051
P75491	MPN_286
P75179	MPN_616
P75536	MPN_235
P75142	MPN_144
P75535	MPN_236
P75174	MPN_621
P75175	MPN_620
P75219	MPN_559
P75169	MPN_626
P75327	MPN_456
P75415	MPN_366
P75485	MPN_292
P75385	MPN_398
Q50336	MPN_591
P75339	MPN_439
P75130	MPN_661
P75372	MPN_414
P75501	MPN_276
V6B298
